# Supplementary material for: Exploration and validation of the Ki67, Her-2, and mutant P53 protein-based risk model, nomogram and lymph node metastasis model for predicting colorectal cancer progression and prognosis
Source: Front Oncol. 2023 Nov 23;13:1236441. doi: 10.3389/fonc.2023.1236441 (PMC10704156; doi:10.3389/fonc.2023.1236441)
Supplement: Supplementary file 1 [file DataSheet_1.zip]

Archive with 136 entries (123 files):
- Specification, Data sheets and Working sheets for all tables and figures/
- Specification, Data sheets and Working sheets for all tables and figures/Data sheets for Figure 1 and Table 2,3/
- Specification, Data sheets and Working sheets for all tables and figures/Data sheets for Figure 1 and Table 2,3/Data sheets for Figure 1 and Table 2,3.xlsx
- Specification, Data sheets and Working sheets for all tables and figures/Data sheets for Figure 10/
- Specification, Data sheets and Working sheets for all tables and figures/Data sheets for Figure 10/Data sheet for Figure 10A-B.xlsx
- Specification, Data sheets and Working sheets for all tables and figures/Data sheets for Figure 10/Data sheet for Figure 10C.xlsx
- Specification, Data sheets and Working sheets for all tables and figures/Data sheets for Figure 10/Data sheet for Figure 10D.xlsx
- Specification, Data sheets and Working sheets for all tables and figures/Data sheets for Figure 10/Data sheet for Figure 10E-G.xlsx
- Specification, Data sheets and Working sheets for all tables and figures/Data sheets for Figure 10/Data sheet for Figure 10H.xlsx
- Specification, Data sheets and Working sheets for all tables and figures/Data sheets for Figure 10/Data sheet for Figure 10I.xlsx
- Specification, Data sheets and Working sheets for all tables and figures/Data sheets for Figure 10/Data sheet for Figure 10J.xlsx
- Specification, Data sheets and Working sheets for all tables and figures/Data sheets for Figure 10/Data sheet for Figure 10K-O.xlsx
- Specification, Data sheets and Working sheets for all tables and figures/Data sheets for Figure 11/
- Specification, Data sheets and Working sheets for all tables and figures/Data sheets for Figure 11/Data sheet for Figure 11A.xlsx
- Specification, Data sheets and Working sheets for all tables and figures/Data sheets for Figure 11/Data sheet for Figure 11B-C.xlsx
- Specification, Data sheets and Working sheets for all tables and figures/Data sheets for Figure 11/Data sheet for Figure 11D.xlsx
- Specification, Data sheets and Working sheets for all tables and figures/Data sheets for Figure 11/Data sheet for Figure 11E.xlsx
- Specification, Data sheets and Working sheets for all tables and figures/Data sheets for Figure 11/Data sheet for Figure 11F.xlsx
- Specification, Data sheets and Working sheets for all tables and figures/Data sheets for Figure 11/Data sheet for Figure 11G-H.xlsx
- Specification, Data sheets and Working sheets for all tables and figures/Data sheets for Figure 11/Data sheet for Figure 11I.xlsx
- Specification, Data sheets and Working sheets for all tables and figures/Data sheets for Figure 11/Data sheet for Figure 11J.xlsx
- Specification, Data sheets and Working sheets for all tables and figures/Data sheets for Figure 11/Data sheet for Figure 11K.xlsx
- Specification, Data sheets and Working sheets for all tables and figures/Data sheets for Figure 2/
- Specification, Data sheets and Working sheets for all tables and figures/Data sheets for Figure 2/Data sheet for Figure 2A.xlsx
- Specification, Data sheets and Working sheets for all tables and figures/Data sheets for Figure 2/Data sheet for Figure 2B.xlsx
- Specification, Data sheets and Working sheets for all tables and figures/Data sheets for Figure 2/Data sheet for Figure 2C.xlsx
- Specification, Data sheets and Working sheets for all tables and figures/Data sheets for Figure 2/Data sheet for Figure 2D.xlsx
- Specification, Data sheets and Working sheets for all tables and figures/Data sheets for Figure 2/Data sheet for Figure 2E.xlsx
- Specification, Data sheets and Working sheets for all tables and figures/Data sheets for Figure 2/Data sheet for Figure 2F.xlsx
- Specification, Data sheets and Working sheets for all tables and figures/Data sheets for Figure 2/Data sheet for Figure 2G.xlsx
- Specification, Data sheets and Working sheets for all tables and figures/Data sheets for Figure 2/Data sheet for Figure 2H.xlsx
- Specification, Data sheets and Working sheets for all tables and figures/Data sheets for Figure 2/Data sheet for Figure 2I.xlsx
- Specification, Data sheets and Working sheets for all tables and figures/Data sheets for Figure 2/Data sheet for Figure 2J.xlsx
- Specification, Data sheets and Working sheets for all tables and figures/Data sheets for Figure 2/Data sheet for Figure 2K.xlsx
- Specification, Data sheets and Working sheets for all tables and figures/Data sheets for Figure 2/Data sheet for Figure 2L.xlsx
- Specification, Data sheets and Working sheets for all tables and figures/Data sheets for Figure 2/Data sheet for Figure 2M.xlsx
- Specification, Data sheets and Working sheets for all tables and figures/Data sheets for Figure 3/
- Specification, Data sheets and Working sheets for all tables and figures/Data sheets for Figure 3/Data sheet for Figure 3A.xlsx
- Specification, Data sheets and Working sheets for all tables and figures/Data sheets for Figure 3/Data sheet for Figure 3B.xlsx
- Specification, Data sheets and Working sheets for all tables and figures/Data sheets for Figure 3/Data sheet for Figure 3C.xlsx
- Specification, Data sheets and Working sheets for all tables and figures/Data sheets for Figure 3/Data sheet for Figure 3D.xlsx
- Specification, Data sheets and Working sheets for all tables and figures/Data sheets for Figure 3/Data sheet for Figure 3E.xlsx
- Specification, Data sheets and Working sheets for all tables and figures/Data sheets for Figure 3/Data sheet for Figure 3F.xlsx
- Specification, Data sheets and Working sheets for all tables and figures/Data sheets for Figure 3/Data sheet for Figure 3G.xlsx
- Specification, Data sheets and Working sheets for all tables and figures/Data sheets for Figure 3/Data sheet for Figure 3H.xlsx
- Specification, Data sheets and Working sheets for all tables and figures/Data sheets for Figure 3/Data sheet for Figure 3I.xlsx
- Specification, Data sheets and Working sheets for all tables and figures/Data sheets for Figure 3/Data sheet for Figure 3J.xlsx
- Specification, Data sheets and Working sheets for all tables and figures/Data sheets for Figure 3/Data sheet for Figure 3K.xlsx
- Specification, Data sheets and Working sheets for all tables and figures/Data sheets for Figure 3/Data sheet for Figure 3L.xlsx
- Specification, Data sheets and Working sheets for all tables and figures/Data sheets for Figure 3/Data sheet for Figure 3M.xlsx
- Specification, Data sheets and Working sheets for all tables and figures/Data sheets for Figure 4/
- Specification, Data sheets and Working sheets for all tables and figures/Data sheets for Figure 4/Data sheet for Figure 4A.xlsx
- Specification, Data sheets and Working sheets for all tables and figures/Data sheets for Figure 4/Data sheet for Figure 4B.xlsx
- Specification, Data sheets and Working sheets for all tables and figures/Data sheets for Figure 4/Data sheet for Figure 4C.xlsx
- Specification, Data sheets and Working sheets for all tables and figures/Data sheets for Figure 4/Data sheet for Figure 4D.xlsx
- Specification, Data sheets and Working sheets for all tables and figures/Data sheets for Figure 4/Data sheet for Figure 4E.xlsx
- Specification, Data sheets and Working sheets for all tables and figures/Data sheets for Figure 4/Data sheet for Figure 4F.xlsx
- Specification, Data sheets and Working sheets for all tables and figures/Data sheets for Figure 4/Data sheet for Figure 4G.xlsx
- Specification, Data sheets and Working sheets for all tables and figures/Data sheets for Figure 4/Data sheet for Figure 4H.xlsx
- Specification, Data sheets and Working sheets for all tables and figures/Data sheets for Figure 4/Data sheet for Figure 4I.xlsx
- Specification, Data sheets and Working sheets for all tables and figures/Data sheets for Figure 4/Data sheet for Figure 4J.xlsx
- Specification, Data sheets and Working sheets for all tables and figures/Data sheets for Figure 4/Data sheet for Figure 4K.xlsx
- Specification, Data sheets and Working sheets for all tables and figures/Data sheets for Figure 4/Data sheet for Figure 4L.xlsx
- Specification, Data sheets and Working sheets for all tables and figures/Data sheets for Figure 4/Data sheet for Figure 4M.xlsx
- Specification, Data sheets and Working sheets for all tables and figures/Data sheets for Figure 5/
- Specification, Data sheets and Working sheets for all tables and figures/Data sheets for Figure 5/Data sheet for Figure 5A.xlsx
- Specification, Data sheets and Working sheets for all tables and figures/Data sheets for Figure 5/Data sheet for Figure 5B.xlsx
- Specification, Data sheets and Working sheets for all tables and figures/Data sheets for Figure 5/Data sheet for Figure 5C.xlsx
- Specification, Data sheets and Working sheets for all tables and figures/Data sheets for Figure 5/Data sheet for Figure 5D.xlsx
- Specification, Data sheets and Working sheets for all tables and figures/Data sheets for Figure 5/Data sheet for Figure 5E.xlsx
- Specification, Data sheets and Working sheets for all tables and figures/Data sheets for Figure 5/Data sheet for Figure 5F.xlsx
- Specification, Data sheets and Working sheets for all tables and figures/Data sheets for Figure 5/Data sheet for Figure 5G.xlsx
- Specification, Data sheets and Working sheets for all tables and figures/Data sheets for Figure 5/Data sheet for Figure 5H.xlsx
- Specification, Data sheets and Working sheets for all tables and figures/Data sheets for Figure 5/Data sheet for Figure 5I.xlsx
- Specification, Data sheets and Working sheets for all tables and figures/Data sheets for Figure 5/Data sheet for Figure 5J.xlsx
- Specification, Data sheets and Working sheets for all tables and figures/Data sheets for Figure 5/Data sheet for Figure 5K.xlsx
- Specification, Data sheets and Working sheets for all tables and figures/Data sheets for Figure 5/Data sheet for Figure 5L.xlsx
- Specification, Data sheets and Working sheets for all tables and figures/Data sheets for Figure 5/Data sheet for Figure 5M.xlsx
- Specification, Data sheets and Working sheets for all tables and figures/Data sheets for Figure 5/Data sheet for Figure 5N.xlsx
- Specification, Data sheets and Working sheets for all tables and figures/Data sheets for Figure 5/Data sheet for Figure 5O.xlsx
- Specification, Data sheets and Working sheets for all tables and figures/Data sheets for Figure 6/
- Specification, Data sheets and Working sheets for all tables and figures/Data sheets for Figure 6/Data sheet for Figure 6A.xlsx
- Specification, Data sheets and Working sheets for all tables and figures/Data sheets for Figure 6/Data sheet for Figure 6B.xlsx
- Specification, Data sheets and Working sheets for all tables and figures/Data sheets for Figure 6/Data sheet for Figure 6C.xlsx
- Specification, Data sheets and Working sheets for all tables and figures/Data sheets for Figure 6/Data sheet for Figure 6D-E.xlsx
- Specification, Data sheets and Working sheets for all tables and figures/Data sheets for Figure 6/Data sheet for Figure 6F.xlsx
- Specification, Data sheets and Working sheets for all tables and figures/Data sheets for Figure 6/Data sheet for Figure 6G.xlsx
- Specification, Data sheets and Working sheets for all tables and figures/Data sheets for Figure 6/Data sheet for Figure 6H.xlsx
- Specification, Data sheets and Working sheets for all tables and figures/Data sheets for Figure 6/Data sheet for Figure 6I.xlsx
- Specification, Data sheets and Working sheets for all tables and figures/Data sheets for Figure 6/Data sheet for Figure 6J.xlsx
- Specification, Data sheets and Working sheets for all tables and figures/Data sheets for Figure 6/Data sheet for Figure 6K.xlsx
- Specification, Data sheets and Working sheets for all tables and figures/Data sheets for Figure 6/Data sheet for Figure 6L.xlsx
- Specification, Data sheets and Working sheets for all tables and figures/Data sheets for Figure 7/
- Specification, Data sheets and Working sheets for all tables and figures/Data sheets for Figure 7/Data sheet for Figure 7A.xlsx
- Specification, Data sheets and Working sheets for all tables and figures/Data sheets for Figure 7/Data sheet for Figure 7B.xlsx
- Specification, Data sheets and Working sheets for all tables and figures/Data sheets for Figure 7/Data sheet for Figure 7C.xlsx
- Specification, Data sheets and Working sheets for all tables and figures/Data sheets for Figure 7/Data sheet for Figure 7D.xlsx
- Specification, Data sheets and Working sheets for all tables and figures/Data sheets for Figure 7/Data sheet for Figure 7E.xlsx
- Specification, Data sheets and Working sheets for all tables and figures/Data sheets for Figure 7/Data sheet for Figure 7F.xlsx
- Specification, Data sheets and Working sheets for all tables and figures/Data sheets for Figure 7/Data sheet for Figure 7G.xlsx
- Specification, Data sheets and Working sheets for all tables and figures/Data sheets for Figure 7/Data sheet for Figure 7H.xlsx
- Specification, Data sheets and Working sheets for all tables and figures/Data sheets for Figure 7/Data sheet for Figure 7I.xlsx
- Specification, Data sheets and Working sheets for all tables and figures/Data sheets for Figure 7/Data sheet for Figure 7J.xlsx
- Specification, Data sheets and Working sheets for all tables and figures/Data sheets for Figure 7/Data sheet for Figure 7K.xlsx
- Specification, Data sheets and Working sheets for all tables and figures/Data sheets for Figure 7/Data sheet for Figure 7L.xlsx
- Specification, Data sheets and Working sheets for all tables and figures/Data sheets for Figure 7/Data sheet for Figure 7M.xlsx
- Specification, Data sheets and Working sheets for all tables and figures/Data sheets for Figure 8/
- Specification, Data sheets and Working sheets for all tables and figures/Data sheets for Figure 8/Data sheet for Figure 8A.xlsx
- Specification, Data sheets and Working sheets for all tables and figures/Data sheets for Figure 8/Data sheet for Figure 8B.xlsx
- Specification, Data sheets and Working sheets for all tables and figures/Data sheets for Figure 8/Data sheet for Figure 8C.xlsx
- Specification, Data sheets and Working sheets for all tables and figures/Data sheets for Figure 8/Data sheet for Figure 8D.xlsx
- Specification, Data sheets and Working sheets for all tables and figures/Data sheets for Figure 8/Data sheet for Figure 8E.xlsx
- Specification, Data sheets and Working sheets for all tables and figures/Data sheets for Figure 8/Data sheet for Figure 8F.xlsx
- Specification, Data sheets and Working sheets for all tables and figures/Data sheets for Figure 8/Data sheet for Figure 8G.xlsx
- Specification, Data sheets and Working sheets for all tables and figures/Data sheets for Figure 9/
- Specification, Data sheets and Working sheets for all tables and figures/Data sheets for Figure 9/Data sheet for Figure 9A.xlsx
- Specification, Data sheets and Working sheets for all tables and figures/Data sheets for Figure 9/Data sheet for Figure 9B.xlsx
- Specification, Data sheets and Working sheets for all tables and figures/Data sheets for Figure 9/Data sheet for Figure 9C.xlsx
- Specification, Data sheets and Working sheets for all tables and figures/Data sheets for Figure 9/Data sheet for Figure 9D.xlsx
- Specification, Data sheets and Working sheets for all tables and figures/Data sheets for Figure 9/Data sheet for Figure 9E.xlsx
- Specification, Data sheets and Working sheets for all tables and figures/Data sheets for Figure 9/Data sheet for Figure 9F.xlsx
- Specification, Data sheets and Working sheets for all tables and figures/Data sheets for Figure 9/Data sheet for Figure 9G.xlsx
- Specification, Data sheets and Working sheets for all tables and figures/Data sheets for Table 1/
- Specification, Data sheets and Working sheets for all tables and figures/Data sheets for Table 1/Data sheets for Table 1.xlsx
- Specification, Data sheets and Working sheets for all tables and figures/Figures and Tables Production Instructions.docx
- Specification, Data sheets and Working sheets for all tables and figures/ResourceSelection Package code.txt
- Specification, Data sheets and Working sheets for all tables and figures/STRINGdb Package code.txt
- Specification, Data sheets and Working sheets for all tables and figures/Survival, Survminer Package code.txt
- Specification, Data sheets and Working sheets for all tables and figures/ggalluvial Package code.txt
- Specification, Data sheets and Working sheets for all tables and figures/ggplot2 Package code.txt
- Specification, Data sheets and Working sheets for all tables and figures/igraph Package code.txt
- Specification, Data sheets and Working sheets for all tables and figures/pROC Package code.txt
- Specification, Data sheets and Working sheets for all tables and figures/rms Package code for calibration.txt
- Specification, Data sheets and Working sheets for all tables and figures/rms Package code for nomogram.txt
- Specification, Data sheets and Working sheets for all tables and figures/stdca.R Package code.txt
- Specification, Data sheets and Working sheets for all tables and figures/timeROC Package code.txt
