# Supplementary material for: Exploration and validation of the Ki67, Her-2, and mutant P53 protein-based risk model, nomogram and lymph node metastasis model for predicting colorectal cancer progression and prognosis
Source: Front Oncol. 2023 Nov 23;13:1236441. doi: 10.3389/fonc.2023.1236441 (PMC10704156; doi:10.3389/fonc.2023.1236441)
Supplement: Supplementary file 1 [file DataSheet_1.zip › Specification, Data sheets and Working sheets for all tables and figures/Data sheets for Figure 1 and Table 2,3/Data sheets for Figure 1 and Table 2,3.xlsx]

## Sheet: Sheet1
Ki-67	Her-2	Mutation P53
70	0	0
50	0	30
40	2	90
80	2	80
30	2	2
10	2	10
40	1	40
80	1	20
70	1	5
60	0	5
60	0	80
60	2	40
40	0	20
70	2	30
70	2	90
30	0	10
80	0	70
60	1	60
70	1	50
50	2	90
70	2	70
40	0	80
80	1	90
30	0	90
80	1	15
70	0	60
60	0	80
90	1	5
70	1	70
70	1	80
50	1	40
80	1	60
60	2	90
50	2	60
90	0	0
80	2	50
70	1	70
60	2	90
20	1	20
40	2	80
30	2	30
60	2	90
70	2	10
60	1	60
40	1	50
70	0	20
60	1	40
50	1	10
70	1	5
40	1	40
70	2	30
60	1	20
70	0	20
60	1	60
40	0	70
70	1	40
20	0	20
40	1	70
70	1	20
60	1	80
40	1	60
70	1	60
70	1	40
80	2	30
40	2	5
50	2	60
80	2	80
30	0	40
90	2	80
30	2	90
80	1	90
70	0	90
60	1	90
50	1	70
70	2	70
70	2	20
70	2	40
70	1	80
80	0	90
80	1	5
60	1	60
70	1	80
60	2	80
70	2	2
80	1	70
60	1	90
70	2	30
70	2	90
80	2	70
50	1	60
80	2	50
50	2	70
70	1	80
40	1	80
80	2	70
80	1	90
80	1	90
60	2	80
70	1	20
70	2	40
70	0	60
60	1	90
70	3	50
80	1	80
60	1	5
80	2	60
70	1	80
80	2	90
70	2	90
70	2	20
80	1	60
60	0	5
50	0	0
50	1	80
30	3	10
60	3	5
60	3	70
60	1	80
70	1	10
70	2	60
40	2	5
50	2	80
70	2	10
30	0	70
70	2	20
40	2	40
60	2	10
40	2	5
60	2	40
60	2	5
70	1	5
40	1	90
60	1	50
60	1	30
60	0	60
70	2	50
60	2	50
60	1	10
50	1	30
70	2	20
60	2	5
50	2	5
60	1	90
40	2	60
70	1	50
40	1	90
20	2	60
80	2	90
90	2	80
70	2	70
80	2	80
70	2	90
50	3	80
80	2	80
70	3	80
80	3	1
60	2	0
80	2	70
80	2	5
40	3	20
80	1	70
50	0	20
70	0	60
60	1	30
40	0	80
80	1	5
70	0	30
80	0	20
80	0	40
70	0	90
60	1	90
60	1	30
70	1	30
60	0	60
70	0	40
40	0	5
70	1	40
70	1	30
60	1	50
70	1	50
60	1	30
60	1	5
40	0	50
60	0	70
70	1	60
50	1	5
50	0	80
50	0	20
60	1	30
60	0	60
60	1	40
40	1	20
70	1	5
60	0	30
80	0	90
40	1	50
60	1	0
60	1	60
50	1	40
90	0	5
70	0	80
70	1	70
40	0	60
70	0	70
70	1	15
90	0	30
30	1	30
60	1	70
60	0	5
60	0	40
70	0	10
60	2	40
40	2	5
60	2	40
50	2	30
70	2	5
40	0	10
30	1	20
60	0	50
50	0	0
50	2	50
40	2	30
60	0	0
70	0	90
60	2	10
50	2	20
50	0	60
60	0	90
70	1	60
60	1	5
60	0	60
50	0	50
60	1	10
60	0	5
50	0	5
40	1	40
60	1	5
70	0	0
70	0	30
40	0	40
40	1	5
70	1	50
50	1	30
70	0	40
60	1	30
50	2	5
70	0	0
70	1	50
50	1	10
40	1	10
80	0	5
30	1	5
50	0	60
30	0	5
50	0	5
60	1	40
60	0	5
60	1	10
40	1	80
40	0	90
60	0	5
20	0	10
80	0	5
20	0	20
40	0	0
50	0	90
60	1	50
80	1	10
70	1	70
70	0	40
50	0	90
60	0	70
60	0	70
80	3	60
60	2	90
80	3	60
40	0	90
80	2	90
90	0	60
80	0	90
70	2	50
50	1	80
60	0	30
70	0	1
50	0	5
40	1	80
80	1	60
20	1	2
80	0	80
80	2	90
80	2	80
60	2	80
80	2	70
50	0	50
50	0	90
50	2	80
60	0	90
90	2	60
90	0	0
60	0	80
50	2	90
70	0	90
50	2	70
70	2	40
70	2	90
90	2	90
90	2	80
70	2	90
80	2	90
70	3	70
80	3	30
60	0	70
60	3	90
50	2	40
70	2	90
80	1	80
80	1	70
60	2	60
80	2	90
50	1	90
70	1	80
80	2	60
70	0	90
80	2	60
70	1	80
80	1	90
60	2	60
90	2	70
70	2	70
60	2	80
80	2	90
70	0	50
70	0	90
30	0	90
70	1	80
70	2	20
80	2	80
80	2	10
70	3	90
70	3	50
90	3	70
80	2	90
80	2	5
70	2	80
70	0	10
10	0	60
60	1	90
70	1	70
80	0	90
70	0	70
60	3	10
80	3	60
60	3	40
50	0	80
50	0	90
90	3	70
70	2	0
50	3	5
60	0	60
60	3	40
70	0	90
70	1	80
80	0	80
70	2	90
70	0	90
60	2	30
40	0	0
30	0	5
40	0	20
70	1	40
80	0	60
70	1	90
70	2	90
50	0	0
90	1	90
50	2	80
40	0	50
80	1	70
40	2	40
60	0	90
70	2	90
40	0	0
50	0	90
80	3	70
80	3	90
80	0	60
70	1	50
70	0	60
10	1	70
60	0	80
70	2	60
70	2	80
50	0	40
80	2	5
30	2	50
70	1	80
40	2	60
80	0	80
40	1	0
50	0	30
70	0	5
60	0	0
80	0	40
30	0	5
50	0	0
90	2	80
60	0	50
40	0	0
50	3	90
80	1	50
30	0	0
90	2	90
40	2	60
80	1	80
60	1	1
50	2	0
80	1	70
50	0	0
80	3	80
80	0	90
80	1	10
40	2	70
40	0	70
40	0	60
60	0	0
70	2	80
90	1	80
60	0	0
60	1	50
70	0	40
80	2	90
60	0	80
30	2	20
80	2	10
20	0	0
80	2	90
90	0	60
60	0	40
70	1	60
80	0	90
70	1	40
60	1	80
30	0	60
70	2	80
70	0	20
70	1	90
50	0	90
80	3	90
50	2	90
70	2	90
70	0	90
80	0	20
40	0	20
40	2	90
70	1	1
50	0	10
80	1	1
60	0	0
50	1	90
80	2	70
80	1	60
60	0	5
40	1	0
80	0	90
50	0	0
70	2	90
70	0	80
60	0	90
50	0	60
70	1	90
40	0	80
70	0	70
70	1	90
50	1	40
60	2	90
20	0	80
70	1	30
70	1	90
70	0	40
70	1	90
50	1	0
80	0	2
40	0	0
60	2	70
50	3	40
40	1	90
60	0	70
80	1	80
80	0	90
70	2	80
50	1	40
50	0	50
80	0	80
30	2	30
30	0	20
70	1	80
70	0	70
80	1	90
70	1	90
70	0	90
80	3	90
20	0	80
50	0	0
50	0	20
40	0	80
60	2	90
70	0	80
60	3	70
60	1	70
50	0	0
10	0	30
30	0	20
70	2	70
60	1	80
80	3	70
70	1	10
80	1	90
90	1	80
50	0	20
20	0	80
70	0	0
80	1	80
40	0	70
30	0	60
90	1	60
10	1	0
70	0	5
70	2	60
50	2	30
40	0	20
80	0	80
50	2	70
30	0	30
70	0	0
80	2	90
50	0	2
60	1	80
70	0	30
70	0	70
70	1	70
60	2	90
80	2	90
10	1	30
50	2	90
90	0	70
80	1	90
60	0	90
50	1	90
60	0	70
80	3	90
60	3	90
50	0	10
80	1	50
90	0	10
60	0	10
90	2	60
70	0	70
60	2	10
30	0	30
70	0	80
40	0	0
80	1	80
70	2	80
80	0	60
60	1	80
70	1	60
50	0	60
70	0	90
70	0	80
80	2	20
60	1	70
50	0	20
70	0	80
50	2	90
10	0	50
50	1	0
70	0	80
70	2	60
40	0	70
20	0	70
90	1	90
70	0	90
60	0	0
40	0	0
70	1	80
50	1	60
60	0	80
70	0	70
80	2	80
60	0	40
80	1	80
60	0	30
50	0	40
70	0	90
50	0	50
60	2	60
80	0	20
50	2	40
60	2	50
70	2	80
70	0	90
70	1	80
60	2	90
50	1	60
70	0	5
70	1	40
90	1	80
70	0	60
70	1	0
70	0	80
90	0	70
90	1	40
80	1	90
40	0	60
60	2	80
20	0	0
60	1	60
70	1	40
70	0	70
40	0	70
80	0	80
50	0	50
70	1	80
70	1	70
80	0	90
70	0	0
80	1	50
60	0	40
80	0	5
80	0	40
80	1	10
90	1	90
70	0	90
70	2	0
40	0	10
70	2	90
60	0	0
70	1	50
60	0	70
70	2	90
50	1	70
60	0	0
70	0	30
80	1	5
70	2	70
60	2	80
80	1	30
80	2	70
70	0	30
60	0	60
60	1	0
60	0	10
80	1	90
60	1	70
50	0	80
80	1	90
90	2	90
60	0	40
50	0	5
80	2	80
50	0	90
70	0	0
80	0	50
80	2	70
40	0	90
40	1	30
40	0	90
70	2	80
80	1	30
60	1	90
40	2	5
80	1	80
70	1	90
70	1	80
60	0	0
70	2	60
70	0	50
60	1	70
70	1	50
40	0	20
80	0	60
80	3	80
50	0	70
80	0	80
50	0	20
90	0	90
80	3	90
80	2	20
60	2	60
70	1	90
50	0	30
30	0	60
90	2	90
70	1	90
80	1	80
60	0	80
90	0	10
80	1	60
50	0	0
60	1	70
40	0	30
70	1	5
70	1	80
50	0	90
70	1	90
80	2	80
80	2	80
70	1	40
70	0	60
60	2	90
60	0	40
90	2	90
80	2	80
70	0	90
80	3	90
70	0	70
70	0	0
50	1	30
20	0	20
70	2	50
90	0	60
80	3	50
70	0	80
90	1	90
60	0	90
90	3	80
10	0	10
50	2	60
60	2	90
60	0	50
70	0	40
80	1	0
80	0	5
70	0	50
40	0	5
60	2	90
80	0	60
80	2	90
70	0	70
60	0	50
80	3	20
80	0	80
40	1	10
20	1	0
30	0	30
80	1	40
40	1	0
40	0	5
50	0	5
80	3	80
70	3	30
40	3	30
90	3	60
80	3	90
60	2	5
