# Supplementary material for: Exploration and validation of the Ki67, Her-2, and mutant P53 protein-based risk model, nomogram and lymph node metastasis model for predicting colorectal cancer progression and prognosis
Source: Front Oncol. 2023 Nov 23;13:1236441. doi: 10.3389/fonc.2023.1236441 (PMC10704156; doi:10.3389/fonc.2023.1236441)
Supplement: Supplementary file 1 [file DataSheet_1.zip › Specification, Data sheets and Working sheets for all tables and figures/Data sheets for Figure 10/Data sheet for Figure 10A-B.xlsx]

## Sheet: Training Set
Survival status	Survival time (months)	Sex	Age	Organization Differentiation	Tumor Location	dMMR/pMMR	T Stage	N Stage	TNM Stage	Vascular Invasion	Perineural Invasion	Mucinous carcinoma component	Signet ring cell component	Adenoma carcinogenesis	Riskscore
0	63	Female	73	Medium	Left hemicolon	pMMR	2	0	I	No	No	No	No	Yes	2.333
0	76	Male	69	High	Left hemicolon	pMMR	1	0	I	No	No	No	No	Yes	2.0194
0	56	Female	80	Low	Right hemicolon	dMMR	3	0	II	No	No	No	Yes	No	2.9496
0	68	Male	60	High	Right hemicolon	pMMR	1	0	I	No	No	Yes	No	Yes	1.227
0	62	Male	58	Low	Right hemicolon	dMMR	3	2	III	Yes	No	No	No	No	4.5942
0	66	Female	79	Medium	Left hemicolon	pMMR	2	0	I	No	No	No	No	No	2.955
0	69	Female	67	Low	Rectum	pMMR	3	2	III	Yes	Yes	No	No	No	3.5026
0	61	Male	64	Medium	Rectum	pMMR	3	0	II	No	No	Yes	No	No	3.75
0	57	Male	81	Medium	Right hemicolon	pMMR	3	0	II	Yes	No	Yes	No	No	4.5696
0	76	Male	58	Medium	Left hemicolon	pMMR	3	0	II	No	No	No	No	No	4.3536
0	65	Male	51	Medium	Left hemicolon	pMMR	3	0	II	No	No	No	No	No	2.6242
0	62	Male	79	Medium	Left hemicolon	pMMR	3	0	II	No	No	No	No	No	4.9312
0	74	Female	72	Medium	Left hemicolon	pMMR	3	0	II	No	No	No	No	No	2.9106
0	75	Male	60	High	Right hemicolon	dMMR	2	0	I	No	No	No	No	No	2.791
0	56	Male	79	Low	Right hemicolon	pMMR	3	0	II	No	Yes	No	No	No	3.3686
0	67	Male	61	Medium	Right hemicolon	dMMR	3	0	II	No	No	Yes	No	No	2.3836
0	58	Male	66	Medium	Right hemicolon	pMMR	3	0	II	No	No	Yes	No	No	2.6946
0	59	Female	55	Medium	Right hemicolon	pMMR	3	0	II	No	No	No	No	No	2.791
0	61	Female	48	Medium	Right hemicolon	pMMR	3	0	II	No	Yes	No	No	No	2.86
0	61	Male	74	Medium	Right hemicolon	pMMR	2	0	I	No	No	No	No	Yes	1.106
0	68	Male	84	Medium	Rectum	pMMR	3	0	II	Yes	No	No	No	No	3.2736
0	75	Male	57	Medium	Left hemicolon	pMMR	3	0	II	No	No	No	No	No	4.1376
0	64	Male	71	Medium	Left hemicolon	pMMR	3	0	II	Yes	No	No	No	No	3.7056
0	55	Male	69	Medium	Left hemicolon	dMMR	3	0	II	No	No	No	No	No	4.3092
0	57	Female	53	Medium	Right hemicolon	pMMR	1	1	III	No	No	No	No	No	5.1226
0	56	Male	68	Low	Right hemicolon	pMMR	3	1	III	Yes	No	No	No	No	4.4486
0	65	Male	66	Medium	Left hemicolon	pMMR	3	1	III	No	No	No	No	No	3.7562
0	59	Male	55	Low	Left hemicolon	pMMR	3	1	III	Yes	Yes	No	No	Yes	3.3674
0	67	Male	51	Medium	Right hemicolon	pMMR	3	1	III	Yes	No	No	No	No	4.4486
0	61	Female	63	Low	Right hemicolon	pMMR	3	1	III	No	No	Yes	No	No	4.7412
0	68	Male	70	Medium	Right hemicolon	pMMR	3	1	III	No	No	No	No	No	5.1732
0	68	Female	52	Low	Left hemicolon	pMMR	3	0	II	No	Yes	Yes	Yes	No	3.655
0	58	Female	57	Low	Right hemicolon	pMMR	3	2	III	No	No	No	No	No	4.9572
0	65	Female	66	Medium	Left hemicolon	pMMR	3	2	III	No	No	Yes	No	Yes	3.7562
0	86	Male	67	Medium	Left hemicolon	pMMR	1	0	I	No	No	No	No	Yes	2.13
0	66	Male	69	Medium	Left hemicolon	pMMR	3	0	II	No	No	No	No	No	4.6202
0	73	Male	48	Medium	Right hemicolon	pMMR	3	0	II	Yes	Yes	Yes	No	No	4.3782
0	81	Female	48	Low	Left hemicolon	dMMR	3	0	II	No	No	No	No	No	3.1772
0	60	Female	69	Low	Left hemicolon	pMMR	3	0	II	Yes	No	Yes	No	No	3.2032
0	71	Female	65	Medium	Left hemicolon	pMMR	3	0	II	No	No	No	No	No	2.9496
0	56	Female	61	Medium	Left hemicolon	pMMR	3	0	II	No	No	No	No	No	3.5846
0	63	Male	67	Low	Right hemicolon	pMMR	3	0	II	No	No	Yes	Yes	No	3.1526
0	64	Female	78	Medium	Rectum	pMMR	3	0	II	No	No	No	No	No	3.318
0	61	Male	77	Medium	Right hemicolon	pMMR	3	0	II	No	No	Yes	No	No	2.7206
0	58	Male	67	Medium	Right hemicolon	pMMR	3	0	II	No	No	No	No	Yes	2.8156
0	61	Female	66	Medium	Right hemicolon	dMMR	3	0	II	No	No	Yes	No	No	3.6092
0	65	Female	77	Low	Right hemicolon	dMMR	3	0	II	No	Yes	No	No	No	3.9216
0	72	Male	55	Medium	Rectum	pMMR	1	0	I	No	No	No	No	Yes	3.7746
0	75	Male	34	Medium	Left hemicolon	pMMR	1	0	I	No	Yes	No	No	No	5.6052
0	55	Female	67	Medium	Left hemicolon	pMMR	3	1	III	Yes	No	No	No	No	4.8608
0	67	Female	49	Medium	Left hemicolon	pMMR	2	0	I	No	No	No	No	No	3.2278
0	58	Female	54	Low	Left hemicolon	pMMR	3	0	II	Yes	No	No	No	No	3.076
0	65	Female	64	Medium	Right hemicolon	dMMR	3	0	II	Yes	No	No	No	No	3.2866
0	62	Female	77	Medium	Left hemicolon	pMMR	3	0	II	Yes	No	No	No	No	3.007
0	61	Male	59	Medium	Right hemicolon	pMMR	3	0	II	Yes	No	Yes	No	No	3.4896
0	68	Female	63	Medium	Right hemicolon	pMMR	3	0	II	Yes	No	Yes	No	No	1.456
0	72	Female	53	Medium	Right hemicolon	pMMR	3	0	II	No	No	No	No	No	3.4896
0	57	Female	56	Medium	Left hemicolon	dMMR	3	0	II	No	No	No	No	No	3.1526
0	63	Female	89	Low	Right hemicolon	pMMR	3	0	II	Yes	No	No	No	No	2.6126
0	58	Female	56	Low	Left hemicolon	dMMR	3	0	II	No	No	No	No	No	2.2756
0	55	Female	63	Low	Left hemicolon	pMMR	3	0	II	Yes	Yes	No	No	No	3.413
0	73	Female	69	Low	Left hemicolon	pMMR	3	0	II	Yes	No	No	No	No	2.117
0	65	Male	61	Medium	Rectum	pMMR	3	0	II	No	Yes	No	No	No	3.318
0	63	Male	63	Medium	Left hemicolon	pMMR	3	0	II	No	No	No	No	No	2.2626
0	68	Male	75	Medium	Left hemicolon	pMMR	3	0	II	No	No	No	No	No	2.67
0	70	Male	60	Medium	Left hemicolon	pMMR	3	0	II	No	No	No	No	No	2.9106
0	56	Female	76	Medium	Left hemicolon	pMMR	3	0	II	No	Yes	Yes	No	No	3.8006
0	64	Female	81	Medium	Left hemicolon	pMMR	3	0	II	No	No	No	No	No	3.0316
0	67	Female	81	Medium	Left hemicolon	pMMR	3	0	II	No	No	No	No	No	3.1656
0	86	Female	62	Medium	Left hemicolon	pMMR	3	0	II	No	No	Yes	No	No	3.681
0	57	Female	72	Medium	Left hemicolon	pMMR	3	0	II	No	No	Yes	No	No	2.1416
0	55	Female	73	Medium	Left hemicolon	pMMR	3	0	II	No	No	Yes	No	No	4.0166
0	62	Female	61	Medium	Left hemicolon	pMMR	3	0	II	Yes	No	No	No	No	2.13
0	70	Female	57	Medium	Rectum	pMMR	3	0	II	No	No	No	No	No	3.8512
0	59	Male	53	Low	Right hemicolon	dMMR	3	0	II	No	No	No	No	No	3.2982
0	67	Male	60	Low	Right hemicolon	pMMR	3	0	II	No	Yes	Yes	No	No	1.564
0	56	Female	76	Medium	Right hemicolon	pMMR	3	0	II	No	No	No	No	No	3.102
0	63	Female	51	Medium	Right hemicolon	pMMR	3	0	II	No	No	Yes	No	No	1.685
0	79	Female	69	Medium	Left hemicolon	pMMR	1	0	I	No	No	No	No	No	2.022
0	61	Male	59	Medium	Right hemicolon	pMMR	3	0	II	No	Yes	Yes	No	No	2.981
0	61	Male	70	Medium	Right hemicolon	pMMR	3	0	II	No	No	Yes	No	No	2.6126
0	77	Male	53	Medium	Right hemicolon	pMMR	3	0	II	No	Yes	No	No	No	2.765
0	68	Male	73	Medium	Right hemicolon	pMMR	3	0	II	No	No	No	No	No	2.13
0	59	Female	57	Medium	Right hemicolon	pMMR	3	0	II	No	No	Yes	No	No	2.212
0	67	Female	49	Medium	Right hemicolon	dMMR	3	0	II	No	No	No	No	No	1.9386
0	55	Female	68	Medium	Right hemicolon	pMMR	3	0	II	Yes	Yes	No	No	No	3.9216
0	71	Female	75	Medium	Right hemicolon	pMMR	3	0	II	No	No	No	No	No	2.8156
0	59	Male	50	Medium	Rectum	pMMR	3	0	II	No	No	No	No	No	2.7582
0	58	Male	57	Medium	Right hemicolon	pMMR	3	0	II	No	No	Yes	No	No	2.3836
0	63	Female	67	Low	Left hemicolon	pMMR	3	0	II	No	No	No	No	No	2.0466
0	70	Male	82	Medium	Left hemicolon	pMMR	3	0	II	Yes	No	No	No	No	2.804
0	66	Male	83	Medium	Left hemicolon	pMMR	3	0	II	No	Yes	No	No	No	1.6016
0	67	Male	63	Medium	Left hemicolon	pMMR	3	0	II	Yes	No	No	No	No	1.793
0	57	Male	56	Medium	Left hemicolon	pMMR	3	0	II	No	No	No	No	No	3.3686
0	62	Male	56	Medium	Rectum	pMMR	3	0	II	No	No	Yes	No	No	2.13
0	60	Male	57	Medium	Left hemicolon	pMMR	3	0	II	No	Yes	No	No	No	2.7206
0	65	Female	53	Medium	Left hemicolon	pMMR	1	0	I	Yes	No	No	No	No	0.89
0	75	Male	51	High	Right hemicolon	pMMR	1	0	I	No	No	No	No	No	2.804
0	57	Male	62	Medium	Left hemicolon	pMMR	1	0	I	No	No	No	No	Yes	1.106
0	64	Female	54	Medium	Right hemicolon	pMMR	2	0	I	No	No	No	No	No	1.348
0	56	Female	55	Medium	Left hemicolon	pMMR	4	0	II	Yes	No	Yes	No	No	3.223
0	59	Male	71	Medium	Left hemicolon	pMMR	4	0	II	No	Yes	No	No	No	3.629
0	56	Female	77	Medium	Left hemicolon	pMMR	2	1	III	No	No	No	No	No	3.534
0	56	Male	81	Low	Right hemicolon	pMMR	3	1	III	Yes	Yes	No	No	No	3.292
0	63	Female	68	High	Left hemicolon	pMMR	3	1	III	No	No	Yes	No	Yes	4.4042
0	61	Female	68	Low	Left hemicolon	pMMR	3	1	III	Yes	Yes	Yes	No	No	1.793
0	64	Male	51	Medium	Left hemicolon	pMMR	3	1	III	No	No	Yes	No	No	1.1998
0	62	Female	64	Low	Left hemicolon	pMMR	3	1	III	No	No	No	No	No	3.629
0	55	Male	29	Low	Left hemicolon	pMMR	3	2	III	Yes	Yes	Yes	Yes	No	4.303
0	85	Female	32	Medium	Rectum	pMMR	3	2	III	No	No	No	No	No	3.534
0	56	Female	77	Medium	Right hemicolon	pMMR	3	1	III	No	Yes	No	No	No	4.2832
0	64	Male	65	Low	Left hemicolon	pMMR	2	1	III	No	No	No	No	No	4.5696
0	61	Male	60	Medium	Left hemicolon	pMMR	3	1	III	No	Yes	No	No	No	3.439
0	68	Female	51	Low	Left hemicolon	pMMR	3	1	III	Yes	No	No	Yes	No	3.7562
0	57	Male	41	Low	Right hemicolon	pMMR	3	1	III	No	No	Yes	No	No	3.8772
0	56	Male	65	Medium	Left hemicolon	pMMR	3	1	III	Yes	Yes	No	No	No	4.3536
0	61	Male	78	Low	Right hemicolon	pMMR	3	1	III	No	Yes	Yes	No	No	4.3338
0	67	Female	53	Low	Left hemicolon	pMMR	3	1	III	No	No	No	No	No	3.413
0	82	Female	44	Medium	Rectum	pMMR	3	0	II	No	No	No	No	No	3.3242
0	62	Female	65	Medium	Left hemicolon	pMMR	3	1	III	Yes	Yes	Yes	No	No	3.2408
0	57	Male	58	Low	Right hemicolon	pMMR	3	1	III	Yes	Yes	No	No	No	1.348
0	90	Male	63	High	Rectum	pMMR	1	0	I	No	No	No	No	No	1.119
0	71	Male	60	Medium	Rectum	pMMR	2	0	I	No	No	No	No	No	1.78
0	64	Female	39	Medium	Rectum	pMMR	3	0	II	No	No	No	No	No	3.7056
0	63	Female	52	Medium	Rectum	pMMR	1	0	I	No	No	No	No	No	1.685
0	73	Female	63	Medium	Rectum	pMMR	2	0	I	No	Yes	No	No	Yes	2.428
0	77	Male	61	High	Rectum	pMMR	1	0	I	No	No	No	No	Yes	3.1772
0	62	Male	53	Medium	Rectum	pMMR	2	0	I	No	No	No	No	No	1.348
0	62	Female	82	Low	Rectum	pMMR	3	1	III	Yes	No	Yes	No	No	3.992
0	68	Male	56	Low	Rectum	pMMR	3	1	III	No	No	No	No	No	3.9216
0	57	Male	43	High	Rectum	pMMR	1	0	I	No	No	No	No	No	2.3316
0	59	Male	67	Medium	Rectum	pMMR	3	0	II	Yes	Yes	Yes	No	No	2.549
0	57	Male	68	Medium	Rectum	pMMR	2	1	III	No	No	No	No	Yes	3.6092
0	68	Male	69	Medium	Rectum	pMMR	3	1	III	No	Yes	No	No	No	4.424
0	75	Female	57	Medium	Rectum	pMMR	3	0	II	Yes	No	Yes	No	No	1.8306
0	63	Male	47	Medium	Rectum	pMMR	3	0	II	No	No	No	No	No	2.333
0	69	Female	60	Medium	Rectum	pMMR	3	0	II	No	No	No	No	No	2.467
0	59	Female	57	Medium	Rectum	pMMR	2	0	I	No	No	No	No	No	2.022
0	62	Female	60	High	Rectum	pMMR	2	0	I	No	No	No	No	No	1.119
0	70	Male	59	High	Rectum	pMMR	2	0	I	No	No	No	No	No	1.685
0	71	Female	62	High	Rectum	pMMR	1	0	I	No	Yes	No	No	Yes	1.348
0	63	Male	62	High	Rectum	pMMR	1	0	I	No	No	No	No	Yes	1.011
0	64	Female	57	Medium	Rectum	pMMR	3	0	II	No	No	Yes	No	No	2.5262
0	55	Male	68	Medium	Rectum	pMMR	3	0	II	No	Yes	No	No	No	2.6502
0	74	Male	60	Medium	Rectum	pMMR	1	0	I	No	No	No	No	Yes	1.685
0	58	Male	46	Medium	Rectum	pMMR	2	0	I	No	No	No	No	No	2.644
0	76	Male	78	Medium	Rectum	pMMR	2	0	I	No	No	No	No	No	2.022
0	64	Female	66	Medium	Rectum	pMMR	3	0	II	No	No	No	No	No	2.022
0	69	Male	53	Low	Rectum	pMMR	3	2	III	Yes	No	No	No	No	3.5846
0	65	Male	49	Medium	Rectum	pMMR	2	0	I	No	No	No	No	No	0.674
0	63	Female	41	Medium	Rectum	pMMR	1	1	III	No	No	No	No	No	4.329
0	55	Female	64	Medium	Rectum	pMMR	3	1	III	Yes	No	No	No	No	4.64
0	63	Male	58	Low	Rectum	pMMR	1	0	I	No	No	No	No	No	2.307
0	64	Male	54	Low	Rectum	pMMR	3	1	III	No	No	No	No	No	3.128
0	71	Female	62	Medium	Rectum	pMMR	2	0	I	No	Yes	No	No	No	1.901
0	73	Female	51	Medium	Rectum	pMMR	1	1	III	No	No	No	No	Yes	3.2002
0	62	Female	57	Medium	Rectum	pMMR	2	0	I	Yes	No	Yes	No	No	2.022
0	59	Female	57	Medium	Rectum	pMMR	3	1	III	No	Yes	No	No	No	5.1732
0	62	Female	68	Low	Rectum	pMMR	3	1	III	No	Yes	No	No	No	4.4746
0	71	Male	60	Medium	Rectum	pMMR	3	0	II	No	No	No	No	No	2.13
0	84	Female	64	Medium	Rectum	pMMR	1	0	I	No	No	No	No	No	1.8306
0	66	Male	50	Low	Rectum	pMMR	2	0	I	No	No	No	No	No	1.685
0	58	Male	39	Medium	Rectum	pMMR	3	1	III	Yes	No	No	No	No	4.087
0	56	Male	60	Medium	Rectum	pMMR	3	0	II	No	Yes	No	No	No	3.966
0	63	Male	57	Medium	Rectum	pMMR	2	0	I	No	No	No	No	No	3.0316
0	56	Male	68	Medium	Rectum	pMMR	2	0	I	No	No	No	No	No	2.402
0	69	Female	53	Medium	Rectum	dMMR	3	0	II	No	No	Yes	No	No	3.223
0	62	Male	69	Low	Rectum	pMMR	3	0	II	No	No	No	No	No	2.7392
0	79	Female	63	Low	Rectum	pMMR	2	0	I	No	No	No	No	No	1.348
0	57	Male	55	Medium	Rectum	pMMR	3	0	II	No	Yes	No	No	No	3.9968
0	62	Male	58	Medium	Rectum	pMMR	2	1	III	No	No	Yes	No	No	4.64
0	63	Male	52	Low	Rectum	pMMR	3	0	II	No	Yes	No	No	No	3.0316
0	67	Male	74	High	Rectum	pMMR	1	0	I	No	No	Yes	No	Yes	2.765
0	58	Female	63	High	Rectum	pMMR	2	0	I	No	No	Yes	No	No	2.6242
0	64	Female	64	High	Rectum	pMMR	2	0	I	No	No	No	No	Yes	1.443
0	55	Female	64	Low	Rectum	pMMR	3	0	II	No	No	No	No	No	4.303
0	78	Male	61	Medium	Rectum	pMMR	2	0	I	No	No	No	No	No	1.685
0	63	Male	63	Low	Rectum	pMMR	3	0	II	No	No	Yes	Yes	No	2.117
0	80	Female	55	High	Rectum	pMMR	1	0	I	No	No	No	No	No	0.985
0	57	Male	58	Low	Rectum	pMMR	3	0	II	No	No	No	No	No	1.443
0	65	Male	84	Low	Rectum	pMMR	3	1	III	No	Yes	No	No	No	3.0576
0	68	Female	62	Medium	Rectum	pMMR	2	0	I	No	No	No	No	No	2.117
0	61	Male	70	Medium	Rectum	pMMR	2	0	I	No	No	No	No	No	2.359
0	59	Male	63	Medium	Rectum	pMMR	2	0	I	No	No	Yes	No	No	2.307
0	72	Female	74	Low	Rectum	pMMR	1	0	I	No	No	No	No	No	0.8196
0	63	Male	70	Low	Rectum	pMMR	3	0	II	No	No	No	No	No	3.2982
0	77	Female	75	High	Rectum	pMMR	1	0	I	No	No	No	No	Yes	1.78
0	72	Male	65	Medium	Rectum	pMMR	1	0	I	No	No	No	No	Yes	1.659
0	63	Male	62	Medium	Rectum	pMMR	2	0	I	No	No	No	No	No	2.359
0	68	Female	75	Medium	Rectum	pMMR	3	0	II	No	No	No	No	No	1.7282
0	58	Male	49	Medium	Rectum	pMMR	1	0	I	No	No	No	No	No	1.4676
0	55	Male	42	Low	Rectum	pMMR	3	1	III	Yes	Yes	No	No	No	3.966
0	59	Male	66	Low	Rectum	pMMR	3	1	III	Yes	Yes	Yes	No	No	4.1116
0	68	Male	77	Medium	Rectum	pMMR	2	0	I	No	No	No	No	No	1.901
0	65	Male	37	Low	Rectum	dMMR	4	0	II	No	No	Yes	No	No	3.871
0	71	Male	58	Low	Rectum	pMMR	1	0	I	No	No	No	No	No	1.348
0	59	Male	71	Medium	Rectum	pMMR	3	0	II	No	No	No	No	No	2.981
0	65	Male	64	Medium	Rectum	pMMR	3	0	II	No	No	No	No	No	4.0166
0	70	Male	79	Medium	Rectum	pMMR	1	0	I	No	No	No	No	No	2.117
0	76	Male	38	High	Rectum	pMMR	1	0	I	No	No	No	No	No	1.417
0	56	Male	64	Medium	Rectum	pMMR	3	1	III	Yes	No	No	No	No	4.087
0	60	Female	71	Medium	Rectum	pMMR	2	0	I	No	No	No	No	No	2.186
0	89	Male	50	High	Rectum	pMMR	2	0	I	No	No	No	No	No	2.022
0	82	Male	35	Medium	Rectum	pMMR	2	0	I	No	No	No	No	No	1.348
0	65	Male	32	Medium	Rectum	pMMR	3	0	II	Yes	No	No	No	No	3.871
0	55	Female	51	Low	Rectum	pMMR	3	0	II	No	No	No	No	No	2.886
0	72	Male	67	Medium	Rectum	pMMR	2	0	I	No	No	No	No	No	2.67
0	67	Male	80	Medium	Rectum	pMMR	3	0	II	No	No	No	No	No	2.765
0	59	Male	53	Medium	Left hemicolon	pMMR	3	2	III	No	Yes	No	No	No	4.9312
0	56	Female	53	Medium	Rectum	pMMR	4	0	II	No	No	No	No	No	4.545
0	69	Male	60	Medium	Rectum	pMMR	1	0	I	No	No	No	No	Yes	2.644
0	61	Female	61	Medium	Rectum	pMMR	2	0	I	No	No	No	No	No	0.674
0	70	Male	64	Medium	Rectum	pMMR	3	0	II	No	No	No	No	No	3.871
0	58	Male	64	Medium	Rectum	pMMR	2	0	I	No	No	No	No	No	2.86
0	63	Male	86	Medium	Rectum	pMMR	2	0	I	No	No	No	No	No	2.765
0	65	Male	47	Medium	Rectum	pMMR	2	0	I	No	No	No	No	No	2.359
0	58	Male	60	Medium	Rectum	pMMR	3	0	II	No	No	Yes	No	No	3.56
0	55	Female	50	Low	Right hemicolon	pMMR	3	2	III	Yes	No	Yes	Yes	No	3.3242
0	75	Female	73	Medium	Rectum	pMMR	2	0	I	No	No	No	No	No	1.564
0	60	Male	68	High	Rectum	pMMR	1	0	I	No	No	No	No	Yes	2.022
0	57	Female	67	Medium	Rectum	pMMR	2	0	I	No	No	No	No	No	2.022
0	65	Male	63	Medium	Rectum	pMMR	3	1	III	No	Yes	No	No	No	3.2866
0	59	Female	62	Low	Rectum	pMMR	3	0	II	No	No	No	No	No	3.007
0	55	Male	70	Medium	Rectum	dMMR	2	0	I	No	No	Yes	No	No	2.5046
0	60	Male	68	Low	Rectum	pMMR	3	1	III	Yes	No	No	No	Yes	2.238
0	57	Female	67	Medium	Rectum	pMMR	2	0	I	Yes	No	No	No	No	1.793
0	62	Male	69	High	Rectum	pMMR	2	0	I	No	No	No	No	No	3.629
0	68	Female	62	High	Rectum	pMMR	1	0	I	No	No	No	No	Yes	2.359
0	69	Male	40	High	Rectum	pMMR	2	0	I	No	No	No	No	No	3.292
0	75	Male	66	High	Rectum	pMMR	3	0	II	No	No	No	No	No	2.4786
0	62	Male	53	Medium	Rectum	pMMR	2	0	I	No	No	No	No	No	2.4212
0	55	Male	64	Medium	Rectum	pMMR	3	0	II	No	No	No	No	No	4.9066
0	72	Male	56	Medium	Rectum	pMMR	3	0	II	No	No	Yes	No	No	2.022
0	62	Male	64	Low	Rectum	pMMR	2	0	I	No	No	No	No	No	1.78
0	59	Male	60	Low	Rectum	pMMR	2	0	I	No	No	No	No	No	2.117
0	64	Female	61	Low	Left hemicolon	pMMR	3	2	III	Yes	No	Yes	Yes	No	4.7856
0	56	Male	56	High	Rectum	pMMR	2	0	I	No	No	No	No	Yes	2.333
0	70	Male	56	High	Rectum	pMMR	2	0	I	No	No	No	No	Yes	2.307
0	61	Female	58	Medium	Rectum	pMMR	1	0	I	No	No	No	No	Yes	1.685
0	57	Male	63	Medium	Rectum	pMMR	3	0	II	No	Yes	No	No	No	4.0166
0	66	Male	62	Medium	Rectum	pMMR	2	0	I	No	No	No	No	No	1.996
0	55	Male	64	Medium	Rectum	pMMR	3	1	III	Yes	No	Yes	No	No	3.629
0	55	Male	68	Low	Rectum	pMMR	3	1	III	No	No	No	No	No	4.303
0	63	Male	73	Medium	Rectum	pMMR	3	0	II	No	No	No	No	No	2.359
0	68	Male	82	Medium	Rectum	pMMR	2	0	I	No	No	No	No	No	1.106
0	57	Female	59	Low	Rectum	pMMR	3	1	III	Yes	No	No	No	No	4.329
0	67	Female	52	Medium	Rectum	pMMR	2	0	I	No	No	Yes	No	No	0.553
0	58	Male	75	Low	Right hemicolon	pMMR	3	2	III	Yes	No	Yes	Yes	No	3.223
0	92	Male	65	Medium	Left hemicolon	pMMR	2	0	I	No	No	No	No	No	3.439
0	60	Male	58	High	Right hemicolon	pMMR	2	0	I	No	No	No	No	No	1.456
0	57	Female	49	Medium	Left hemicolon	pMMR	2	1	III	No	No	No	No	No	4.9312
0	56	Male	66	Medium	Right hemicolon	pMMR	3	1	III	No	No	No	No	No	4.5758
0	74	Female	53	High	Right hemicolon	dMMR	1	0	I	No	No	Yes	No	No	2.0466
0	80	Female	63	High	Right hemicolon	pMMR	1	0	I	No	No	No	No	Yes	4.0426
0	65	Male	57	Low	Left hemicolon	pMMR	3	0	II	No	Yes	No	No	No	4.4548
0	57	Male	95	Medium	Left hemicolon	pMMR	3	0	II	No	No	No	No	No	3.4438
0	66	Female	69	Low	Left hemicolon	pMMR	3	0	II	No	No	No	No	No	3.0952
1	17	Male	67	Low	Left hemicolon	pMMR	4	1	III	Yes	Yes	No	No	No	4.2572
1	32	Male	67	Low	Right hemicolon	pMMR	4	1	III	Yes	Yes	No	No	No	5.3892
1	60	Female	65	Low	Right hemicolon	dMMR	2	0	I	No	No	No	No	No	2.6946
1	47	Male	82	Medium	Left hemicolon	pMMR	3	0	II	No	No	No	No	No	3.6106
1	37	Male	61	Low	Right hemicolon	dMMR	4	0	II	No	No	No	No	No	2.13
1	7	Male	47	Low	Right hemicolon	pMMR	4	1	III	Yes	Yes	Yes	No	No	3.8512
1	29	Male	66	Low	Right hemicolon	pMMR	3	2	III	Yes	Yes	No	Yes	No	5.2682
1	26	Male	79	Low	Left hemicolon	pMMR	4	2	III	Yes	No	No	No	No	4.208
1	6	Female	80	Low	Right hemicolon	dMMR	4	2	III	Yes	Yes	No	No	No	3.8006
1	24	Female	62	Low	Right hemicolon	pMMR	4	1	III	Yes	No	No	No	No	3.9216
1	38	Female	77	Medium	Right hemicolon	pMMR	3	1	III	No	No	No	No	Yes	4.8362
1	23	Male	77	Medium	Rectum	pMMR	3	1	III	No	No	Yes	No	No	5.1226
1	42	Male	67	Medium	Rectum	pMMR	3	1	III	No	Yes	No	No	No	3.6236
1	49	Male	51	Low	Right hemicolon	pMMR	3	0	II	No	No	No	No	No	4.3536
1	47	Male	60	Medium	Right hemicolon	pMMR	3	0	II	No	No	No	No	No	4.4746
1	56	Female	69	High	Left hemicolon	pMMR	2	0	I	No	No	No	No	No	3.033
1	28	Female	50	Medium	Right hemicolon	pMMR	3	0	II	No	No	No	No	No	4.9312
1	53	Female	68	Medium	Right hemicolon	pMMR	3	0	II	Yes	No	Yes	No	No	1.5886
1	37	Female	71	Low	Left hemicolon	pMMR	3	0	II	No	No	No	No	No	4.0412
1	35	Female	50	Medium	Left hemicolon	dMMR	3	0	II	No	No	Yes	No	No	3.8006
1	49	Male	60	Medium	Right hemicolon	dMMR	3	0	II	Yes	No	No	No	No	2.9496
1	67	Female	62	Medium	Right hemicolon	pMMR	3	0	II	No	No	No	No	No	2.9366
1	47	Female	64	Medium	Right hemicolon	pMMR	3	0	II	No	No	Yes	No	No	3.7056
1	63	Female	64	Medium	Right hemicolon	pMMR	3	0	II	Yes	No	Yes	No	No	3.3426
1	36	Male	84	Low	Left hemicolon	pMMR	3	0	II	No	Yes	No	No	No	3.1266
1	25	Male	60	Low	Left hemicolon	pMMR	3	1	III	Yes	Yes	No	No	No	3.9462
1	16	Male	72	Medium	Right hemicolon	pMMR	4	1	III	Yes	No	No	No	No	5.3892
1	53	Female	68	Medium	Right hemicolon	pMMR	2	0	I	No	No	No	No	No	1.875
1	38	Female	71	Medium	Left hemicolon	pMMR	3	1	III	No	No	No	No	No	4.303
1	45	Female	63	High	Left hemicolon	pMMR	3	1	III	Yes	No	No	No	No	3.6796
1	40	Male	68	Low	Left hemicolon	pMMR	3	1	III	No	Yes	No	No	No	4.8362
1	31	Male	67	Medium	Right hemicolon	pMMR	3	1	III	Yes	No	Yes	No	No	4.5696
1	42	Female	47	Medium	Left hemicolon	pMMR	3	0	II	No	Yes	Yes	No	No	4.64
1	37	Female	63	Medium	Right hemicolon	pMMR	3	1	III	No	No	Yes	No	Yes	3.2866
1	46	Male	68	Low	Left hemicolon	pMMR	3	1	III	No	No	No	No	No	4.7152
1	33	Male	67	Medium	Left hemicolon	pMMR	3	1	III	Yes	No	No	No	No	4.6906
1	42	Male	59	Medium	Left hemicolon	pMMR	3	1	III	Yes	No	No	No	No	5.2682
1	38	Male	70	Medium	Left hemicolon	dMMR	3	1	III	No	No	No	No	No	5.1732
1	50	Female	92	Medium	Right hemicolon	pMMR	3	0	II	No	Yes	No	No	No	3.4636
1	27	Male	79	Medium	Right hemicolon	pMMR	3	1	III	No	No	Yes	No	No	4.1622
1	52	Male	60	Medium	Left hemicolon	pMMR	3	1	III	No	Yes	No	No	No	4.5696
1	42	Female	68	Medium	Right hemicolon	pMMR	3	1	III	No	No	No	No	No	5.1226
1	17	Male	59	Medium	Right hemicolon	pMMR	4	1	III	No	No	Yes	No	No	5.1226
1	25	Female	66	Low	Left hemicolon	pMMR	3	2	III	Yes	No	No	No	No	4.7152
1	31	Female	66	Medium	Right hemicolon	pMMR	3	2	III	Yes	No	No	No	No	4.1882
1	26	Male	59	Low	Right hemicolon	pMMR	3	2	III	Yes	Yes	No	No	No	4.4486
1	43	Male	68	Medium	Left hemicolon	pMMR	3	2	III	No	No	Yes	Yes	No	4.8868
1	39	Male	64	Medium	Right hemicolon	pMMR	3	2	III	Yes	No	No	No	No	4.9066
1	41	Female	64	Low	Left hemicolon	pMMR	3	2	III	Yes	No	No	No	No	5.6052
1	50	Female	30	Medium	Left hemicolon	pMMR	3	2	III	Yes	Yes	No	No	No	5.2682
1	48	Female	63	Low	Right hemicolon	pMMR	3	2	III	Yes	No	No	Yes	No	4.4746
1	22	Male	69	High	Right hemicolon	pMMR	2	1	III	Yes	Yes	No	No	No	3.5778
1	35	Female	60	Medium	Left hemicolon	dMMR	3	2	III	No	Yes	Yes	No	No	4.9818
1	18	Female	65	Medium	Right hemicolon	pMMR	4	1	III	Yes	No	No	No	No	4.2326
1	26	Male	51	Medium	Right hemicolon	pMMR	4	1	III	Yes	No	Yes	No	No	3.0576
1	54	Female	46	Medium	Left hemicolon	dMMR	3	0	II	No	No	Yes	No	No	3.7562
1	53	Male	72	Medium	Left hemicolon	dMMR	3	0	II	No	No	Yes	No	No	2.4212
1	62	Female	66	Medium	Left hemicolon	pMMR	3	0	II	Yes	No	No	No	No	3.0952
1	37	Male	52	Low	Right hemicolon	pMMR	3	0	II	No	Yes	No	No	No	4.4042
1	38	Male	71	Low	Right hemicolon	pMMR	3	0	II	No	Yes	No	No	No	4.0672
1	52	Female	64	Medium	Right hemicolon	pMMR	3	0	II	No	No	No	No	No	4.4486
1	52	Male	71	Low	Left hemicolon	pMMR	4	0	II	Yes	No	Yes	No	No	2.9352
1	11	Male	60	Medium	Left hemicolon	pMMR	3	2	III	No	No	No	Yes	No	5.7262
1	26	Female	65	Medium	Right hemicolon	pMMR	3	1	III	No	No	Yes	No	No	4.8362
1	34	Male	70	Medium	Right hemicolon	pMMR	3	1	III	Yes	No	Yes	No	No	5.2682
1	30	Male	80	Low	Left hemicolon	pMMR	3	1	III	Yes	Yes	Yes	No	No	5.3892
1	48	Male	61	Low	Rectum	pMMR	3	1	III	No	No	No	Yes	No	2.9872
1	43	Female	65	Low	Left hemicolon	pMMR	3	2	III	Yes	No	No	No	No	5.1732
1	29	Male	45	Low	Right hemicolon	pMMR	4	1	III	No	No	Yes	No	No	3.7692
1	49	Male	33	Low	Left hemicolon	pMMR	3	0	II	No	No	Yes	No	No	3.655
1	43	Male	71	Medium	Rectum	pMMR	2	1	III	No	No	No	No	No	3.128
1	47	Male	53	Medium	Right hemicolon	pMMR	3	0	II	No	No	Yes	No	No	3.56
1	39	Male	55	Medium	Right hemicolon	pMMR	3	0	II	No	Yes	Yes	No	No	4.4486
1	49	Male	60	Medium	Left hemicolon	pMMR	3	0	II	Yes	No	No	No	No	3.1526
1	50	Male	68	Medium	Left hemicolon	pMMR	3	0	II	No	No	No	No	No	3.318
1	56	Male	72	Low	Rectum	pMMR	3	1	III	Yes	Yes	No	No	No	3.5846
1	52	Female	56	Medium	Right hemicolon	dMMR	3	0	II	No	No	Yes	No	No	3.9216
1	47	Male	67	Low	Left hemicolon	pMMR	3	0	II	No	Yes	No	No	No	3.534
1	40	Female	67	Low	Left hemicolon	pMMR	3	0	II	No	No	Yes	Yes	No	4.1376
1	59	Male	76	Medium	Left hemicolon	pMMR	3	0	II	Yes	No	No	No	No	3.3686
1	51	Male	63	Medium	Left hemicolon	pMMR	3	0	II	No	No	No	No	No	4.64
1	48	Female	64	Medium	Left hemicolon	pMMR	3	0	II	Yes	No	Yes	No	No	3.141
1	53	Female	56	Medium	Left hemicolon	pMMR	3	0	II	No	No	Yes	No	No	2.886
1	48	Male	58	Low	Right hemicolon	pMMR	3	0	II	No	No	No	No	No	3.8512
1	50	Male	48	Medium	Right hemicolon	pMMR	3	0	II	Yes	No	Yes	No	No	3.4322
1	48	Female	75	Low	Right hemicolon	pMMR	3	0	II	Yes	Yes	No	No	No	3.7302
1	56	Female	61	Low	Right hemicolon	pMMR	3	0	II	Yes	Yes	No	No	No	2.9612
1	45	Male	62	Medium	Right hemicolon	pMMR	3	0	II	No	No	No	No	No	3.0822
1	43	Male	71	Medium	Right hemicolon	pMMR	3	0	II	Yes	No	No	No	No	3.966
1	39	Male	50	Medium	Right hemicolon	pMMR	3	0	II	Yes	No	No	No	No	4.1376
1	38	Male	62	Low	Rectum	pMMR	4	2	III	Yes	No	No	No	No	1.793
1	54	Male	61	Medium	Right hemicolon	pMMR	3	0	II	Yes	Yes	No	No	No	3.007
1	51	Female	84	Medium	Right hemicolon	pMMR	3	0	II	Yes	Yes	No	No	No	3.223
1	48	Female	75	Medium	Right hemicolon	pMMR	3	0	II	No	No	No	No	No	3.9216
1	52	Male	63	Medium	Left hemicolon	pMMR	3	0	II	No	No	No	No	No	2.981
1	49	Male	69	Low	Left hemicolon	pMMR	4	0	II	No	No	No	No	No	3.5586
1	46	Male	57	Medium	Left hemicolon	pMMR	4	0	II	No	No	Yes	No	No	3.5846
1	47	Male	62	Medium	Rectum	pMMR	2	1	III	No	Yes	No	No	No	3.3946
1	42	Female	57	Medium	Right hemicolon	pMMR	4	0	II	Yes	No	No	No	No	4.3536
1	44	Male	73	Medium	Left hemicolon	pMMR	2	1	III	No	No	No	No	No	3.534
1	26	Female	78	Low	Right hemicolon	pMMR	2	1	III	Yes	No	No	No	Yes	5.4398
1	31	Male	75	Low	Left hemicolon	pMMR	3	1	III	Yes	Yes	No	No	No	4.9312
1	29	Male	52	Low	Left hemicolon	pMMR	3	1	III	No	No	Yes	No	Yes	5.4398
1	40	Female	60	Low	Right hemicolon	pMMR	3	1	III	Yes	Yes	No	Yes	No	5.6052
1	51	Female	44	Medium	Rectum	pMMR	3	1	III	No	No	No	No	No	4.329
1	38	Male	62	Medium	Right hemicolon	pMMR	3	1	III	No	No	No	No	No	4.64
1	37	Male	59	Low	Left hemicolon	pMMR	3	1	III	Yes	Yes	No	No	No	3.8956
1	48	Male	64	Medium	Left hemicolon	pMMR	3	1	III	Yes	Yes	No	No	No	3.5586
1	42	Female	49	Medium	Left hemicolon	pMMR	3	1	III	No	Yes	Yes	No	No	4.4746
1	36	Male	69	Low	Right hemicolon	pMMR	3	1	III	Yes	No	No	No	No	4.424
1	35	Female	67	Low	Rectum	pMMR	3	2	III	Yes	Yes	No	No	No	5.6052
1	42	Male	63	Low	Right hemicolon	pMMR	3	1	III	Yes	No	No	No	No	5.3892
1	49	Female	62	Low	Right hemicolon	pMMR	3	1	III	Yes	No	No	No	No	4.7152
1	37	Female	65	Medium	Right hemicolon	pMMR	3	1	III	Yes	Yes	No	No	No	5.1732
1	41	Male	66	Low	Right hemicolon	pMMR	4	1	III	Yes	Yes	No	No	No	4.3782
1	46	Female	63	Low	Left hemicolon	pMMR	3	2	III	Yes	Yes	No	No	No	3.966
1	21	Female	49	Low	Right hemicolon	pMMR	3	2	III	Yes	Yes	No	No	No	5.2942
1	52	Female	73	Low	Right hemicolon	pMMR	3	2	III	No	No	No	No	No	3.033
1	43	Female	80	Low	Rectum	pMMR	3	2	III	No	Yes	No	Yes	No	4.5942
1	31	Male	54	Low	Left hemicolon	pMMR	3	2	III	Yes	Yes	No	No	No	4.1882
1	17	Male	45	Low	Left hemicolon	pMMR	3	2	III	Yes	Yes	No	No	No	5.2682
1	10	Male	61	Low	Left hemicolon	pMMR	3	2	III	No	No	No	No	No	5.9422
1	14	Male	70	Low	Left hemicolon	pMMR	3	2	III	Yes	Yes	No	Yes	No	5.7262
1	47	Male	40	Low	Left hemicolon	pMMR	1	1	III	Yes	No	No	No	No	5.2682
1	38	Male	68	Low	Right hemicolon	pMMR	3	1	III	No	No	No	No	No	5.3188
1	34	Male	66	Medium	Right hemicolon	pMMR	3	1	III	Yes	Yes	Yes	No	No	4.7918
1	44	Male	86	Low	Left hemicolon	pMMR	3	1	III	No	Yes	No	No	Yes	5.4138
1	8	Female	48	Medium	Left hemicolon	pMMR	3	1	III	Yes	No	No	No	No	5.2682
1	35	Female	70	Low	Left hemicolon	pMMR	3	1	III	No	Yes	Yes	No	No	4.9066
1	32	Female	47	Medium	Left hemicolon	pMMR	3	1	III	No	No	No	No	No	4.6906
1	31	Female	66	Low	Left hemicolon	pMMR	3	1	III	Yes	No	No	No	No	5.6052
1	45	Female	60	Medium	Left hemicolon	pMMR	2	1	III	Yes	No	No	No	No	4.9572
1	56	Female	51	Low	Rectum	pMMR	3	2	III	Yes	Yes	No	Yes	No	4.303
1	37	Male	53	Low	Left hemicolon	dMMR	3	1	III	No	No	Yes	No	No	4.9572
1	42	Male	43	Medium	Left hemicolon	pMMR	3	1	III	Yes	No	No	No	No	4.5696
1	47	Female	67	Medium	Right hemicolon	pMMR	3	1	III	No	No	No	No	No	5.1226
1	34	Male	67	Medium	Left hemicolon	pMMR	3	1	III	No	Yes	No	No	No	5.5102
1	38	Male	50	Medium	Left hemicolon	pMMR	3	1	III	Yes	Yes	No	No	No	4.8362
1	46	Male	76	Medium	Left hemicolon	pMMR	3	1	III	Yes	Yes	No	No	No	4.7152
1	24	Male	53	Low	Left hemicolon	pMMR	3	1	III	No	No	No	No	No	5.6052
1	58	Female	55	High	Right hemicolon	pMMR	1	0	I	No	No	No	No	Yes	2.955
1	50	Female	61	Medium	Rectum	pMMR	3	1	III	Yes	No	Yes	No	No	4.5696
1	43	Female	83	Medium	Left hemicolon	pMMR	3	1	III	No	No	No	No	No	5.3892
1	40	Male	48	Low	Right hemicolon	pMMR	3	1	III	Yes	No	No	No	No	5.7508
1	26	Female	66	Low	Right hemicolon	pMMR	3	1	III	No	No	No	No	No	5.9928
1	13	Female	58	Low	Right hemicolon	pMMR	3	1	III	No	Yes	No	No	No	5.6052
1	29	Male	61	Medium	Right hemicolon	pMMR	3	1	III	Yes	Yes	Yes	No	No	5.0522
1	43	Male	72	Low	Left hemicolon	pMMR	3	1	III	No	No	No	No	No	4.4486
1	30	Male	52	Low	Left hemicolon	pMMR	4	1	III	No	No	No	No	No	4.64
1	38	Male	54	Medium	Left hemicolon	pMMR	3	1	III	No	No	Yes	No	No	3.6858
1	46	Male	65	Low	Left hemicolon	pMMR	3	1	III	Yes	No	Yes	No	Yes	5.4398
1	32	Male	54	Medium	Right hemicolon	pMMR	3	1	III	No	No	No	No	No	5.9928
1	28	Female	68	Low	Left hemicolon	pMMR	3	1	III	Yes	Yes	No	No	No	3.318
1	24	Male	63	Medium	Left hemicolon	pMMR	3	1	III	Yes	No	No	No	No	4.3338
1	46	Male	58	Medium	Left hemicolon	pMMR	3	1	III	Yes	Yes	No	No	No	4.303
1	21	Male	85	Medium	Left hemicolon	pMMR	3	1	III	No	Yes	No	No	No	4.5696
1	19	Female	66	Medium	Left hemicolon	pMMR	3	1	III	No	Yes	No	No	No	5.2682
1	45	Female	60	Medium	Left hemicolon	pMMR	3	1	III	Yes	Yes	No	No	No	4.303
1	40	Male	50	Medium	Rectum	pMMR	3	1	III	Yes	No	No	No	No	4.7856
1	25	Female	70	Low	Rectum	dMMR	3	2	III	Yes	Yes	Yes	No	No	5.2682
1	31	Male	61	Low	Rectum	pMMR	3	2	III	Yes	No	No	No	No	5.4596
1	36	Male	64	Low	Rectum	pMMR	3	2	III	Yes	No	No	No	No	4.3782
1	26	Female	58	Medium	Rectum	pMMR	3	1	III	Yes	No	No	No	No	4.6906
1	34	Female	83	Low	Rectum	pMMR	3	1	III	No	No	No	No	No	5.2682
1	47	Female	81	Medium	Rectum	pMMR	3	0	II	No	Yes	No	No	No	5.6558
1	31	Male	66	Medium	Rectum	pMMR	3	1	III	Yes	Yes	Yes	No	No	6.0878
1	57	Female	40	Medium	Rectum	pMMR	3	0	II	Yes	No	No	No	No	3.75
1	43	Male	63	Medium	Rectum	dMMR	3	1	III	No	No	No	No	No	4.6202
1	21	Male	53	Low	Rectum	pMMR	3	2	III	Yes	No	No	No	No	5.0522
1	25	Female	72	Medium	Rectum	pMMR	3	1	III	Yes	No	No	No	No	3.7692
1	41	Male	71	Medium	Rectum	pMMR	3	1	III	No	Yes	Yes	No	No	4.5696
1	29	Female	66	Medium	Rectum	pMMR	3	1	III	No	No	No	No	No	5.7262
1	22	Female	80	Low	Rectum	pMMR	3	2	III	Yes	No	Yes	No	No	5.0768
1	52	Male	54	High	Rectum	dMMR	3	0	II	Yes	No	No	No	No	4.2586
1	19	Male	49	Medium	Rectum	pMMR	3	2	III	Yes	No	No	No	No	5.9422
1	42	Male	56	Low	Rectum	pMMR	3	2	III	Yes	Yes	No	No	No	3.6092
1	27	Female	47	Medium	Rectum	pMMR	3	2	III	No	Yes	No	No	No	5.8718
1	46	Male	61	Low	Rectum	pMMR	3	1	III	No	No	Yes	No	No	3.3946
1	42	Male	67	Medium	Rectum	pMMR	3	0	II	No	No	No	No	No	3.8252
1	37	Female	57	Medium	Rectum	pMMR	3	1	III	No	Yes	No	No	No	5.0522
1	29	Female	68	Low	Rectum	pMMR	3	2	III	Yes	No	Yes	No	No	5.2436
1	40	Male	83	Low	Rectum	pMMR	3	1	III	No	Yes	Yes	No	No	5.6052
1	46	Female	67	Medium	Rectum	pMMR	3	1	III	Yes	No	No	No	No	2.4082
1	37	Female	47	Low	Rectum	pMMR	3	2	III	Yes	No	No	No	No	5.6052
1	58	Female	79	Medium	Rectum	pMMR	3	0	II	No	No	No	No	No	4.1376
1	42	Female	52	Medium	Rectum	pMMR	3	1	III	No	Yes	No	No	No	4.2326
1	28	Male	76	Low	Rectum	pMMR	3	2	III	Yes	No	Yes	No	No	5.0522
1	52	Female	55	Low	Right hemicolon	pMMR	2	0	I	No	No	No	No	No	2.791
1	32	Male	86	Low	Rectum	pMMR	3	2	III	Yes	Yes	No	No	No	4.7856
1	49	Female	79	Medium	Rectum	pMMR	3	0	II	No	No	No	No	No	3.629
1	32	Male	68	Low	Rectum	pMMR	3	1	III	No	No	No	No	No	6.0878
1	37	Male	67	Medium	Rectum	pMMR	3	1	III	No	Yes	No	No	No	5.2682
1	45	Female	77	Low	Rectum	pMMR	3	2	III	Yes	No	No	No	No	4.2572
1	47	Female	59	Medium	Rectum	pMMR	3	2	III	No	No	No	No	No	2.8632
1	52	Female	76	Medium	Rectum	pMMR	3	0	II	No	No	No	No	No	4.64
1	47	Male	67	Medium	Rectum	pMMR	3	1	III	No	Yes	No	No	No	5.2682
1	37	Male	52	Medium	Rectum	pMMR	3	2	III	No	No	No	No	No	4.7856
1	42	Male	68	Medium	Rectum	pMMR	3	1	III	Yes	No	Yes	No	No	4.7856
1	48	Female	69	Low	Rectum	pMMR	3	1	III	Yes	No	No	No	No	4.9312
1	26	Male	62	Low	Rectum	pMMR	3	2	III	Yes	Yes	No	Yes	No	4.7856
1	26	Female	65	Low	Rectum	pMMR	3	2	III	Yes	Yes	No	No	No	4.7856
1	41	Female	59	Medium	Rectum	pMMR	3	2	III	No	Yes	No	No	No	4.4992
1	39	Female	65	Medium	Rectum	pMMR	2	1	III	Yes	No	No	No	No	3.534
1	49	Female	74	Medium	Rectum	pMMR	3	0	II	No	No	No	No	No	4.9066
1	45	Male	67	Medium	Rectum	pMMR	3	1	III	Yes	No	No	No	No	5.0522
1	26	Female	71	Medium	Rectum	pMMR	3	2	III	Yes	No	No	No	No	4.5696
1	36	Female	47	Medium	Rectum	pMMR	3	1	III	Yes	No	No	No	No	5.1226
1	19	Female	53	Medium	Rectum	pMMR	3	2	III	Yes	No	No	No	No	6.0878
1	61	Male	62	High	Rectum	pMMR	2	0	I	No	No	Yes	No	No	2.402
1	54	Female	69	Medium	Rectum	pMMR	2	0	I	No	No	No	No	No	3.076
1	37	Male	60	Low	Rectum	pMMR	3	2	III	Yes	Yes	Yes	Yes	No	4.9818
1	43	Female	68	Low	Rectum	pMMR	3	1	III	Yes	Yes	No	No	No	4.0166
1	44	Female	65	Low	Rectum	pMMR	3	1	III	Yes	No	No	No	No	4.8362
1	47	Male	65	Medium	Rectum	pMMR	3	1	III	Yes	Yes	Yes	No	No	4.2326
1	42	Female	80	Low	Rectum	pMMR	3	1	III	No	Yes	No	No	No	5.6558
1	32	Male	53	Low	Rectum	pMMR	3	2	III	Yes	No	Yes	No	No	5.1226
1	35	Male	46	Low	Rectum	pMMR	3	2	III	No	No	No	No	No	5.2436
1	37	Female	67	Medium	Rectum	pMMR	3	1	III	No	Yes	No	No	Yes	4.9066
1	16	Female	64	Medium	Rectum	pMMR	4	2	III	Yes	No	Yes	No	No	4.8116
1	41	Female	68	Medium	Rectum	pMMR	3	1	III	Yes	No	No	No	Yes	4.6202
1	39	Female	56	Low	Rectum	pMMR	3	2	III	Yes	Yes	No	No	No	4.2326
1	53	Female	55	Low	Rectum	pMMR	3	0	II	No	No	No	No	No	3.007
1	40	Male	71	Low	Left hemicolon	pMMR	3	2	III	No	No	No	No	No	3.871
1	9	Male	80	Medium	Left hemicolon	pMMR	3	2	III	No	No	No	No	No	4.9312
1	18	Female	54	Low	Left hemicolon	pMMR	3	2	III	Yes	Yes	No	No	No	5.6052
1	47	Female	61	Low	Rectum	pMMR	2	1	III	Yes	No	No	No	No	4.5942
1	41	Male	45	Low	Rectum	pMMR	3	2	III	No	No	No	Yes	No	4.545
1	39	Female	71	Medium	Rectum	pMMR	3	2	III	Yes	Yes	No	No	No	5.1226
1	41	Male	60	Medium	Rectum	pMMR	2	1	III	No	Yes	No	No	No	6.0878
1	49	Female	80	Low	Rectum	pMMR	3	2	III	No	Yes	Yes	No	No	5.4138
1	57	Male	57	Medium	Rectum	pMMR	3	0	II	No	No	No	No	Yes	4.2586
1	32	Male	52	Low	Rectum	pMMR	4	2	III	Yes	No	No	No	No	5.2942
1	41	Female	68	Low	Rectum	pMMR	3	1	III	Yes	No	No	No	No	3.2032
1	57	Male	25	Medium	Right hemicolon	pMMR	2	0	I	No	No	No	No	No	1.659
1	37	Male	68	Medium	Left hemicolon	pMMR	4	1	III	No	Yes	No	No	No	4.087
1	35	Female	70	Low	Rectum	pMMR	3	2	III	Yes	No	No	Yes	No	4.9066
1	28	Female	61	Medium	Rectum	pMMR	3	1	III	No	Yes	No	No	No	5.0522
1	39	Female	77	Medium	Rectum	pMMR	3	1	III	No	No	No	No	No	4.1376
1	52	Male	64	Medium	Rectum	pMMR	3	2	III	Yes	No	No	No	No	4.303
1	42	Male	49	Low	Rectum	pMMR	3	2	III	Yes	No	No	Yes	No	4.0932
1	47	Male	45	Medium	Rectum	pMMR	3	1	III	No	No	No	No	No	4.087
1	25	Male	66	Low	Rectum	pMMR	3	2	III	Yes	No	No	No	No	4.5942
1	42	Female	68	Low	Rectum	pMMR	3	1	III	Yes	Yes	No	No	No	4.6202
1	33	Male	53	Medium	Rectum	pMMR	3	1	III	Yes	No	No	No	No	5.4596
1	49	Male	73	Medium	Rectum	pMMR	3	0	II	No	No	No	No	No	4.303
1	39	Male	79	Low	Rectum	pMMR	3	2	III	Yes	Yes	No	No	No	3.4636
1	48	Male	68	Medium	Rectum	pMMR	3	1	III	Yes	No	No	No	No	5.3892
1	37	Male	67	Medium	Rectum	pMMR	3	1	III	Yes	No	No	No	No	4.9066
1	49	Female	65	Medium	Rectum	pMMR	3	1	III	Yes	No	No	No	No	4.303
1	35	Female	42	Medium	Rectum	pMMR	4	1	III	Yes	Yes	Yes	No	Yes	4.2832
1	42	Male	67	Low	Rectum	pMMR	4	1	III	Yes	No	No	No	No	3.5142
1	13	Male	53	Low	Right hemicolon	pMMR	3	2	III	Yes	Yes	No	No	No	5.0522
1	48	Female	67	Medium	Rectum	pMMR	3	0	II	No	No	No	No	No	4.303
1	36	Male	72	Low	Rectum	pMMR	3	1	III	Yes	No	No	No	No	4.5696
1	50	Male	72	Medium	Rectum	pMMR	3	0	II	No	No	No	No	No	3.7056
1	39	Female	66	Medium	Rectum	pMMR	3	1	III	Yes	No	No	No	No	5.2436
1	40	Male	55	High	Rectum	pMMR	3	2	III	Yes	Yes	No	No	No	4.087
1	46	Female	73	Medium	Rectum	pMMR	3	1	III	No	No	No	No	No	4.3796
1	43	Female	60	Medium	Rectum	pMMR	3	1	III	Yes	No	No	No	Yes	4.7152
1	40	Female	55	Low	Rectum	pMMR	3	1	III	Yes	No	Yes	No	No	3.8006
1	27	Male	68	Medium	Rectum	pMMR	3	1	III	No	Yes	No	No	No	4.5696
1	35	Male	65	Low	Rectum	pMMR	3	1	III	Yes	Yes	No	No	No	4.3536
1	38	Male	48	Low	Rectum	pMMR	3	1	III	Yes	No	No	No	No	4.64
1	41	Female	63	Low	Rectum	pMMR	3	2	III	Yes	No	No	No	No	4.2586
1	25	Male	59	Low	Rectum	pMMR	3	2	III	Yes	No	No	No	No	5.4596
1	48	Male	52	Low	Rectum	pMMR	3	2	III	Yes	No	No	No	No	4.303
1	17	Male	53	Low	Rectum	pMMR	3	2	III	Yes	No	No	Yes	No	5.2682
1	42	Male	63	Medium	Rectum	pMMR	3	2	III	No	Yes	Yes	No	No	3.9216
1	38	Male	82	Medium	Rectum	pMMR	3	1	III	Yes	No	No	Yes	No	5.2682
1	16	Female	63	Medium	Left hemicolon	pMMR	4	2	III	No	No	Yes	No	No	4.8362
1	42	Female	74	Low	Rectum	pMMR	3	1	III	No	Yes	No	No	No	4.7152
1	27	Male	77	Medium	Right hemicolon	pMMR	3	2	III	Yes	Yes	No	No	No	5.1732
1	46	Female	66	Medium	Rectum	pMMR	3	1	III	No	No	Yes	No	No	4.0166
1	39	Male	55	Low	Rectum	pMMR	2	1	III	Yes	No	Yes	No	No	5.1226
1	24	Female	43	Low	Rectum	pMMR	3	1	III	No	Yes	No	No	No	5.9422
1	54	Male	53	Medium	Rectum	pMMR	3	0	II	No	No	No	No	No	5.3892
1	42	Male	55	Medium	Rectum	pMMR	3	1	III	No	No	Yes	No	No	5.1732
1	21	Male	67	Low	Rectum	pMMR	3	1	III	Yes	No	No	Yes	No	5.0522
1	33	Male	70	Medium	Rectum	pMMR	2	1	III	Yes	No	Yes	No	No	4.4486
1	36	Female	68	Medium	Rectum	pMMR	3	1	III	Yes	No	No	No	No	4.7856
1	36	Male	72	Medium	Left hemicolon	pMMR	3	2	III	Yes	Yes	No	No	No	4.5696
1	25	Male	72	Low	Rectum	pMMR	4	1	III	Yes	No	No	No	No	4.6202
1	30	Male	49	Low	Rectum	pMMR	3	2	III	Yes	Yes	Yes	Yes	No	4.0166
1	37	Male	69	Medium	Rectum	pMMR	3	1	III	Yes	No	No	No	No	3.9216
1	28	Female	53	Low	Rectum	pMMR	3	2	III	No	No	No	No	No	5.8718
1	40	Female	70	Medium	Rectum	pMMR	3	2	III	Yes	No	No	Yes	No	4.977
1	36	Female	66	Medium	Rectum	pMMR	1	1	III	Yes	No	No	No	No	6.0878
1	31	Male	49	Medium	Rectum	pMMR	3	1	III	No	No	No	No	No	5.9422
1	38	Female	76	Medium	Rectum	pMMR	3	2	III	Yes	No	No	No	No	4.9066
1	52	Male	47	Low	Rectum	pMMR	3	1	III	Yes	No	No	No	No	4.4746
1	42	Male	62	Medium	Rectum	pMMR	3	2	III	Yes	No	No	No	No	2.9496
1	38	Male	52	Low	Rectum	pMMR	3	1	III	No	Yes	No	No	No	4.7856
1	24	Female	64	Medium	Rectum	pMMR	2	1	III	No	Yes	No	Yes	No	5.3892
1	31	Female	69	Medium	Rectum	pMMR	3	2	III	Yes	No	No	No	No	5.3892
1	47	Male	69	Low	Left hemicolon	pMMR	3	2	III	Yes	Yes	No	No	No	4.9312
1	30	Male	60	Low	Rectum	pMMR	3	2	III	Yes	No	No	No	No	5.3892
1	29	Female	80	Medium	Rectum	pMMR	3	2	III	Yes	No	Yes	Yes	No	6.0878
1	46	Female	59	Low	Rectum	pMMR	3	1	III	No	Yes	Yes	No	No	3.871
1	36	Male	70	Low	Rectum	pMMR	3	1	III	No	No	No	No	No	4.4042
1	15	Male	57	Medium	Rectum	pMMR	3	1	III	No	Yes	No	No	No	5.2238
1	37	Female	45	Medium	Rectum	pMMR	3	2	III	No	No	No	No	No	4.087
1	24	Male	61	Low	Rectum	pMMR	3	2	III	Yes	No	No	Yes	No	5.4596
1	16	Male	71	Low	Rectum	pMMR	3	1	III	Yes	No	No	No	No	6.2088
1	31	Male	65	Medium	Rectum	pMMR	2	1	III	No	No	No	No	No	3.9462
1	51	Female	76	Low	Right hemicolon	pMMR	3	2	III	Yes	Yes	No	No	No	4.9312
1	29	Female	61	Low	Right hemicolon	pMMR	3	2	III	Yes	Yes	Yes	No	No	3.102
1	31	Female	73	Medium	Right hemicolon	pMMR	3	2	III	Yes	No	No	No	No	2.804
1	52	Male	80	Medium	Left hemicolon	pMMR	2	1	III	No	No	No	No	No	5.6052
1	11	Female	62	Low	Right hemicolon	dMMR	4	2	III	Yes	Yes	No	No	No	3.871
1	14	Female	81	Low	Right hemicolon	pMMR	4	2	III	Yes	Yes	No	No	No	3.102
1	20	Male	37	Low	Right hemicolon	dMMR	4	2	III	No	No	Yes	No	Yes	4.424
1	68	Male	62	High	Left hemicolon	pMMR	2	0	I	Yes	No	Yes	No	No	1.659
1	73	Male	71	Medium	Right hemicolon	pMMR	2	0	I	No	No	Yes	No	No	1.793
1	46	Male	56	Medium	Right hemicolon	pMMR	3	0	II	No	No	No	No	No	5.8718
1	39	Female	31	Medium	Left hemicolon	pMMR	3	1	III	No	Yes	No	No	No	5.7768
