# Supplementary material for: Exploration and validation of the Ki67, Her-2, and mutant P53 protein-based risk model, nomogram and lymph node metastasis model for predicting colorectal cancer progression and prognosis
Source: Front Oncol. 2023 Nov 23;13:1236441. doi: 10.3389/fonc.2023.1236441 (PMC10704156; doi:10.3389/fonc.2023.1236441)
Supplement: Supplementary file 1 [file DataSheet_1.zip › Specification, Data sheets and Working sheets for all tables and figures/Data sheets for Figure 10/Data sheet for Figure 10C.xlsx]

## Sheet: Sheet1
event	time	Sex	Age	T Stage	N Stage	Vascular Invasion	Organization Differentiation	Tumor Location	Mucinous carcinoma component	Signet ring cell component	MMR	Perineural Invasion	Adenoma carcinogenesis	Riskscore
0	2580	Male	67	T1	N0	No	M	L	No	No	p	No	Yes	2.13
0	2370	Female	69	T1	N0	No	M	L	No	No	p	No	No	2.022
0	2760	Male	65	T2	N0	No	M	L	No	No	p	No	No	3.439
0	1890	Female	73	T2	N0	No	M	L	No	No	p	No	Yes	2.333
0	1980	Female	79	T2	N0	No	M	L	No	No	p	No	No	2.955
0	2250	Male	60	T2	N0	No	H	Ri	No	No	d	No	No	2.791
0	1830	Male	74	T2	N0	No	M	Ri	No	No	p	No	Yes	1.106
0	2040	Female	52	T3	N0	No	L	L	Yes	Yes	p	Yes	No	3.655
0	1920	Female	78	T3	N0	No	M	Re	No	No	p	No	No	3.318
0	2160	Male	55	T1	N0	No	M	Re	No	No	p	No	Yes	3.7746
0	1950	Male	61	T3	N0	No	M	Re	No	No	p	Yes	No	3.318
0	2100	Female	57	T3	N0	No	M	Re	No	No	p	No	No	3.8512
0	1770	Male	50	T3	N0	No	M	Re	No	No	p	No	No	2.7582
0	1860	Male	56	T3	N0	No	M	Re	Yes	No	p	No	No	2.13
0	2550	Female	32	T3	N2	No	M	Re	No	No	p	No	No	3.534
0	2460	Female	44	T3	N0	No	M	Re	No	No	p	No	No	3.3242
0	2700	Male	63	T1	N0	No	H	Re	No	No	p	No	No	1.119
0	2310	Male	61	T1	N0	No	H	Re	No	No	p	No	Yes	3.1772
0	2070	Female	60	T3	N0	No	M	Re	No	No	p	No	No	2.467
0	2190	Female	51	T1	N1	No	M	Re	No	No	p	No	Yes	3.2002
0	1680	Male	60	T3	N0	No	M	Re	No	No	p	Yes	No	3.966
0	1890	Male	52	T3	N0	No	L	Re	No	No	p	Yes	No	3.0316
0	1770	Male	53	T3	N2	No	M	L	No	No	p	Yes	No	4.9312
0	1650	Female	50	T3	N2	Yes	L	Ri	Yes	Yes	p	No	No	3.3242
0	1920	Female	61	T3	N2	Yes	L	L	Yes	Yes	p	No	No	4.7856
0	1740	Male	75	T3	N2	Yes	L	Ri	Yes	Yes	p	No	No	3.223
0	1800	Male	58	T2	N0	No	H	Ri	No	No	p	No	No	1.456
0	1710	Female	49	T2	N1	No	M	L	No	No	p	No	No	4.9312
0	1680	Male	66	T3	N1	No	M	Ri	No	No	p	No	No	4.5758
0	2220	Female	53	T1	N0	No	H	Ri	Yes	No	d	No	No	2.0466
0	2400	Female	63	T1	N0	No	H	Ri	No	No	p	No	Yes	4.0426
0	1950	Male	57	T3	N0	No	L	L	No	No	p	Yes	No	4.4548
0	1710	Male	95	T3	N0	No	M	L	No	No	p	No	No	3.4438
0	1980	Female	69	T3	N0	No	L	L	No	No	p	No	No	3.0952
0	2280	Male	69	T1	N0	No	H	L	No	No	p	No	Yes	2.0194
0	1680	Female	80	T3	N0	No	L	Ri	No	Yes	d	No	No	2.9496
0	2040	Male	60	T1	N0	No	H	Ri	Yes	No	p	No	Yes	1.227
0	1860	Male	58	T3	N2	Yes	L	Ri	No	No	d	No	No	4.5942
0	2070	Female	67	T3	N2	Yes	L	Re	No	No	p	Yes	No	3.5026
0	1830	Male	64	T3	N0	No	M	Re	Yes	No	p	No	No	3.75
0	1710	Male	81	T3	N0	Yes	M	Ri	Yes	No	p	No	No	4.5696
0	2280	Male	58	T3	N0	No	M	L	No	No	p	No	No	4.3536
0	1950	Male	51	T3	N0	No	M	L	No	No	p	No	No	2.6242
0	1860	Male	79	T3	N0	No	M	L	No	No	p	No	No	4.9312
0	2220	Female	72	T3	N0	No	M	L	No	No	p	No	No	2.9106
0	1680	Male	79	T3	N0	No	L	Ri	No	No	p	Yes	No	3.3686
0	2010	Male	61	T3	N0	No	M	Ri	Yes	No	d	No	No	2.3836
0	1740	Male	66	T3	N0	No	M	Ri	Yes	No	p	No	No	2.6946
0	1770	Female	55	T3	N0	No	M	Ri	No	No	p	No	No	2.791
0	1830	Female	48	T3	N0	No	M	Ri	No	No	p	Yes	No	2.86
0	2040	Male	84	T3	N0	Yes	M	Re	No	No	p	No	No	3.2736
0	2250	Male	57	T3	N0	No	M	L	No	No	p	No	No	4.1376
0	1920	Male	71	T3	N0	Yes	M	L	No	No	p	No	No	3.7056
0	1650	Male	69	T3	N0	No	M	L	No	No	d	No	No	4.3092
0	1710	Female	53	T1	N1	No	M	Ri	No	No	p	No	No	5.1226
0	1680	Male	68	T3	N1	Yes	L	Ri	No	No	p	No	No	4.4486
0	1950	Male	66	T3	N1	No	M	L	No	No	p	No	No	3.7562
0	1770	Male	55	T3	N1	Yes	L	L	No	No	p	Yes	Yes	3.3674
0	2010	Male	51	T3	N1	Yes	M	Ri	No	No	p	No	No	4.4486
0	1830	Female	63	T3	N1	No	L	Ri	Yes	No	p	No	No	4.7412
0	2040	Male	70	T3	N1	No	M	Ri	No	No	p	No	No	5.1732
0	1740	Female	57	T3	N2	No	L	Ri	No	No	p	No	No	4.9572
0	1950	Female	66	T3	N2	No	M	L	Yes	No	p	No	Yes	3.7562
0	1980	Male	69	T3	N0	No	M	L	No	No	p	No	No	4.6202
0	2190	Male	48	T3	N0	Yes	M	Ri	Yes	No	p	Yes	No	4.3782
0	2430	Female	48	T3	N0	No	L	L	No	No	d	No	No	3.1772
0	1800	Female	69	T3	N0	Yes	L	L	Yes	No	p	No	No	3.2032
0	2130	Female	65	T3	N0	No	M	L	No	No	p	No	No	2.9496
0	1680	Female	61	T3	N0	No	M	L	No	No	p	No	No	3.5846
0	1890	Male	67	T3	N0	No	L	Ri	Yes	Yes	p	No	No	3.1526
0	1830	Male	77	T3	N0	No	M	Ri	Yes	No	p	No	No	2.7206
0	1740	Male	67	T3	N0	No	M	Ri	No	No	p	No	Yes	2.8156
0	1830	Female	66	T3	N0	No	M	Ri	Yes	No	d	No	No	3.6092
0	1950	Female	77	T3	N0	No	L	Ri	No	No	d	Yes	No	3.9216
0	2250	Male	34	T1	N0	No	M	L	No	No	p	Yes	No	5.6052
0	1650	Female	67	T3	N1	Yes	M	L	No	No	p	No	No	4.8608
0	2010	Female	49	T2	N0	No	M	L	No	No	p	No	No	3.2278
0	1740	Female	54	T3	N0	Yes	L	L	No	No	p	No	No	3.076
0	1950	Female	64	T3	N0	Yes	M	Ri	No	No	d	No	No	3.2866
0	1860	Female	77	T3	N0	Yes	M	L	No	No	p	No	No	3.007
0	1830	Male	59	T3	N0	Yes	M	Ri	Yes	No	p	No	No	3.4896
0	2040	Female	63	T3	N0	Yes	M	Ri	Yes	No	p	No	No	1.456
0	2160	Female	53	T3	N0	No	M	Ri	No	No	p	No	No	3.4896
0	1710	Female	56	T3	N0	No	M	L	No	No	d	No	No	3.1526
0	1890	Female	89	T3	N0	Yes	L	Ri	No	No	p	No	No	2.6126
0	1740	Female	56	T3	N0	No	L	L	No	No	d	No	No	2.2756
0	1650	Female	63	T3	N0	Yes	L	L	No	No	p	Yes	No	3.413
0	2190	Female	69	T3	N0	Yes	L	L	No	No	p	No	No	2.117
0	1890	Male	63	T3	N0	No	M	L	No	No	p	No	No	2.2626
0	2040	Male	75	T3	N0	No	M	L	No	No	p	No	No	2.67
0	2100	Male	60	T3	N0	No	M	L	No	No	p	No	No	2.9106
0	1680	Female	76	T3	N0	No	M	L	Yes	No	p	Yes	No	3.8006
0	1920	Female	81	T3	N0	No	M	L	No	No	p	No	No	3.0316
0	2010	Female	81	T3	N0	No	M	L	No	No	p	No	No	3.1656
0	2580	Female	62	T3	N0	No	M	L	Yes	No	p	No	No	3.681
0	1710	Female	72	T3	N0	No	M	L	Yes	No	p	No	No	2.1416
0	1650	Female	73	T3	N0	No	M	L	Yes	No	p	No	No	4.0166
0	1860	Female	61	T3	N0	Yes	M	L	No	No	p	No	No	2.13
0	1770	Male	53	T3	N0	No	L	Ri	No	No	d	No	No	3.2982
0	2010	Male	60	T3	N0	No	L	Ri	Yes	No	p	Yes	No	1.564
0	1680	Female	76	T3	N0	No	M	Ri	No	No	p	No	No	3.102
0	1890	Female	51	T3	N0	No	M	Ri	Yes	No	p	No	No	1.685
0	1830	Male	59	T3	N0	No	M	Ri	Yes	No	p	Yes	No	2.981
0	1830	Male	70	T3	N0	No	M	Ri	Yes	No	p	No	No	2.6126
0	2310	Male	53	T3	N0	No	M	Ri	No	No	p	Yes	No	2.765
0	2040	Male	73	T3	N0	No	M	Ri	No	No	p	No	No	2.13
0	1770	Female	57	T3	N0	No	M	Ri	Yes	No	p	No	No	2.212
0	2010	Female	49	T3	N0	No	M	Ri	No	No	d	No	No	1.9386
0	1650	Female	68	T3	N0	Yes	M	Ri	No	No	p	Yes	No	3.9216
0	2130	Female	75	T3	N0	No	M	Ri	No	No	p	No	No	2.8156
0	1740	Male	57	T3	N0	No	M	Ri	Yes	No	p	No	No	2.3836
0	1890	Female	67	T3	N0	No	L	L	No	No	p	No	No	2.0466
0	2100	Male	82	T3	N0	Yes	M	L	No	No	p	No	No	2.804
0	1980	Male	83	T3	N0	No	M	L	No	No	p	Yes	No	1.6016
0	2010	Male	63	T3	N0	Yes	M	L	No	No	p	No	No	1.793
0	1710	Male	56	T3	N0	No	M	L	No	No	p	No	No	3.3686
0	1800	Male	57	T3	N0	No	M	L	No	No	p	Yes	No	2.7206
0	1950	Female	53	T1	N0	Yes	M	L	No	No	p	No	No	0.89
0	2250	Male	51	T1	N0	No	H	Ri	No	No	p	No	No	2.804
0	1710	Male	62	T1	N0	No	M	L	No	No	p	No	Yes	1.106
0	1920	Female	54	T2	N0	No	M	Ri	No	No	p	No	No	1.348
0	1680	Female	55	T4	N0	Yes	M	L	Yes	No	p	No	No	3.223
0	1770	Male	71	T4	N0	No	M	L	No	No	p	Yes	No	3.629
0	1680	Female	77	T2	N1	No	M	L	No	No	p	No	No	3.534
0	1680	Male	81	T3	N1	Yes	L	Ri	No	No	p	Yes	No	3.292
0	1890	Female	68	T3	N1	No	H	L	Yes	No	p	No	Yes	4.4042
0	1830	Female	68	T3	N1	Yes	L	L	Yes	No	p	Yes	No	1.793
0	1920	Male	51	T3	N1	No	M	L	Yes	No	p	No	No	1.1998
0	1860	Female	64	T3	N1	No	L	L	No	No	p	No	No	3.629
0	1650	Male	29	T3	N2	Yes	L	L	Yes	Yes	p	Yes	No	4.303
0	1680	Female	77	T3	N1	No	M	Ri	No	No	p	Yes	No	4.2832
0	1920	Male	65	T2	N1	No	L	L	No	No	p	No	No	4.5696
0	1830	Male	60	T3	N1	No	M	L	No	No	p	Yes	No	3.439
0	2040	Female	51	T3	N1	Yes	L	L	No	Yes	p	No	No	3.7562
0	1710	Male	41	T3	N1	No	L	Ri	Yes	No	p	No	No	3.8772
0	1680	Male	65	T3	N1	Yes	M	L	No	No	p	Yes	No	4.3536
0	1830	Male	78	T3	N1	No	L	Ri	Yes	No	p	Yes	No	4.3338
0	2010	Female	53	T3	N1	No	L	L	No	No	p	No	No	3.413
0	1860	Female	65	T3	N1	Yes	M	L	Yes	No	p	Yes	No	3.2408
0	1710	Male	58	T3	N1	Yes	L	Ri	No	No	p	Yes	No	1.348
0	2130	Male	60	T2	N0	No	M	Re	No	No	p	No	No	1.78
0	1920	Female	39	T3	N0	No	M	Re	No	No	p	No	No	3.7056
0	1890	Female	52	T1	N0	No	M	Re	No	No	p	No	No	1.685
0	2190	Female	63	T2	N0	No	M	Re	No	No	p	Yes	Yes	2.428
0	1860	Male	53	T2	N0	No	M	Re	No	No	p	No	No	1.348
0	1860	Female	82	T3	N1	Yes	L	Re	Yes	No	p	No	No	3.992
0	2040	Male	56	T3	N1	No	L	Re	No	No	p	No	No	3.9216
0	1710	Male	43	T1	N0	No	H	Re	No	No	p	No	No	2.3316
0	1770	Male	67	T3	N0	Yes	M	Re	Yes	No	p	Yes	No	2.549
0	1710	Male	68	T2	N1	No	M	Re	No	No	p	No	Yes	3.6092
0	2040	Male	69	T3	N1	No	M	Re	No	No	p	Yes	No	4.424
0	2250	Female	57	T3	N0	Yes	M	Re	Yes	No	p	No	No	1.8306
0	1890	Male	47	T3	N0	No	M	Re	No	No	p	No	No	2.333
0	1770	Female	57	T2	N0	No	M	Re	No	No	p	No	No	2.022
0	1860	Female	60	T2	N0	No	H	Re	No	No	p	No	No	1.119
0	2100	Male	59	T2	N0	No	H	Re	No	No	p	No	No	1.685
0	2130	Female	62	T1	N0	No	H	Re	No	No	p	Yes	Yes	1.348
0	1890	Male	62	T1	N0	No	H	Re	No	No	p	No	Yes	1.011
0	1920	Female	57	T3	N0	No	M	Re	Yes	No	p	No	No	2.5262
0	1650	Male	68	T3	N0	No	M	Re	No	No	p	Yes	No	2.6502
0	2220	Male	60	T1	N0	No	M	Re	No	No	p	No	Yes	1.685
0	1740	Male	46	T2	N0	No	M	Re	No	No	p	No	No	2.644
0	2280	Male	78	T2	N0	No	M	Re	No	No	p	No	No	2.022
0	1920	Female	66	T3	N0	No	M	Re	No	No	p	No	No	2.022
0	2070	Male	53	T3	N2	Yes	L	Re	No	No	p	No	No	3.5846
0	1950	Male	49	T2	N0	No	M	Re	No	No	p	No	No	0.674
0	1890	Female	41	T1	N1	No	M	Re	No	No	p	No	No	4.329
0	1650	Female	64	T3	N1	Yes	M	Re	No	No	p	No	No	4.64
0	1890	Male	58	T1	N0	No	L	Re	No	No	p	No	No	2.307
0	1920	Male	54	T3	N1	No	L	Re	No	No	p	No	No	3.128
0	2130	Female	62	T2	N0	No	M	Re	No	No	p	Yes	No	1.901
0	1860	Female	57	T2	N0	Yes	M	Re	Yes	No	p	No	No	2.022
0	1770	Female	57	T3	N1	No	M	Re	No	No	p	Yes	No	5.1732
0	1860	Female	68	T3	N1	No	L	Re	No	No	p	Yes	No	4.4746
0	2130	Male	60	T3	N0	No	M	Re	No	No	p	No	No	2.13
0	2520	Female	64	T1	N0	No	M	Re	No	No	p	No	No	1.8306
0	1980	Male	50	T2	N0	No	L	Re	No	No	p	No	No	1.685
0	1740	Male	39	T3	N1	Yes	M	Re	No	No	p	No	No	4.087
0	1890	Male	57	T2	N0	No	M	Re	No	No	p	No	No	3.0316
0	1680	Male	68	T2	N0	No	M	Re	No	No	p	No	No	2.402
0	2070	Female	53	T3	N0	No	M	Re	Yes	No	d	No	No	3.223
0	1860	Male	69	T3	N0	No	L	Re	No	No	p	No	No	2.7392
0	2370	Female	63	T2	N0	No	L	Re	No	No	p	No	No	1.348
0	1710	Male	55	T3	N0	No	M	Re	No	No	p	Yes	No	3.9968
0	1860	Male	58	T2	N1	No	M	Re	Yes	No	p	No	No	4.64
0	2010	Male	74	T1	N0	No	H	Re	Yes	No	p	No	Yes	2.765
0	1740	Female	63	T2	N0	No	H	Re	Yes	No	p	No	No	2.6242
0	1920	Female	64	T2	N0	No	H	Re	No	No	p	No	Yes	1.443
0	1650	Female	64	T3	N0	No	L	Re	No	No	p	No	No	4.303
0	2340	Male	61	T2	N0	No	M	Re	No	No	p	No	No	1.685
0	1890	Male	63	T3	N0	No	L	Re	Yes	Yes	p	No	No	2.117
0	2400	Female	55	T1	N0	No	H	Re	No	No	p	No	No	0.985
0	1710	Male	58	T3	N0	No	L	Re	No	No	p	No	No	1.443
0	1950	Male	84	T3	N1	No	L	Re	No	No	p	Yes	No	3.0576
0	2040	Female	62	T2	N0	No	M	Re	No	No	p	No	No	2.117
0	1830	Male	70	T2	N0	No	M	Re	No	No	p	No	No	2.359
0	1770	Male	63	T2	N0	No	M	Re	Yes	No	p	No	No	2.307
0	2160	Female	74	T1	N0	No	L	Re	No	No	p	No	No	0.8196
0	1890	Male	70	T3	N0	No	L	Re	No	No	p	No	No	3.2982
0	2310	Female	75	T1	N0	No	H	Re	No	No	p	No	Yes	1.78
0	2160	Male	65	T1	N0	No	M	Re	No	No	p	No	Yes	1.659
0	1890	Male	62	T2	N0	No	M	Re	No	No	p	No	No	2.359
0	2040	Female	75	T3	N0	No	M	Re	No	No	p	No	No	1.7282
0	1740	Male	49	T1	N0	No	M	Re	No	No	p	No	No	1.4676
0	1650	Male	42	T3	N1	Yes	L	Re	No	No	p	Yes	No	3.966
0	1770	Male	66	T3	N1	Yes	L	Re	Yes	No	p	Yes	No	4.1116
0	2040	Male	77	T2	N0	No	M	Re	No	No	p	No	No	1.901
0	1950	Male	37	T4	N0	No	L	Re	Yes	No	d	No	No	3.871
0	2130	Male	58	T1	N0	No	L	Re	No	No	p	No	No	1.348
0	1770	Male	71	T3	N0	No	M	Re	No	No	p	No	No	2.981
0	1950	Male	64	T3	N0	No	M	Re	No	No	p	No	No	4.0166
0	2100	Male	79	T1	N0	No	M	Re	No	No	p	No	No	2.117
0	2280	Male	38	T1	N0	No	H	Re	No	No	p	No	No	1.417
0	1680	Male	64	T3	N1	Yes	M	Re	No	No	p	No	No	4.087
0	1800	Female	71	T2	N0	No	M	Re	No	No	p	No	No	2.186
0	2670	Male	50	T2	N0	No	H	Re	No	No	p	No	No	2.022
0	2460	Male	35	T2	N0	No	M	Re	No	No	p	No	No	1.348
0	1950	Male	32	T3	N0	Yes	M	Re	No	No	p	No	No	3.871
0	1650	Female	51	T3	N0	No	L	Re	No	No	p	No	No	2.886
0	2160	Male	67	T2	N0	No	M	Re	No	No	p	No	No	2.67
0	2010	Male	80	T3	N0	No	M	Re	No	No	p	No	No	2.765
0	1680	Female	53	T4	N0	No	M	Re	No	No	p	No	No	4.545
0	2070	Male	60	T1	N0	No	M	Re	No	No	p	No	Yes	2.644
0	1830	Female	61	T2	N0	No	M	Re	No	No	p	No	No	0.674
0	2100	Male	64	T3	N0	No	M	Re	No	No	p	No	No	3.871
0	1740	Male	64	T2	N0	No	M	Re	No	No	p	No	No	2.86
0	1890	Male	86	T2	N0	No	M	Re	No	No	p	No	No	2.765
0	1950	Male	47	T2	N0	No	M	Re	No	No	p	No	No	2.359
0	1740	Male	60	T3	N0	No	M	Re	Yes	No	p	No	No	3.56
0	2250	Female	73	T2	N0	No	M	Re	No	No	p	No	No	1.564
0	1800	Male	68	T1	N0	No	H	Re	No	No	p	No	Yes	2.022
0	1710	Female	67	T2	N0	No	M	Re	No	No	p	No	No	2.022
0	1950	Male	63	T3	N1	No	M	Re	No	No	p	Yes	No	3.2866
0	1770	Female	62	T3	N0	No	L	Re	No	No	p	No	No	3.007
0	1650	Male	70	T2	N0	No	M	Re	Yes	No	d	No	No	2.5046
0	1800	Male	68	T3	N1	Yes	L	Re	No	No	p	No	Yes	2.238
0	1710	Female	67	T2	N0	Yes	M	Re	No	No	p	No	No	1.793
0	1860	Male	69	T2	N0	No	H	Re	No	No	p	No	No	3.629
0	2040	Female	62	T1	N0	No	H	Re	No	No	p	No	Yes	2.359
0	2070	Male	40	T2	N0	No	H	Re	No	No	p	No	No	3.292
0	2250	Male	66	T3	N0	No	H	Re	No	No	p	No	No	2.4786
0	1860	Male	53	T2	N0	No	M	Re	No	No	p	No	No	2.4212
0	1650	Male	64	T3	N0	No	M	Re	No	No	p	No	No	4.9066
0	2160	Male	56	T3	N0	No	M	Re	Yes	No	p	No	No	2.022
0	1860	Male	64	T2	N0	No	L	Re	No	No	p	No	No	1.78
0	1770	Male	60	T2	N0	No	L	Re	No	No	p	No	No	2.117
0	1680	Male	56	T2	N0	No	H	Re	No	No	p	No	Yes	2.333
0	2100	Male	56	T2	N0	No	H	Re	No	No	p	No	Yes	2.307
0	1830	Female	58	T1	N0	No	M	Re	No	No	p	No	Yes	1.685
0	1710	Male	63	T3	N0	No	M	Re	No	No	p	Yes	No	4.0166
0	1980	Male	62	T2	N0	No	M	Re	No	No	p	No	No	1.996
0	1650	Male	64	T3	N1	Yes	M	Re	Yes	No	p	No	No	3.629
0	1650	Male	68	T3	N1	No	L	Re	No	No	p	No	No	4.303
0	1890	Male	73	T3	N0	No	M	Re	No	No	p	No	No	2.359
0	2040	Male	82	T2	N0	No	M	Re	No	No	p	No	No	1.106
0	1710	Female	59	T3	N1	Yes	L	Re	No	No	p	No	No	4.329
0	2010	Female	52	T2	N0	No	M	Re	Yes	No	p	No	No	0.553
1	1740	Female	55	T1	N0	No	H	Ri	No	No	p	No	Yes	2.955
1	1560	Female	55	T2	N0	No	L	Ri	No	No	p	No	No	2.791
1	1710	Male	25	T2	N0	No	M	Ri	No	No	p	No	No	1.659
1	2040	Male	62	T2	N0	Yes	H	L	Yes	No	p	No	No	1.659
1	1680	Female	69	T2	N0	No	H	L	No	No	p	No	No	3.033
1	1590	Female	68	T2	N0	No	M	Ri	No	No	p	No	No	1.875
1	1260	Female	47	T3	N0	No	M	L	Yes	No	p	Yes	No	4.64
1	1500	Female	92	T3	N0	No	M	Ri	No	No	p	Yes	No	3.4636
1	1440	Male	61	T3	N1	No	L	Re	No	Yes	p	No	No	2.9872
1	1290	Male	71	T2	N1	No	M	Re	No	No	p	No	No	3.128
1	1680	Male	72	T3	N1	Yes	L	Re	No	No	p	Yes	No	3.5846
1	1140	Male	62	T4	N2	Yes	L	Re	No	No	p	No	No	1.793
1	1410	Male	62	T2	N1	No	M	Re	No	No	p	Yes	No	3.3946
1	1530	Female	44	T3	N1	No	M	Re	No	No	p	No	No	4.329
1	1050	Female	67	T3	N2	Yes	L	Re	No	No	p	Yes	No	5.6052
1	1290	Female	80	T3	N2	No	L	Re	No	Yes	p	Yes	No	4.5942
1	1680	Female	51	T3	N2	Yes	L	Re	No	Yes	p	Yes	No	4.303
1	1500	Female	61	T3	N1	Yes	M	Re	Yes	No	p	No	No	4.5696
1	1710	Female	40	T3	N0	Yes	M	Re	No	No	p	No	No	3.75
1	570	Male	49	T3	N2	Yes	M	Re	No	No	p	No	No	5.9422
1	960	Male	86	T3	N2	Yes	L	Re	No	No	p	Yes	No	4.7856
1	780	Female	65	T3	N2	Yes	L	Re	No	No	p	Yes	No	4.7856
1	1830	Male	62	T2	N0	No	H	Re	Yes	No	p	No	No	2.402
1	1320	Female	65	T3	N1	Yes	L	Re	No	No	p	No	No	4.8362
1	1110	Male	68	T4	N1	No	M	L	No	No	p	Yes	No	4.087
1	1200	Male	71	T3	N2	No	L	L	No	No	p	No	No	3.871
1	540	Female	54	T3	N2	Yes	L	L	No	No	p	Yes	No	5.6052
1	270	Male	80	T3	N2	No	M	L	No	No	p	No	No	4.9312
1	390	Male	53	T3	N2	Yes	L	Ri	No	No	p	Yes	No	5.0522
1	480	Female	63	T4	N2	No	M	L	Yes	No	p	No	No	4.8362
1	810	Male	77	T3	N2	Yes	M	Ri	No	No	p	Yes	No	5.1732
1	1080	Male	72	T3	N2	Yes	M	L	No	No	p	Yes	No	4.5696
1	1410	Male	69	T3	N2	Yes	L	L	No	No	p	Yes	No	4.9312
1	1530	Female	76	T3	N2	Yes	L	Ri	No	No	p	Yes	No	4.9312
1	870	Female	61	T3	N2	Yes	L	Ri	Yes	No	p	Yes	No	3.102
1	930	Female	73	T3	N2	Yes	M	Ri	No	No	p	No	No	2.804
1	1560	Male	80	T2	N1	No	M	L	No	No	p	No	No	5.6052
1	330	Female	62	T4	N2	Yes	L	Ri	No	No	d	Yes	No	3.871
1	420	Female	81	T4	N2	Yes	L	Ri	No	No	p	Yes	No	3.102
1	600	Male	37	T4	N2	No	L	Ri	Yes	No	d	No	Yes	4.424
1	2190	Male	71	T2	N0	No	M	Ri	Yes	No	p	No	No	1.793
1	1380	Male	56	T3	N0	No	M	Ri	No	No	p	No	No	5.8718
1	1170	Female	31	T3	N1	No	M	L	No	No	p	Yes	No	5.7768
1	510	Male	67	T4	N1	Yes	L	L	No	No	p	Yes	No	4.2572
1	960	Male	67	T4	N1	Yes	L	Ri	No	No	p	Yes	No	5.3892
1	1800	Female	65	T2	N0	No	L	Ri	No	No	d	No	No	2.6946
1	1410	Male	82	T3	N0	No	M	L	No	No	p	No	No	3.6106
1	1110	Male	61	T4	N0	No	L	Ri	No	No	d	No	No	2.13
1	210	Male	47	T4	N1	Yes	L	Ri	Yes	No	p	Yes	No	3.8512
1	870	Male	66	T3	N2	Yes	L	Ri	No	Yes	p	Yes	No	5.2682
1	780	Male	79	T4	N2	Yes	L	L	No	No	p	No	No	4.208
1	180	Female	80	T4	N2	Yes	L	Ri	No	No	d	Yes	No	3.8006
1	720	Female	62	T4	N1	Yes	L	Ri	No	No	p	No	No	3.9216
1	1140	Female	77	T3	N1	No	M	Ri	No	No	p	No	Yes	4.8362
1	690	Male	77	T3	N1	No	M	Re	Yes	No	p	No	No	5.1226
1	1260	Male	67	T3	N1	No	M	Re	No	No	p	Yes	No	3.6236
1	1470	Male	51	T3	N0	No	L	Ri	No	No	p	No	No	4.3536
1	1410	Male	60	T3	N0	No	M	Ri	No	No	p	No	No	4.4746
1	840	Female	50	T3	N0	No	M	Ri	No	No	p	No	No	4.9312
1	1590	Female	68	T3	N0	Yes	M	Ri	Yes	No	p	No	No	1.5886
1	1110	Female	71	T3	N0	No	L	L	No	No	p	No	No	4.0412
1	1050	Female	50	T3	N0	No	M	L	Yes	No	d	No	No	3.8006
1	1470	Male	60	T3	N0	Yes	M	Ri	No	No	d	No	No	2.9496
1	2010	Female	62	T3	N0	No	M	Ri	No	No	p	No	No	2.9366
1	1410	Female	64	T3	N0	No	M	Ri	Yes	No	p	No	No	3.7056
1	1890	Female	64	T3	N0	Yes	M	Ri	Yes	No	p	No	No	3.3426
1	1080	Male	84	T3	N0	No	L	L	No	No	p	Yes	No	3.1266
1	750	Male	60	T3	N1	Yes	L	L	No	No	p	Yes	No	3.9462
1	480	Male	72	T4	N1	Yes	M	Ri	No	No	p	No	No	5.3892
1	1140	Female	71	T3	N1	No	M	L	No	No	p	No	No	4.303
1	1350	Female	63	T3	N1	Yes	H	L	No	No	p	No	No	3.6796
1	1200	Male	68	T3	N1	No	L	L	No	No	p	Yes	No	4.8362
1	930	Male	67	T3	N1	Yes	M	Ri	Yes	No	p	No	No	4.5696
1	1110	Female	63	T3	N1	No	M	Ri	Yes	No	p	No	Yes	3.2866
1	1380	Male	68	T3	N1	No	L	L	No	No	p	No	No	4.7152
1	990	Male	67	T3	N1	Yes	M	L	No	No	p	No	No	4.6906
1	1260	Male	59	T3	N1	Yes	M	L	No	No	p	No	No	5.2682
1	1140	Male	70	T3	N1	No	M	L	No	No	d	No	No	5.1732
1	810	Male	79	T3	N1	No	M	Ri	Yes	No	p	No	No	4.1622
1	1560	Male	60	T3	N1	No	M	L	No	No	p	Yes	No	4.5696
1	1260	Female	68	T3	N1	No	M	Ri	No	No	p	No	No	5.1226
1	510	Male	59	T4	N1	No	M	Ri	Yes	No	p	No	No	5.1226
1	750	Female	66	T3	N2	Yes	L	L	No	No	p	No	No	4.7152
1	930	Female	66	T3	N2	Yes	M	Ri	No	No	p	No	No	4.1882
1	780	Male	59	T3	N2	Yes	L	Ri	No	No	p	Yes	No	4.4486
1	1290	Male	68	T3	N2	No	M	L	Yes	Yes	p	No	No	4.8868
1	1170	Male	64	T3	N2	Yes	M	Ri	No	No	p	No	No	4.9066
1	1230	Female	64	T3	N2	Yes	L	L	No	No	p	No	No	5.6052
1	1500	Female	30	T3	N2	Yes	M	L	No	No	p	Yes	No	5.2682
1	1440	Female	63	T3	N2	Yes	L	Ri	No	Yes	p	No	No	4.4746
1	660	Male	69	T2	N1	Yes	H	Ri	No	No	p	Yes	No	3.5778
1	1050	Female	60	T3	N2	No	M	L	Yes	No	d	Yes	No	4.9818
1	540	Female	65	T4	N1	Yes	M	Ri	No	No	p	No	No	4.2326
1	780	Male	51	T4	N1	Yes	M	Ri	Yes	No	p	No	No	3.0576
1	1620	Female	46	T3	N0	No	M	L	Yes	No	d	No	No	3.7562
1	1590	Male	72	T3	N0	No	M	L	Yes	No	d	No	No	2.4212
1	1860	Female	66	T3	N0	Yes	M	L	No	No	p	No	No	3.0952
1	1110	Male	52	T3	N0	No	L	Ri	No	No	p	Yes	No	4.4042
1	1140	Male	71	T3	N0	No	L	Ri	No	No	p	Yes	No	4.0672
1	1560	Female	64	T3	N0	No	M	Ri	No	No	p	No	No	4.4486
1	1560	Male	71	T4	N0	Yes	L	L	Yes	No	p	No	No	2.9352
1	330	Male	60	T3	N2	No	M	L	No	Yes	p	No	No	5.7262
1	780	Female	65	T3	N1	No	M	Ri	Yes	No	p	No	No	4.8362
1	1020	Male	70	T3	N1	Yes	M	Ri	Yes	No	p	No	No	5.2682
1	900	Male	80	T3	N1	Yes	L	L	Yes	No	p	Yes	No	5.3892
1	1290	Female	65	T3	N2	Yes	L	L	No	No	p	No	No	5.1732
1	870	Male	45	T4	N1	No	L	Ri	Yes	No	p	No	No	3.7692
1	1470	Male	33	T3	N0	No	L	L	Yes	No	p	No	No	3.655
1	1410	Male	53	T3	N0	No	M	Ri	Yes	No	p	No	No	3.56
1	1170	Male	55	T3	N0	No	M	Ri	Yes	No	p	Yes	No	4.4486
1	1470	Male	60	T3	N0	Yes	M	L	No	No	p	No	No	3.1526
1	1500	Male	68	T3	N0	No	M	L	No	No	p	No	No	3.318
1	1560	Female	56	T3	N0	No	M	Ri	Yes	No	d	No	No	3.9216
1	1410	Male	67	T3	N0	No	L	L	No	No	p	Yes	No	3.534
1	1200	Female	67	T3	N0	No	L	L	Yes	Yes	p	No	No	4.1376
1	1770	Male	76	T3	N0	Yes	M	L	No	No	p	No	No	3.3686
1	1530	Male	63	T3	N0	No	M	L	No	No	p	No	No	4.64
1	1440	Female	64	T3	N0	Yes	M	L	Yes	No	p	No	No	3.141
1	1590	Female	56	T3	N0	No	M	L	Yes	No	p	No	No	2.886
1	1440	Male	58	T3	N0	No	L	Ri	No	No	p	No	No	3.8512
1	1500	Male	48	T3	N0	Yes	M	Ri	Yes	No	p	No	No	3.4322
1	1440	Female	75	T3	N0	Yes	L	Ri	No	No	p	Yes	No	3.7302
1	1680	Female	61	T3	N0	Yes	L	Ri	No	No	p	Yes	No	2.9612
1	1350	Male	62	T3	N0	No	M	Ri	No	No	p	No	No	3.0822
1	1290	Male	71	T3	N0	Yes	M	Ri	No	No	p	No	No	3.966
1	1170	Male	50	T3	N0	Yes	M	Ri	No	No	p	No	No	4.1376
1	1620	Male	61	T3	N0	Yes	M	Ri	No	No	p	Yes	No	3.007
1	1530	Female	84	T3	N0	Yes	M	Ri	No	No	p	Yes	No	3.223
1	1440	Female	75	T3	N0	No	M	Ri	No	No	p	No	No	3.9216
1	1560	Male	63	T3	N0	No	M	L	No	No	p	No	No	2.981
1	1470	Male	69	T4	N0	No	L	L	No	No	p	No	No	3.5586
1	1380	Male	57	T4	N0	No	M	L	Yes	No	p	No	No	3.5846
1	1260	Female	57	T4	N0	Yes	M	Ri	No	No	p	No	No	4.3536
1	1320	Male	73	T2	N1	No	M	L	No	No	p	No	No	3.534
1	780	Female	78	T2	N1	Yes	L	Ri	No	No	p	No	Yes	5.4398
1	930	Male	75	T3	N1	Yes	L	L	No	No	p	Yes	No	4.9312
1	870	Male	52	T3	N1	No	L	L	Yes	No	p	No	Yes	5.4398
1	1200	Female	60	T3	N1	Yes	L	Ri	No	Yes	p	Yes	No	5.6052
1	1140	Male	62	T3	N1	No	M	Ri	No	No	p	No	No	4.64
1	1110	Male	59	T3	N1	Yes	L	L	No	No	p	Yes	No	3.8956
1	1440	Male	64	T3	N1	Yes	M	L	No	No	p	Yes	No	3.5586
1	1260	Female	49	T3	N1	No	M	L	Yes	No	p	Yes	No	4.4746
1	1080	Male	69	T3	N1	Yes	L	Ri	No	No	p	No	No	4.424
1	1260	Male	63	T3	N1	Yes	L	Ri	No	No	p	No	No	5.3892
1	1470	Female	62	T3	N1	Yes	L	Ri	No	No	p	No	No	4.7152
1	1110	Female	65	T3	N1	Yes	M	Ri	No	No	p	Yes	No	5.1732
1	1230	Male	66	T4	N1	Yes	L	Ri	No	No	p	Yes	No	4.3782
1	1380	Female	63	T3	N2	Yes	L	L	No	No	p	Yes	No	3.966
1	630	Female	49	T3	N2	Yes	L	Ri	No	No	p	Yes	No	5.2942
1	1560	Female	73	T3	N2	No	L	Ri	No	No	p	No	No	3.033
1	930	Male	54	T3	N2	Yes	L	L	No	No	p	Yes	No	4.1882
1	510	Male	45	T3	N2	Yes	L	L	No	No	p	Yes	No	5.2682
1	300	Male	61	T3	N2	No	L	L	No	No	p	No	No	5.9422
1	420	Male	70	T3	N2	Yes	L	L	No	Yes	p	Yes	No	5.7262
1	1410	Male	40	T1	N1	Yes	L	L	No	No	p	No	No	5.2682
1	1140	Male	68	T3	N1	No	L	Ri	No	No	p	No	No	5.3188
1	1020	Male	66	T3	N1	Yes	M	Ri	Yes	No	p	Yes	No	4.7918
1	1320	Male	86	T3	N1	No	L	L	No	No	p	Yes	Yes	5.4138
1	240	Female	48	T3	N1	Yes	M	L	No	No	p	No	No	5.2682
1	1050	Female	70	T3	N1	No	L	L	Yes	No	p	Yes	No	4.9066
1	960	Female	47	T3	N1	No	M	L	No	No	p	No	No	4.6906
1	930	Female	66	T3	N1	Yes	L	L	No	No	p	No	No	5.6052
1	1350	Female	60	T2	N1	Yes	M	L	No	No	p	No	No	4.9572
1	1110	Male	53	T3	N1	No	L	L	Yes	No	d	No	No	4.9572
1	1260	Male	43	T3	N1	Yes	M	L	No	No	p	No	No	4.5696
1	1410	Female	67	T3	N1	No	M	Ri	No	No	p	No	No	5.1226
1	1020	Male	67	T3	N1	No	M	L	No	No	p	Yes	No	5.5102
1	1140	Male	50	T3	N1	Yes	M	L	No	No	p	Yes	No	4.8362
1	1380	Male	76	T3	N1	Yes	M	L	No	No	p	Yes	No	4.7152
1	720	Male	53	T3	N1	No	L	L	No	No	p	No	No	5.6052
1	1290	Female	83	T3	N1	No	M	L	No	No	p	No	No	5.3892
1	1200	Male	48	T3	N1	Yes	L	Ri	No	No	p	No	No	5.7508
1	780	Female	66	T3	N1	No	L	Ri	No	No	p	No	No	5.9928
1	390	Female	58	T3	N1	No	L	Ri	No	No	p	Yes	No	5.6052
1	870	Male	61	T3	N1	Yes	M	Ri	Yes	No	p	Yes	No	5.0522
1	1290	Male	72	T3	N1	No	L	L	No	No	p	No	No	4.4486
1	900	Male	52	T4	N1	No	L	L	No	No	p	No	No	4.64
1	1140	Male	54	T3	N1	No	M	L	Yes	No	p	No	No	3.6858
1	1380	Male	65	T3	N1	Yes	L	L	Yes	No	p	No	Yes	5.4398
1	960	Male	54	T3	N1	No	M	Ri	No	No	p	No	No	5.9928
1	840	Female	68	T3	N1	Yes	L	L	No	No	p	Yes	No	3.318
1	720	Male	63	T3	N1	Yes	M	L	No	No	p	No	No	4.3338
1	1380	Male	58	T3	N1	Yes	M	L	No	No	p	Yes	No	4.303
1	630	Male	85	T3	N1	No	M	L	No	No	p	Yes	No	4.5696
1	570	Female	66	T3	N1	No	M	L	No	No	p	Yes	No	5.2682
1	1350	Female	60	T3	N1	Yes	M	L	No	No	p	Yes	No	4.303
1	1200	Male	50	T3	N1	Yes	M	Re	No	No	p	No	No	4.7856
1	750	Female	70	T3	N2	Yes	L	Re	Yes	No	d	Yes	No	5.2682
1	930	Male	61	T3	N2	Yes	L	Re	No	No	p	No	No	5.4596
1	1080	Male	64	T3	N2	Yes	L	Re	No	No	p	No	No	4.3782
1	780	Female	58	T3	N1	Yes	M	Re	No	No	p	No	No	4.6906
1	1020	Female	83	T3	N1	No	L	Re	No	No	p	No	No	5.2682
1	1410	Female	81	T3	N0	No	M	Re	No	No	p	Yes	No	5.6558
1	930	Male	66	T3	N1	Yes	M	Re	Yes	No	p	Yes	No	6.0878
1	1290	Male	63	T3	N1	No	M	Re	No	No	d	No	No	4.6202
1	630	Male	53	T3	N2	Yes	L	Re	No	No	p	No	No	5.0522
1	750	Female	72	T3	N1	Yes	M	Re	No	No	p	No	No	3.7692
1	1230	Male	71	T3	N1	No	M	Re	Yes	No	p	Yes	No	4.5696
1	870	Female	66	T3	N1	No	M	Re	No	No	p	No	No	5.7262
1	660	Female	80	T3	N2	Yes	L	Re	Yes	No	p	No	No	5.0768
1	1560	Male	54	T3	N0	Yes	H	Re	No	No	d	No	No	4.2586
1	1260	Male	56	T3	N2	Yes	L	Re	No	No	p	Yes	No	3.6092
1	810	Female	47	T3	N2	No	M	Re	No	No	p	Yes	No	5.8718
1	1380	Male	61	T3	N1	No	L	Re	Yes	No	p	No	No	3.3946
1	1260	Male	67	T3	N0	No	M	Re	No	No	p	No	No	3.8252
1	1110	Female	57	T3	N1	No	M	Re	No	No	p	Yes	No	5.0522
1	870	Female	68	T3	N2	Yes	L	Re	Yes	No	p	No	No	5.2436
1	1200	Male	83	T3	N1	No	L	Re	Yes	No	p	Yes	No	5.6052
1	1380	Female	67	T3	N1	Yes	M	Re	No	No	p	No	No	2.4082
1	1110	Female	47	T3	N2	Yes	L	Re	No	No	p	No	No	5.6052
1	1740	Female	79	T3	N0	No	M	Re	No	No	p	No	No	4.1376
1	1260	Female	52	T3	N1	No	M	Re	No	No	p	Yes	No	4.2326
1	840	Male	76	T3	N2	Yes	L	Re	Yes	No	p	No	No	5.0522
1	1470	Female	79	T3	N0	No	M	Re	No	No	p	No	No	3.629
1	960	Male	68	T3	N1	No	L	Re	No	No	p	No	No	6.0878
1	1110	Male	67	T3	N1	No	M	Re	No	No	p	Yes	No	5.2682
1	1350	Female	77	T3	N2	Yes	L	Re	No	No	p	No	No	4.2572
1	1410	Female	59	T3	N2	No	M	Re	No	No	p	No	No	2.8632
1	1560	Female	76	T3	N0	No	M	Re	No	No	p	No	No	4.64
1	1410	Male	67	T3	N1	No	M	Re	No	No	p	Yes	No	5.2682
1	1110	Male	52	T3	N2	No	M	Re	No	No	p	No	No	4.7856
1	1260	Male	68	T3	N1	Yes	M	Re	Yes	No	p	No	No	4.7856
1	1440	Female	69	T3	N1	Yes	L	Re	No	No	p	No	No	4.9312
1	780	Male	62	T3	N2	Yes	L	Re	No	Yes	p	Yes	No	4.7856
1	1230	Female	59	T3	N2	No	M	Re	No	No	p	Yes	No	4.4992
1	1170	Female	65	T2	N1	Yes	M	Re	No	No	p	No	No	3.534
1	1470	Female	74	T3	N0	No	M	Re	No	No	p	No	No	4.9066
1	1350	Male	67	T3	N1	Yes	M	Re	No	No	p	No	No	5.0522
1	780	Female	71	T3	N2	Yes	M	Re	No	No	p	No	No	4.5696
1	1080	Female	47	T3	N1	Yes	M	Re	No	No	p	No	No	5.1226
1	570	Female	53	T3	N2	Yes	M	Re	No	No	p	No	No	6.0878
1	1620	Female	69	T2	N0	No	M	Re	No	No	p	No	No	3.076
1	1110	Male	60	T3	N2	Yes	L	Re	Yes	Yes	p	Yes	No	4.9818
1	1290	Female	68	T3	N1	Yes	L	Re	No	No	p	Yes	No	4.0166
1	1410	Male	65	T3	N1	Yes	M	Re	Yes	No	p	Yes	No	4.2326
1	1260	Female	80	T3	N1	No	L	Re	No	No	p	Yes	No	5.6558
1	960	Male	53	T3	N2	Yes	L	Re	Yes	No	p	No	No	5.1226
1	1050	Male	46	T3	N2	No	L	Re	No	No	p	No	No	5.2436
1	1110	Female	67	T3	N1	No	M	Re	No	No	p	Yes	Yes	4.9066
1	480	Female	64	T4	N2	Yes	M	Re	Yes	No	p	No	No	4.8116
1	1230	Female	68	T3	N1	Yes	M	Re	No	No	p	No	Yes	4.6202
1	1170	Female	56	T3	N2	Yes	L	Re	No	No	p	Yes	No	4.2326
1	1590	Female	55	T3	N0	No	L	Re	No	No	p	No	No	3.007
1	1410	Female	61	T2	N1	Yes	L	Re	No	No	p	No	No	4.5942
1	1230	Male	45	T3	N2	No	L	Re	No	Yes	p	No	No	4.545
1	1170	Female	71	T3	N2	Yes	M	Re	No	No	p	Yes	No	5.1226
1	1230	Male	60	T2	N1	No	M	Re	No	No	p	Yes	No	6.0878
1	1470	Female	80	T3	N2	No	L	Re	Yes	No	p	Yes	No	5.4138
1	1710	Male	57	T3	N0	No	M	Re	No	No	p	No	Yes	4.2586
1	960	Male	52	T4	N2	Yes	L	Re	No	No	p	No	No	5.2942
1	1230	Female	68	T3	N1	Yes	L	Re	No	No	p	No	No	3.2032
1	1050	Female	70	T3	N2	Yes	L	Re	No	Yes	p	No	No	4.9066
1	840	Female	61	T3	N1	No	M	Re	No	No	p	Yes	No	5.0522
1	1170	Female	77	T3	N1	No	M	Re	No	No	p	No	No	4.1376
1	1560	Male	64	T3	N2	Yes	M	Re	No	No	p	No	No	4.303
1	1260	Male	49	T3	N2	Yes	L	Re	No	Yes	p	No	No	4.0932
1	1410	Male	45	T3	N1	No	M	Re	No	No	p	No	No	4.087
1	750	Male	66	T3	N2	Yes	L	Re	No	No	p	No	No	4.5942
1	1260	Female	68	T3	N1	Yes	L	Re	No	No	p	Yes	No	4.6202
1	990	Male	53	T3	N1	Yes	M	Re	No	No	p	No	No	5.4596
1	1470	Male	73	T3	N0	No	M	Re	No	No	p	No	No	4.303
1	1170	Male	79	T3	N2	Yes	L	Re	No	No	p	Yes	No	3.4636
1	1440	Male	68	T3	N1	Yes	M	Re	No	No	p	No	No	5.3892
1	1110	Male	67	T3	N1	Yes	M	Re	No	No	p	No	No	4.9066
1	1470	Female	65	T3	N1	Yes	M	Re	No	No	p	No	No	4.303
1	1050	Female	42	T4	N1	Yes	M	Re	Yes	No	p	Yes	Yes	4.2832
1	1260	Male	67	T4	N1	Yes	L	Re	No	No	p	No	No	3.5142
1	1440	Female	67	T3	N0	No	M	Re	No	No	p	No	No	4.303
1	1080	Male	72	T3	N1	Yes	L	Re	No	No	p	No	No	4.5696
1	1500	Male	72	T3	N0	No	M	Re	No	No	p	No	No	3.7056
1	1170	Female	66	T3	N1	Yes	M	Re	No	No	p	No	No	5.2436
1	1200	Male	55	T3	N2	Yes	H	Re	No	No	p	Yes	No	4.087
1	1380	Female	73	T3	N1	No	M	Re	No	No	p	No	No	4.3796
1	1290	Female	60	T3	N1	Yes	M	Re	No	No	p	No	Yes	4.7152
1	1200	Female	55	T3	N1	Yes	L	Re	Yes	No	p	No	No	3.8006
1	810	Male	68	T3	N1	No	M	Re	No	No	p	Yes	No	4.5696
1	1050	Male	65	T3	N1	Yes	L	Re	No	No	p	Yes	No	4.3536
1	1140	Male	48	T3	N1	Yes	L	Re	No	No	p	No	No	4.64
1	1230	Female	63	T3	N2	Yes	L	Re	No	No	p	No	No	4.2586
1	750	Male	59	T3	N2	Yes	L	Re	No	No	p	No	No	5.4596
1	1440	Male	52	T3	N2	Yes	L	Re	No	No	p	No	No	4.303
1	510	Male	53	T3	N2	Yes	L	Re	No	Yes	p	No	No	5.2682
1	1260	Male	63	T3	N2	No	M	Re	Yes	No	p	Yes	No	3.9216
1	1140	Male	82	T3	N1	Yes	M	Re	No	Yes	p	No	No	5.2682
1	1260	Female	74	T3	N1	No	L	Re	No	No	p	Yes	No	4.7152
1	1380	Female	66	T3	N1	No	M	Re	Yes	No	p	No	No	4.0166
1	1170	Male	55	T2	N1	Yes	L	Re	Yes	No	p	No	No	5.1226
1	720	Female	43	T3	N1	No	L	Re	No	No	p	Yes	No	5.9422
1	1620	Male	53	T3	N0	No	M	Re	No	No	p	No	No	5.3892
1	1260	Male	55	T3	N1	No	M	Re	Yes	No	p	No	No	5.1732
1	630	Male	67	T3	N1	Yes	L	Re	No	Yes	p	No	No	5.0522
1	990	Male	70	T2	N1	Yes	M	Re	Yes	No	p	No	No	4.4486
1	1080	Female	68	T3	N1	Yes	M	Re	No	No	p	No	No	4.7856
1	750	Male	72	T4	N1	Yes	L	Re	No	No	p	No	No	4.6202
1	900	Male	49	T3	N2	Yes	L	Re	Yes	Yes	p	Yes	No	4.0166
1	1110	Male	69	T3	N1	Yes	M	Re	No	No	p	No	No	3.9216
1	840	Female	53	T3	N2	No	L	Re	No	No	p	No	No	5.8718
1	1200	Female	70	T3	N2	Yes	M	Re	No	Yes	p	No	No	4.977
1	1080	Female	66	T1	N1	Yes	M	Re	No	No	p	No	No	6.0878
1	930	Male	49	T3	N1	No	M	Re	No	No	p	No	No	5.9422
1	1140	Female	76	T3	N2	Yes	M	Re	No	No	p	No	No	4.9066
1	1560	Male	47	T3	N1	Yes	L	Re	No	No	p	No	No	4.4746
1	1260	Male	62	T3	N2	Yes	M	Re	No	No	p	No	No	2.9496
1	1140	Male	52	T3	N1	No	L	Re	No	No	p	Yes	No	4.7856
1	720	Female	64	T2	N1	No	M	Re	No	Yes	p	Yes	No	5.3892
1	930	Female	69	T3	N2	Yes	M	Re	No	No	p	No	No	5.3892
1	900	Male	60	T3	N2	Yes	L	Re	No	No	p	No	No	5.3892
1	870	Female	80	T3	N2	Yes	M	Re	Yes	Yes	p	No	No	6.0878
1	1380	Female	59	T3	N1	No	L	Re	Yes	No	p	Yes	No	3.871
1	1080	Male	70	T3	N1	No	L	Re	No	No	p	No	No	4.4042
1	450	Male	57	T3	N1	No	M	Re	No	No	p	Yes	No	5.2238
1	1110	Female	45	T3	N2	No	M	Re	No	No	p	No	No	4.087
1	720	Male	61	T3	N2	Yes	L	Re	No	Yes	p	No	No	5.4596
1	480	Male	71	T3	N1	Yes	L	Re	No	No	p	No	No	6.2088
1	930	Male	65	T2	N1	No	M	Re	No	No	p	No	No	3.9462
								Re
