# Supplementary material for: Exploration and validation of the Ki67, Her-2, and mutant P53 protein-based risk model, nomogram and lymph node metastasis model for predicting colorectal cancer progression and prognosis
Source: Front Oncol. 2023 Nov 23;13:1236441. doi: 10.3389/fonc.2023.1236441 (PMC10704156; doi:10.3389/fonc.2023.1236441)
Supplement: Supplementary file 1 [file DataSheet_1.zip › Specification, Data sheets and Working sheets for all tables and figures/Data sheets for Figure 10/Data sheet for Figure 10D.xlsx]

## Sheet: Sheet1
event	time	Riskscore
0	2580	2.13
0	2370	2.022
0	2760	3.439
0	1890	2.333
0	1980	2.955
0	2250	2.791
0	1830	1.106
0	2040	3.655
0	1920	3.318
0	2160	3.7746
0	1950	3.318
0	2100	3.8512
0	1770	2.7582
0	1860	2.13
0	2550	3.534
0	2460	3.3242
0	2700	1.119
0	2310	3.1772
0	2070	2.467
0	2190	3.2002
0	1680	3.966
0	1890	3.0316
0	1770	4.9312
0	1650	3.3242
0	1920	4.7856
0	1740	3.223
0	1800	1.456
0	1710	4.9312
0	1680	4.5758
0	2220	2.0466
0	2400	4.0426
0	1950	4.4548
0	1710	3.4438
0	1980	3.0952
0	2280	2.0194
0	1680	2.9496
0	2040	1.227
0	1860	4.5942
0	2070	3.5026
0	1830	3.75
0	1710	4.5696
0	2280	4.3536
0	1950	2.6242
0	1860	4.9312
0	2220	2.9106
0	1680	3.3686
0	2010	2.3836
0	1740	2.6946
0	1770	2.791
0	1830	2.86
0	2040	3.2736
0	2250	4.1376
0	1920	3.7056
0	1650	4.3092
0	1710	5.1226
0	1680	4.4486
0	1950	3.7562
0	1770	3.3674
0	2010	4.4486
0	1830	4.7412
0	2040	5.1732
0	1740	4.9572
0	1950	3.7562
0	1980	4.6202
0	2190	4.3782
0	2430	3.1772
0	1800	3.2032
0	2130	2.9496
0	1680	3.5846
0	1890	3.1526
0	1830	2.7206
0	1740	2.8156
0	1830	3.6092
0	1950	3.9216
0	2250	5.6052
0	1650	4.8608
0	2010	3.2278
0	1740	3.076
0	1950	3.2866
0	1860	3.007
0	1830	3.4896
0	2040	1.456
0	2160	3.4896
0	1710	3.1526
0	1890	2.6126
0	1740	2.2756
0	1650	3.413
0	2190	2.117
0	1890	2.2626
0	2040	2.67
0	2100	2.9106
0	1680	3.8006
0	1920	3.0316
0	2010	3.1656
0	2580	3.681
0	1710	2.1416
0	1650	4.0166
0	1860	2.13
0	1770	3.2982
0	2010	1.564
0	1680	3.102
0	1890	1.685
0	1830	2.981
0	1830	2.6126
0	2310	2.765
0	2040	2.13
0	1770	2.212
0	2010	1.9386
0	1650	3.9216
0	2130	2.8156
0	1740	2.3836
0	1890	2.0466
0	2100	2.804
0	1980	1.6016
0	2010	1.793
0	1710	3.3686
0	1800	2.7206
0	1950	0.89
0	2250	2.804
0	1710	1.106
0	1920	1.348
0	1680	3.223
0	1770	3.629
0	1680	3.534
0	1680	3.292
0	1890	4.4042
0	1830	1.793
0	1920	1.1998
0	1860	3.629
0	1650	4.303
0	1680	4.2832
0	1920	4.5696
0	1830	3.439
0	2040	3.7562
0	1710	3.8772
0	1680	4.3536
0	1830	4.3338
0	2010	3.413
0	1860	3.2408
0	1710	1.348
0	2130	1.78
0	1920	3.7056
0	1890	1.685
0	2190	2.428
0	1860	1.348
0	1860	3.992
0	2040	3.9216
0	1710	2.3316
0	1770	2.549
0	1710	3.6092
0	2040	4.424
0	2250	1.8306
0	1890	2.333
0	1770	2.022
0	1860	1.119
0	2100	1.685
0	2130	1.348
0	1890	1.011
0	1920	2.5262
0	1650	2.6502
0	2220	1.685
0	1740	2.644
0	2280	2.022
0	1920	2.022
0	2070	3.5846
0	1950	0.674
0	1890	4.329
0	1650	4.64
0	1890	2.307
0	1920	3.128
0	2130	1.901
0	1860	2.022
0	1770	5.1732
0	1860	4.4746
0	2130	2.13
0	2520	1.8306
0	1980	1.685
0	1740	4.087
0	1890	3.0316
0	1680	2.402
0	2070	3.223
0	1860	2.7392
0	2370	1.348
0	1710	3.9968
0	1860	4.64
0	2010	2.765
0	1740	2.6242
0	1920	1.443
0	1650	4.303
0	2340	1.685
0	1890	2.117
0	2400	0.985
0	1710	1.443
0	1950	3.0576
0	2040	2.117
0	1830	2.359
0	1770	2.307
0	2160	0.8196
0	1890	3.2982
0	2310	1.78
0	2160	1.659
0	1890	2.359
0	2040	1.7282
0	1740	1.4676
0	1650	3.966
0	1770	4.1116
0	2040	1.901
0	1950	3.871
0	2130	1.348
0	1770	2.981
0	1950	4.0166
0	2100	2.117
0	2280	1.417
0	1680	4.087
0	1800	2.186
0	2670	2.022
0	2460	1.348
0	1950	3.871
0	1650	2.886
0	2160	2.67
0	2010	2.765
0	1680	4.545
0	2070	2.644
0	1830	0.674
0	2100	3.871
0	1740	2.86
0	1890	2.765
0	1950	2.359
0	1740	3.56
0	2250	1.564
0	1800	2.022
0	1710	2.022
0	1950	3.2866
0	1770	3.007
0	1650	2.5046
0	1800	2.238
0	1710	1.793
0	1860	3.629
0	2040	2.359
0	2070	3.292
0	2250	2.4786
0	1860	2.4212
0	1650	4.9066
0	2160	2.022
0	1860	1.78
0	1770	2.117
0	1680	2.333
0	2100	2.307
0	1830	1.685
0	1710	4.0166
0	1980	1.996
0	1650	3.629
0	1650	4.303
0	1890	2.359
0	2040	1.106
0	1710	4.329
0	2010	0.553
1	1740	2.955
1	1560	2.791
1	1710	1.659
1	2040	1.659
1	1680	3.033
1	1590	1.875
1	1260	4.64
1	1500	3.4636
1	1440	2.9872
1	1290	3.128
1	1680	3.5846
1	1140	1.793
1	1410	3.3946
1	1530	4.329
1	1050	5.6052
1	1290	4.5942
1	1680	4.303
1	1500	4.5696
1	1710	3.75
1	570	5.9422
1	960	4.7856
1	780	4.7856
1	1830	2.402
1	1320	4.8362
1	1110	4.087
1	1200	3.871
1	540	5.6052
1	270	4.9312
1	390	5.0522
1	480	4.8362
1	810	5.1732
1	1080	4.5696
1	1410	4.9312
1	1530	4.9312
1	870	3.102
1	930	2.804
1	1560	5.6052
1	330	3.871
1	420	3.102
1	600	4.424
1	2190	1.793
1	1380	5.8718
1	1170	5.7768
1	510	4.2572
1	960	5.3892
1	1800	2.6946
1	1410	3.6106
1	1110	2.13
1	210	3.8512
1	870	5.2682
1	780	4.208
1	180	3.8006
1	720	3.9216
1	1140	4.8362
1	690	5.1226
1	1260	3.6236
1	1470	4.3536
1	1410	4.4746
1	840	4.9312
1	1590	1.5886
1	1110	4.0412
1	1050	3.8006
1	1470	2.9496
1	2010	2.9366
1	1410	3.7056
1	1890	3.3426
1	1080	3.1266
1	750	3.9462
1	480	5.3892
1	1140	4.303
1	1350	3.6796
1	1200	4.8362
1	930	4.5696
1	1110	3.2866
1	1380	4.7152
1	990	4.6906
1	1260	5.2682
1	1140	5.1732
1	810	4.1622
1	1560	4.5696
1	1260	5.1226
1	510	5.1226
1	750	4.7152
1	930	4.1882
1	780	4.4486
1	1290	4.8868
1	1170	4.9066
1	1230	5.6052
1	1500	5.2682
1	1440	4.4746
1	660	3.5778
1	1050	4.9818
1	540	4.2326
1	780	3.0576
1	1620	3.7562
1	1590	2.4212
1	1860	3.0952
1	1110	4.4042
1	1140	4.0672
1	1560	4.4486
1	1560	2.9352
1	330	5.7262
1	780	4.8362
1	1020	5.2682
1	900	5.3892
1	1290	5.1732
1	870	3.7692
1	1470	3.655
1	1410	3.56
1	1170	4.4486
1	1470	3.1526
1	1500	3.318
1	1560	3.9216
1	1410	3.534
1	1200	4.1376
1	1770	3.3686
1	1530	4.64
1	1440	3.141
1	1590	2.886
1	1440	3.8512
1	1500	3.4322
1	1440	3.7302
1	1680	2.9612
1	1350	3.0822
1	1290	3.966
1	1170	4.1376
1	1620	3.007
1	1530	3.223
1	1440	3.9216
1	1560	2.981
1	1470	3.5586
1	1380	3.5846
1	1260	4.3536
1	1320	3.534
1	780	5.4398
1	930	4.9312
1	870	5.4398
1	1200	5.6052
1	1140	4.64
1	1110	3.8956
1	1440	3.5586
1	1260	4.4746
1	1080	4.424
1	1260	5.3892
1	1470	4.7152
1	1110	5.1732
1	1230	4.3782
1	1380	3.966
1	630	5.2942
1	1560	3.033
1	930	4.1882
1	510	5.2682
1	300	5.9422
1	420	5.7262
1	1410	5.2682
1	1140	5.3188
1	1020	4.7918
1	1320	5.4138
1	240	5.2682
1	1050	4.9066
1	960	4.6906
1	930	5.6052
1	1350	4.9572
1	1110	4.9572
1	1260	4.5696
1	1410	5.1226
1	1020	5.5102
1	1140	4.8362
1	1380	4.7152
1	720	5.6052
1	1290	5.3892
1	1200	5.7508
1	780	5.9928
1	390	5.6052
1	870	5.0522
1	1290	4.4486
1	900	4.64
1	1140	3.6858
1	1380	5.4398
1	960	5.9928
1	840	3.318
1	720	4.3338
1	1380	4.303
1	630	4.5696
1	570	5.2682
1	1350	4.303
1	1200	4.7856
1	750	5.2682
1	930	5.4596
1	1080	4.3782
1	780	4.6906
1	1020	5.2682
1	1410	5.6558
1	930	6.0878
1	1290	4.6202
1	630	5.0522
1	750	3.7692
1	1230	4.5696
1	870	5.7262
1	660	5.0768
1	1560	4.2586
1	1260	3.6092
1	810	5.8718
1	1380	3.3946
1	1260	3.8252
1	1110	5.0522
1	870	5.2436
1	1200	5.6052
1	1380	2.4082
1	1110	5.6052
1	1740	4.1376
1	1260	4.2326
1	840	5.0522
1	1470	3.629
1	960	6.0878
1	1110	5.2682
1	1350	4.2572
1	1410	2.8632
1	1560	4.64
1	1410	5.2682
1	1110	4.7856
1	1260	4.7856
1	1440	4.9312
1	780	4.7856
1	1230	4.4992
1	1170	3.534
1	1470	4.9066
1	1350	5.0522
1	780	4.5696
1	1080	5.1226
1	570	6.0878
1	1620	3.076
1	1110	4.9818
1	1290	4.0166
1	1410	4.2326
1	1260	5.6558
1	960	5.1226
1	1050	5.2436
1	1110	4.9066
1	480	4.8116
1	1230	4.6202
1	1170	4.2326
1	1590	3.007
1	1410	4.5942
1	1230	4.545
1	1170	5.1226
1	1230	6.0878
1	1470	5.4138
1	1710	4.2586
1	960	5.2942
1	1230	3.2032
1	1050	4.9066
1	840	5.0522
1	1170	4.1376
1	1560	4.303
1	1260	4.0932
1	1410	4.087
1	750	4.5942
1	1260	4.6202
1	990	5.4596
1	1470	4.303
1	1170	3.4636
1	1440	5.3892
1	1110	4.9066
1	1470	4.303
1	1050	4.2832
1	1260	3.5142
1	1440	4.303
1	1080	4.5696
1	1500	3.7056
1	1170	5.2436
1	1200	4.087
1	1380	4.3796
1	1290	4.7152
1	1200	3.8006
1	810	4.5696
1	1050	4.3536
1	1140	4.64
1	1230	4.2586
1	750	5.4596
1	1440	4.303
1	510	5.2682
1	1260	3.9216
1	1140	5.2682
1	1260	4.7152
1	1380	4.0166
1	1170	5.1226
1	720	5.9422
1	1620	5.3892
1	1260	5.1732
1	630	5.0522
1	990	4.4486
1	1080	4.7856
1	750	4.6202
1	900	4.0166
1	1110	3.9216
1	840	5.8718
1	1200	4.977
1	1080	6.0878
1	930	5.9422
1	1140	4.9066
1	1560	4.4746
1	1260	2.9496
1	1140	4.7856
1	720	5.3892
1	930	5.3892
1	900	5.3892
1	870	6.0878
1	1380	3.871
1	1080	4.4042
1	450	5.2238
1	1110	4.087
1	720	5.4596
1	480	6.2088
1	930	3.9462
