# Supplementary material for: Exploration and validation of the Ki67, Her-2, and mutant P53 protein-based risk model, nomogram and lymph node metastasis model for predicting colorectal cancer progression and prognosis
Source: Front Oncol. 2023 Nov 23;13:1236441. doi: 10.3389/fonc.2023.1236441 (PMC10704156; doi:10.3389/fonc.2023.1236441)
Supplement: Supplementary file 1 [file DataSheet_1.zip › Specification, Data sheets and Working sheets for all tables and figures/Data sheets for Figure 10/Data sheet for Figure 10E-G.xlsx]

## Sheet: Sheet1
Survival status	Survival time (months)	Nomoscore
0	57	Low Hazard
0	72	Low Hazard
0	65	Low Hazard
0	71	Low Hazard
0	63	Low Hazard
0	80	Low Hazard
0	58	Low Hazard
0	61	Low Hazard
0	74	Low Hazard
0	72	Low Hazard
0	63	Low Hazard
0	90	Low Hazard
0	76	Low Hazard
0	71	Low Hazard
0	68	Low Hazard
0	84	Low Hazard
0	86	Low Hazard
0	79	Low Hazard
0	77	Low Hazard
0	63	Low Hazard
0	76	Low Hazard
0	67	Low Hazard
0	65	Low Hazard
0	60	Low Hazard
0	70	Low Hazard
0	61	Low Hazard
0	69	Low Hazard
0	68	Low Hazard
0	57	Low Hazard
0	74	Low Hazard
0	82	Low Hazard
0	61	Low Hazard
0	79	Low Hazard
0	62	Low Hazard
0	57	Low Hazard
0	68	Low Hazard
0	64	Low Hazard
1	57	Low Hazard
0	66	Low Hazard
0	67	Low Hazard
1	58	Low Hazard
0	62	Low Hazard
0	75	Low Hazard
0	77	Low Hazard
0	64	Low Hazard
0	75	Low Hazard
0	62	Low Hazard
0	78	Low Hazard
0	72	Low Hazard
0	71	Low Hazard
0	67	Low Hazard
0	63	Low Hazard
0	66	Low Hazard
0	63	Low Hazard
0	68	Low Hazard
0	63	Low Hazard
0	59	Low Hazard
0	71	Low Hazard
0	59	Low Hazard
0	60	Low Hazard
0	66	Low Hazard
0	73	Low Hazard
0	57	Low Hazard
0	64	Low Hazard
1	53	Low Hazard
0	63	Low Hazard
0	68	Low Hazard
0	70	Low Hazard
0	68	Low Hazard
0	72	Low Hazard
0	64	Low Hazard
0	58	Low Hazard
1	73	Low Hazard
0	67	Low Hazard
0	71	Low Hazard
0	68	Low Hazard
0	67	Low Hazard
0	65	Low Hazard
0	76	Low Hazard
0	62	Low Hazard
0	63	Low Hazard
0	63	Low Hazard
0	57	Low Hazard
0	73	Low Hazard
0	60	Low Hazard
0	57	Low Hazard
0	89	Low Hazard
0	62	Low Hazard
0	75	Low Hazard
0	63	Low Hazard
1	53	Low Hazard
0	59	Low Hazard
0	73	Low Hazard
0	59	Low Hazard
0	65	Low Hazard
0	70	Low Hazard
0	61	Low Hazard
0	62	Low Hazard
0	58	Low Hazard
0	56	Low Hazard
0	62	Low Hazard
0	56	Low Hazard
0	69	Low Hazard
0	68	Low Hazard
1	68	Low Hazard
0	63	Low Hazard
0	64	Low Hazard
0	58	Low Hazard
0	80	Low Hazard
0	55	Low Hazard
0	60	Low Hazard
0	59	Low Hazard
1	52	Low Hazard
1	53	Low Hazard
0	72	Low Hazard
0	62	Low Hazard
0	68	Low Hazard
1	53	Low Hazard
0	70	Low Hazard
1	53	Low Hazard
0	67	Low Hazard
0	55	Low Hazard
0	55	Low Hazard
0	58	Low Hazard
0	57	Low Hazard
1	60	Low Hazard
0	58	Low Hazard
0	71	Low Hazard
0	59	Low Hazard
0	59	Low Hazard
1	61	Low Hazard
0	63	Low Hazard
0	67	Low Hazard
0	74	Low Hazard
1	52	Low Hazard
0	66	Low Hazard
0	81	Low Hazard
0	77	Low Hazard
0	61	Low Hazard
0	63	Low Hazard
0	66	Low Hazard
0	61	Low Hazard
0	75	Low Hazard
0	67	Low Hazard
0	63	Low Hazard
0	58	Low Hazard
0	58	Low Hazard
1	54	Low Hazard
1	67	Low Hazard
0	57	Low Hazard
0	59	Low Hazard
0	64	Low Hazard
0	82	Low Hazard
0	71	Low Hazard
0	56	Low Hazard
0	63	Low Hazard
0	61	Low Hazard
0	61	Low Hazard
0	58	Low Hazard
1	49	Low Hazard
0	57	Low Hazard
1	36	Low Hazard
0	68	Low Hazard
0	59	Low Hazard
0	67	Low Hazard
0	63	Low Hazard
1	45	Low Hazard
0	61	Low Hazard
0	63	Low Hazard
1	50	Low Hazard
0	92	Low Hazard
1	56	Low Hazard
0	69	Low Hazard
0	70	Low Hazard
0	63	Low Hazard
0	60	Low Hazard
0	65	Low Hazard
0	59	Low Hazard
0	56	Low Hazard
1	47	Low Hazard
0	69	Low Hazard
0	56	Low Hazard
0	64	Low Hazard
0	75	Low Hazard
1	62	Low Hazard
1	49	Low Hazard
0	75	Low Hazard
1	56	Low Hazard
0	62	Low Hazard
0	64	Low Hazard
0	60	Low Hazard
0	72	Medium Hazard
1	48	Medium Hazard
0	86	Medium Hazard
1	48	Medium Hazard
0	58	Medium Hazard
0	55	Medium Hazard
1	54	Medium Hazard
0	56	Medium Hazard
1	54	Medium Hazard
0	57	Medium Hazard
1	49	Medium Hazard
1	47	Medium Hazard
1	47	Medium Hazard
1	35	Medium Hazard
0	70	Medium Hazard
1	40	Medium Hazard
1	49	Medium Hazard
1	50	Medium Hazard
1	48	Medium Hazard
1	37	Medium Hazard
1	59	Medium Hazard
1	46	Medium Hazard
0	61	Medium Hazard
0	64	Medium Hazard
1	42	Medium Hazard
0	70	Medium Hazard
1	57	Medium Hazard
1	47	Medium Hazard
0	56	Medium Hazard
0	75	Medium Hazard
1	50	Medium Hazard
0	68	Medium Hazard
1	57	Medium Hazard
0	67	Medium Hazard
0	65	Medium Hazard
0	57	Medium Hazard
1	50	Medium Hazard
0	56	Medium Hazard
1	63	Medium Hazard
0	61	Medium Hazard
0	65	Medium Hazard
0	65	Medium Hazard
0	55	Medium Hazard
0	62	Medium Hazard
0	57	Medium Hazard
1	51	Medium Hazard
0	64	Medium Hazard
1	43	Medium Hazard
0	61	Medium Hazard
0	55	Medium Hazard
0	76	Medium Hazard
1	48	Medium Hazard
0	65	Medium Hazard
0	65	Medium Hazard
1	52	Medium Hazard
1	37	Medium Hazard
1	37	Medium Hazard
1	49	Medium Hazard
1	38	Medium Hazard
0	59	Medium Hazard
1	46	Medium Hazard
1	58	Medium Hazard
0	65	Medium Hazard
0	57	Medium Hazard
0	62	Medium Hazard
0	61	Medium Hazard
1	48	Medium Hazard
0	65	Medium Hazard
1	47	Medium Hazard
0	57	Medium Hazard
1	47	Medium Hazard
1	47	Medium Hazard
1	37	Medium Hazard
1	48	Medium Hazard
0	55	Medium Hazard
1	49	Medium Hazard
1	44	Medium Hazard
0	56	Medium Hazard
1	42	Medium Hazard
1	38	Medium Hazard
1	41	Medium Hazard
1	51	Medium Hazard
0	68	Medium Hazard
1	28	Medium Hazard
0	66	Medium Hazard
1	52	Medium Hazard
1	39	Medium Hazard
1	47	Medium Hazard
0	55	Medium Hazard
0	65	Medium Hazard
0	62	Medium Hazard
1	43	Medium Hazard
1	39	Medium Hazard
0	68	Medium Hazard
1	52	Medium Hazard
0	57	Medium Hazard
0	85	Medium Hazard
1	42	Medium Hazard
1	52	Medium Hazard
1	46	Medium Hazard
1	47	Medium Hazard
1	31	Medium Hazard
1	39	Medium Hazard
1	28	Medium Hazard
0	55	Medium Hazard
1	48	Medium Hazard
1	42	Medium Hazard
0	73	Medium Hazard
0	62	Medium Hazard
0	56	Medium Hazard
1	49	Medium Hazard
1	56	Medium Hazard
1	40	Medium Hazard
0	65	Medium Hazard
0	55	Medium Hazard
1	31	Medium Hazard
1	51	Medium Hazard
1	37	Medium Hazard
1	46	Medium Hazard
0	55	Medium Hazard
1	42	Medium Hazard
1	25	Medium Hazard
0	55	Medium Hazard
0	55	Medium Hazard
1	52	Medium Hazard
1	38	Medium Hazard
1	29	Medium Hazard
1	52	Medium Hazard
0	58	Medium Hazard
0	64	Medium Hazard
1	39	Medium Hazard
1	40	Medium Hazard
1	43	Medium Hazard
1	25	Medium Hazard
0	58	Medium Hazard
1	42	Medium Hazard
1	54	Medium Hazard
1	49	Medium Hazard
1	32	Medium Hazard
1	36	Medium Hazard
0	69	Medium Hazard
1	45	Medium Hazard
1	43	Medium Hazard
1	46	Medium Hazard
0	62	Medium Hazard
1	37	Medium Hazard
1	37	Medium Hazard
0	56	Medium Hazard
1	46	Medium Hazard
1	52	Medium Hazard
0	69	Medium Hazard
0	57	Medium Hazard
1	42	Medium Hazard
1	46	Medium Hazard
0	57	Medium Hazard
0	56	Medium Hazard
0	68	Medium Hazard
0	57	Medium Hazard
0	62	Medium Hazard
0	63	Medium Hazard
1	27	Medium Hazard
1	41	Medium Hazard
1	38	Medium Hazard
0	62	Medium Hazard
1	52	Medium Hazard
0	59	Medium Hazard
1	38	Medium Hazard
1	39	Medium Hazard
1	45	Medium Hazard
0	59	Medium Hazard
0	55	Medium Hazard
1	42	Medium Hazard
1	46	Medium Hazard
0	56	Medium Hazard
0	65	Medium Hazard
1	24	Medium Hazard
1	42	Medium Hazard
1	42	Medium Hazard
0	61	Medium Hazard
1	22	Medium Hazard
1	40	Medium Hazard
1	27	Medium Hazard
1	30	Medium Hazard
1	36	Medium Hazard
1	42	Medium Hazard
1	49	Medium Hazard
1	35	Medium Hazard
1	21	Medium Hazard
1	37	Medium Hazard
0	56	Medium Hazard
0	56	Medium Hazard
1	46	High Hazard
1	38	High Hazard
1	43	High Hazard
1	38	High Hazard
1	47	High Hazard
0	61	High Hazard
1	41	High Hazard
1	37	High Hazard
1	35	High Hazard
1	47	High Hazard
1	41	High Hazard
1	43	High Hazard
1	38	High Hazard
1	56	High Hazard
1	29	High Hazard
0	67	High Hazard
1	31	High Hazard
1	47	High Hazard
1	36	High Hazard
0	56	High Hazard
1	46	High Hazard
1	36	High Hazard
1	33	High Hazard
1	37	High Hazard
1	42	High Hazard
1	50	High Hazard
1	26	High Hazard
1	33	High Hazard
1	26	High Hazard
1	28	High Hazard
0	55	High Hazard
1	43	High Hazard
1	38	High Hazard
1	41	High Hazard
1	48	High Hazard
1	40	High Hazard
1	39	High Hazard
1	41	High Hazard
1	44	High Hazard
1	49	High Hazard
0	59	High Hazard
1	45	High Hazard
1	42	High Hazard
1	24	High Hazard
0	55	High Hazard
1	21	High Hazard
1	19	High Hazard
1	15	High Hazard
1	24	High Hazard
1	46	High Hazard
1	44	High Hazard
1	37	High Hazard
1	36	High Hazard
1	43	High Hazard
1	48	High Hazard
1	38	High Hazard
1	45	High Hazard
1	48	High Hazard
1	36	High Hazard
1	47	High Hazard
1	31	High Hazard
1	42	High Hazard
1	39	High Hazard
1	31	High Hazard
1	34	High Hazard
0	59	High Hazard
1	52	High Hazard
1	36	High Hazard
1	39	High Hazard
0	56	High Hazard
1	23	High Hazard
0	64	High Hazard
1	42	High Hazard
1	8	High Hazard
1	37	High Hazard
1	47	High Hazard
1	31	High Hazard
1	38	High Hazard
1	37	High Hazard
0	68	High Hazard
1	43	High Hazard
0	58	High Hazard
1	25	High Hazard
1	34	High Hazard
1	46	High Hazard
1	35	High Hazard
1	26	High Hazard
1	40	High Hazard
1	25	High Hazard
1	26	High Hazard
1	26	High Hazard
1	42	High Hazard
1	45	High Hazard
1	34	High Hazard
1	9	High Hazard
1	29	High Hazard
1	13	High Hazard
1	52	High Hazard
1	24	High Hazard
1	36	High Hazard
1	35	High Hazard
1	26	High Hazard
1	35	High Hazard
1	39	High Hazard
1	38	High Hazard
1	29	High Hazard
1	26	High Hazard
1	42	High Hazard
0	62	High Hazard
1	26	High Hazard
1	29	High Hazard
1	31	High Hazard
1	31	High Hazard
1	37	High Hazard
1	33	High Hazard
1	42	High Hazard
1	42	High Hazard
1	50	High Hazard
1	37	High Hazard
1	47	High Hazard
1	21	High Hazard
1	40	High Hazard
1	17	High Hazard
1	40	High Hazard
1	42	High Hazard
1	40	High Hazard
1	48	High Hazard
1	17	High Hazard
1	30	High Hazard
1	43	High Hazard
1	11	High Hazard
1	32	High Hazard
1	32	High Hazard
1	37	High Hazard
1	26	High Hazard
1	32	High Hazard
1	34	High Hazard
1	32	High Hazard
1	40	High Hazard
1	41	High Hazard
1	38	High Hazard
1	13	High Hazard
1	39	High Hazard
1	24	High Hazard
1	51	High Hazard
1	49	High Hazard
1	28	High Hazard
1	30	High Hazard
1	28	High Hazard
1	7	High Hazard
1	29	High Hazard
1	22	High Hazard
1	21	High Hazard
1	10	High Hazard
1	29	High Hazard
1	30	High Hazard
1	24	High Hazard
1	39	High Hazard
1	37	High Hazard
1	18	High Hazard
1	35	High Hazard
1	27	High Hazard
1	25	High Hazard
1	14	High Hazard
1	31	High Hazard
1	41	High Hazard
1	14	High Hazard
1	31	High Hazard
1	17	High Hazard
1	25	High Hazard
1	35	High Hazard
1	27	High Hazard
1	16	High Hazard
1	20	High Hazard
1	31	High Hazard
1	18	High Hazard
1	19	High Hazard
1	41	High Hazard
1	25	High Hazard
1	19	High Hazard
1	11	High Hazard
1	26	High Hazard
1	29	High Hazard
1	6	High Hazard
1	17	High Hazard
1	16	High Hazard
1	16	High Hazard
1	32	High Hazard
1	32	High Hazard
1	16	High Hazard
