# Supplementary material for: Exploration and validation of the Ki67, Her-2, and mutant P53 protein-based risk model, nomogram and lymph node metastasis model for predicting colorectal cancer progression and prognosis
Source: Front Oncol. 2023 Nov 23;13:1236441. doi: 10.3389/fonc.2023.1236441 (PMC10704156; doi:10.3389/fonc.2023.1236441)
Supplement: Supplementary file 1 [file DataSheet_1.zip › Specification, Data sheets and Working sheets for all tables and figures/Data sheets for Figure 10/Data sheet for Figure 10H.xlsx]

## Sheet: Sheet1
Survival status	Survival time	Nomo score
0	1890	0.324105
0	2280	-1.02168
0	1680	1.22077
0	2040	-1.45568
0	1860	4.21384
0	1980	1.07942
0	2070	3.169
0	1830	1.84635
0	1710	3.17717
0	2280	2.11255
0	1950	0.623684
0	1860	2.78516
0	2220	1.02956
0	2250	1.51277
0	1680	1.6792
0	2010	0.9534
0	1740	1.12518
0	1770	1.00813
0	1830	1.05472
0	1830	-0.412331
0	2040	1.94449
0	2250	1.92541
0	1920	2.06961
0	1650	2.31048
0	1710	2.2215
0	1680	3.57224
0	1950	2.49126
0	1770	2.19215
0	2010	3.52494
0	1830	3.43667
0	2040	3.93159
0	2040	1.29179
0	1740	3.97678
0	1950	2.82758
0	2580	-1.30135
0	1980	2.43528
0	2190	2.76518
0	2430	1.0421
0	1800	1.56375
0	2130	0.99588
0	1680	1.48082
0	1890	1.22757
0	1920	1.52939
0	1830	1.24994
0	1740	0.981145
0	1830	1.98178
0	1950	2.21945
0	2160	0.0474154
0	2250	1.49093
0	1650	3.75064
0	2010	1.02201
0	1740	1.25223
0	1950	1.99977
0	1860	1.52401
0	1830	2.08174
0	2040	0.418801
0	2160	1.5642
0	1710	1.20947
0	1890	1.4365
0	1740	0.375363
0	1650	1.6697
0	2190	0.604036
0	1950	1.45236
0	1890	0.438887
0	2040	0.886884
0	2100	0.943924
0	1680	1.921
0	1920	1.2137
0	2010	1.32396
0	2580	1.63545
0	1710	0.462669
0	1650	2.01496
0	1860	0.652006
0	2100	1.77083
0	1770	1.45249
0	2010	0.0816024
0	1680	1.46137
0	1890	0.126342
0	2370	-1.21144
0	1830	1.35067
0	1830	1.09529
0	2310	1.05065
0	2040	0.660459
0	1770	0.616378
0	2010	0.381444
0	1650	2.48436
0	2130	1.2163
0	1770	0.832764
0	1740	0.784701
0	1890	0.15917
0	2100	1.43107
0	1980	0.138478
0	2010	0.420605
0	1710	1.28322
0	1860	0.438111
0	1800	0.814975
0	1950	-1.92514
0	2250	-0.121364
0	1710	-2.19096
0	1920	-0.241136
0	1680	3.14982
0	1770	3.28291
0	1680	2.33221
0	1680	2.79824
0	1890	3.24684
0	1830	1.24465
0	1920	0.312612
0	1860	2.22824
0	1650	3.28393
0	2550	2.55468
0	1680	3.29347
0	1920	2.9863
0	1830	2.22946
0	2040	2.40746
0	1710	2.5461
0	1680	3.39718
0	1830	3.32508
0	2010	1.94714
0	2460	1.21502
0	1860	2.52027
0	1710	0.982444
0	2700	-1.52367
0	2130	0.0693308
0	1920	1.48188
0	1890	-1.54028
0	2190	0.472113
0	2310	-0.0359154
0	1860	-0.351927
0	1860	3.23833
0	2040	2.52917
0	1710	-0.713774
0	1770	1.30999
0	1710	2.25775
0	2040	3.23277
0	2250	0.542162
0	1890	0.454687
0	2070	0.659988
0	1770	0.213161
0	1860	-0.14983
0	2100	0.33364
0	2130	-1.50326
0	1890	-1.80904
0	1920	0.746415
0	1650	0.968615
0	2220	-1.62509
0	1740	0.64875
0	2280	0.437601
0	1920	0.350185
0	2070	3.07645
0	1950	-0.944133
0	1890	1.32719
0	1650	3.64897
0	1890	-1.05739
0	1920	1.85734
0	2130	0.216162
0	2190	0.305187
0	1860	0.647204
0	1770	3.7094
0	1860	3.12545
0	2130	0.409795
0	2520	-1.30771
0	1980	-0.215249
0	1740	2.98612
0	1680	1.97619
0	1890	1.07106
0	1680	0.656332
0	2070	1.41332
0	1860	0.883217
0	2370	-0.397524
0	1710	1.95455
0	1860	3.26501
0	1890	1.01968
0	2010	-0.187053
0	1740	1.18286
0	1920	-0.0327341
0	1650	2.09594
0	2340	0.000553647
0	1890	0.2093
0	2400	-1.73622
0	1710	-0.286758
0	1950	2.13689
0	2040	0.338316
0	1830	0.639741
0	1770	0.597078
0	2160	-2.15812
0	1890	1.3526
0	2310	-1.08121
0	2160	-1.5995
0	1890	0.56457
0	2040	0.19299
0	1740	-1.72024
0	1650	2.85789
0	1770	3.26911
0	2040	0.328637
0	1950	3.29976
0	2130	-1.84654
0	1770	1.21342
0	1950	1.99982
0	2100	-0.903975
0	2280	-1.51336
0	1680	3.22103
0	1800	0.479662
0	2670	0.526383
0	2460	-0.521061
0	1950	1.94747
0	1650	0.807764
0	2160	0.867467
0	2010	1.12025
0	1770	3.87622
0	1680	3.89304
0	2070	-0.83595
0	1830	-0.858494
0	2100	1.88001
0	1740	0.995626
0	1890	1.12417
0	1950	0.423626
0	1740	1.65241
0	1650	2.82984
0	2250	-0.0133761
0	1800	-0.920731
0	1710	0.307125
0	1950	2.24045
0	1770	1.01069
0	1650	0.956567
0	1800	1.43757
0	1710	0.486827
0	1860	2.02728
0	2040	-0.726916
0	2070	1.47748
0	2250	1.10491
0	1860	0.531187
0	1650	2.73219
0	2160	0.34924
0	1860	-0.00552689
0	1770	0.234198
0	1920	3.89903
0	1680	0.651575
0	2100	0.63018
0	1830	-1.671
0	1710	2.04601
0	1980	0.265865
0	1650	2.91005
0	1650	2.95577
0	1890	0.720387
0	2040	-0.27857
0	1710	3.23363
0	2010	-0.976729
0	1740	3.00859
0	2760	1.37326
0	1800	0.264316
0	1710	3.21884
0	1680	3.40242
0	2220	-0.555922
0	2400	0.796391
0	1950	2.12957
0	1710	1.71155
0	1980	1.04083
1	510	4.81309
1	960	5.98131
1	1800	0.988982
1	1410	1.72666
1	1110	2.15525
1	210	4.5937
1	870	4.59666
1	780	5.31441
1	180	5.38487
1	720	4.64397
1	1140	3.50584
1	690	3.89312
1	1260	2.55534
1	1470	2.17105
1	1410	2.46763
1	1680	1.40152
1	840	2.72228
1	1590	0.574897
1	1110	1.83807
1	1050	1.75222
1	1470	1.71199
1	2010	1.19372
1	1410	1.9112
1	1890	1.98064
1	1080	1.29032
1	750	2.90252
1	480	6.08515
1	1590	0.324069
1	1140	2.96108
1	1350	3.09295
1	1200	3.34191
1	930	3.84076
1	1260	2.33923
1	1110	2.16506
1	1380	3.18675
1	990	3.6377
1	1260	4.03782
1	1140	3.82598
1	1500	1.96485
1	810	3.25013
1	1560	3.1598
1	1260	3.84404
1	510	5.44138
1	750	3.99363
1	930	3.90913
1	780	4.0279
1	1290	3.8195
1	1170	4.50861
1	1230	4.70719
1	1500	4.27844
1	1440	3.83273
1	660	3.33253
1	1050	4.15353
1	540	5.04051
1	780	4.0351
1	1620	1.6781
1	1590	0.850977
1	1860	1.49323
1	1110	2.27767
1	1140	2.17889
1	1560	2.4567
1	1560	2.97801
1	330	4.36915
1	780	3.64608
1	1020	4.44381
1	900	4.34376
1	1440	1.63581
1	1290	4.36111
1	870	4.0837
1	1470	1.25623
1	1290	2.07707
1	1410	1.71515
1	1170	2.52074
1	1470	1.5112
1	1500	1.35434
1	1680	2.82593
1	1560	2.14489
1	1410	1.46583
1	1200	1.77427
1	1770	1.83929
1	1530	2.3952
1	1440	1.57803
1	1590	0.924879
1	1440	1.82341
1	1500	1.93115
1	1440	2.28019
1	1680	1.51585
1	1350	1.34064
1	1290	2.52061
1	1170	2.4645
1	1140	3.27563
1	1620	1.6931
1	1530	2.05984
1	1440	2.1264
1	1560	1.03004
1	1470	3.03815
1	1380	3.12514
1	1410	2.26747
1	1260	4.26978
1	1320	2.32174
1	780	4.21516
1	930	3.854
1	870	3.51147
1	1200	4.30584
1	1530	2.83698
1	1140	3.41766
1	1110	2.85149
1	1440	2.7336
1	1260	3.01705
1	1080	3.56139
1	1050	4.89918
1	1260	4.29926
1	1470	3.70812
1	1110	4.28122
1	1230	5.13998
1	1380	3.40452
1	630	4.60264
1	1560	2.54373
1	1290	3.64982
1	930	3.52992
1	510	4.33406
1	300	4.61529
1	420	4.7744
1	1410	2.26525
1	1140	3.92017
1	1020	4.06979
1	1320	3.79924
1	240	3.90735
1	1050	3.45742
1	960	3.05451
1	930	4.24135
1	1350	3.71173
1	1680	3.50584
1	1110	3.44196
1	1260	3.31262
1	1410	3.83465
1	1020	3.99958
1	1140	3.65336
1	1380	3.7981
1	720	3.77817
1	1740	-0.173743
1	1500	3.62875
1	1290	3.96765
1	1200	4.45587
1	780	4.42888
1	390	4.09035
1	870	4.23709
1	1290	3.00496
1	900	4.56341
1	1140	2.38648
1	1380	4.00176
1	960	4.45568
1	840	2.43364
1	720	3.30651
1	1380	3.28977
1	630	3.39471
1	570	3.76393
1	1350	3.28145
1	1200	3.66435
1	750	4.84707
1	930	4.69452
1	1080	3.83285
1	780	3.63423
1	1020	3.86384
1	1410	3.53689
1	930	5.00773
1	1710	1.89596
1	1290	3.41337
1	630	4.28411
1	750	3.00757
1	1230	3.43727
1	870	4.19343
1	660	4.59684
1	1560	2.95613
1	570	5.09133
1	1260	3.18047
1	810	4.67494
1	1380	2.2084
1	1260	1.87051
1	1110	3.60983
1	870	4.62134
1	1200	4.28976
1	1380	1.84065
1	1110	4.65567
1	1740	2.21322
1	1260	2.88842
1	840	4.56613
1	1560	0.843231
1	960	4.4304
1	1470	1.7947
1	960	4.42445
1	1110	3.90865
1	1350	3.82832
1	1410	2.25639
1	1560	2.59845
1	1410	3.90865
1	1110	3.79964
1	1260	3.89938
1	1440	3.82313
1	780	4.03344
1	780	4.20596
1	1230	3.65821
1	1170	2.6958
1	1470	2.79903
1	1350	4.04346
1	780	4.14145
1	1080	3.88635
1	570	5.22161
1	1830	1.01773
1	1620	1.19323
1	1110	4.242
1	1290	3.11671
1	1320	3.70737
1	1410	3.47173
1	1260	4.21019
1	960	4.40794
1	1050	4.00769
1	1110	3.39688
1	480	5.92959
1	1230	3.48316
1	1170	3.66634
1	1590	0.944918
1	1200	3.00491
1	270	4.07433
1	540	4.66882
1	1410	3.41819
1	1230	3.25199
1	1170	4.65209
1	1230	4.46485
1	1470	4.56159
1	1710	1.94608
1	960	6.06273
1	1230	2.3918
1	1710	-0.230597
1	1110	4.42673
1	1050	4.12548
1	840	3.64741
1	1170	2.98956
1	1560	3.88341
1	1260	3.28594
1	1410	2.67436
1	750	4.02938
1	1260	3.6134
1	990	4.24716
1	1470	2.32006
1	1170	3.27678
1	1440	4.33017
1	1110	3.92365
1	1470	3.38105
1	1050	4.67191
1	1260	4.25431
1	390	4.46821
1	1440	2.23657
1	1080	3.58088
1	1500	1.81908
1	1170	4.16445
1	1200	4.02857
1	1380	3.15111
1	1290	3.48616
1	1200	2.82713
1	810	3.34318
1	1050	3.39295
1	1140	3.4133
1	1230	3.69792
1	750	4.67573
1	1440	3.65821
1	510	4.29041
1	1260	3.31352
1	1140	4.19071
1	480	5.46409
1	1260	3.37981
1	810	4.90573
1	1380	2.85254
1	1170	3.88964
1	720	4.0982
1	1620	3.02595
1	1260	3.72804
1	630	3.75958
1	990	3.58841
1	1080	3.80636
1	1080	4.12534
1	750	5.2114
1	900	3.3444
1	1110	3.13191
1	840	4.56328
1	1200	4.29585
1	1080	3.37752
1	930	4.23855
1	1140	4.46574
1	1560	3.2678
1	1260	2.75094
1	1140	3.25814
1	720	3.72901
1	930	4.79709
1	1410	4.28226
1	900	4.6272
1	870	5.36977
1	1380	2.61009
1	1080	3.05784
1	450	3.77815
1	1110	3.13188
1	720	4.52308
1	480	4.92035
1	930	2.69397
1	1530	4.55764
1	870	2.97739
1	930	2.83588
1	1560	4.09186
1	330	5.27367
1	420	4.68829
1	600	4.976
1	2040	0.666267
1	2190	0.377801
1	1380	3.57977
1	1170	3.85357
