# Supplementary material for: Exploration and validation of the Ki67, Her-2, and mutant P53 protein-based risk model, nomogram and lymph node metastasis model for predicting colorectal cancer progression and prognosis
Source: Front Oncol. 2023 Nov 23;13:1236441. doi: 10.3389/fonc.2023.1236441 (PMC10704156; doi:10.3389/fonc.2023.1236441)
Supplement: Supplementary file 1 [file DataSheet_1.zip › Specification, Data sheets and Working sheets for all tables and figures/Data sheets for Figure 10/Data sheet for Figure 10I.xlsx]

## Sheet: Sheet1
Survival status	Survival time (months)	Nomoscore
0	63	0.324105
0	76	-1.02168
0	56	1.22077
0	68	-1.45568
0	62	4.21384
0	66	1.07942
0	69	3.169
0	61	1.84635
0	57	3.17717
0	76	2.11255
0	65	0.623684
0	62	2.78516
0	74	1.02956
0	75	1.51277
0	56	1.6792
0	67	0.9534
0	58	1.12518
0	59	1.00813
0	61	1.05472
0	61	-0.412331
0	68	1.94449
0	75	1.92541
0	64	2.06961
0	55	2.31048
0	57	2.2215
0	56	3.57224
0	65	2.49126
0	59	2.19215
0	67	3.52494
0	61	3.43667
0	68	3.93159
0	68	1.29179
0	58	3.97678
0	65	2.82758
0	86	-1.30135
0	66	2.43528
0	73	2.76518
0	81	1.0421
0	60	1.56375
0	71	0.99588
0	56	1.48082
0	63	1.22757
0	64	1.52939
0	61	1.24994
0	58	0.981145
0	61	1.98178
0	65	2.21945
0	72	0.0474154
0	75	1.49093
0	55	3.75064
0	67	1.02201
0	58	1.25223
0	65	1.99977
0	62	1.52401
0	61	2.08174
0	68	0.418801
0	72	1.5642
0	57	1.20947
0	63	1.4365
0	58	0.375363
0	55	1.6697
0	73	0.604036
0	65	1.45236
0	63	0.438887
0	68	0.886884
0	70	0.943924
0	56	1.921
0	64	1.2137
0	67	1.32396
0	86	1.63545
0	57	0.462669
0	55	2.01496
0	62	0.652006
0	70	1.77083
0	59	1.45249
0	67	0.0816024
0	56	1.46137
0	63	0.126342
0	79	-1.21144
0	61	1.35067
0	61	1.09529
0	77	1.05065
0	68	0.660459
0	59	0.616378
0	67	0.381444
0	55	2.48436
0	71	1.2163
0	59	0.832764
0	58	0.784701
0	63	0.15917
0	70	1.43107
0	66	0.138478
0	67	0.420605
0	57	1.28322
0	62	0.438111
0	60	0.814975
0	65	-1.92514
0	75	-0.121364
0	57	-2.19096
0	64	-0.241136
0	56	3.14982
0	59	3.28291
0	56	2.33221
0	56	2.79824
0	63	3.24684
0	61	1.24465
0	64	0.312612
0	62	2.22824
0	55	3.28393
0	85	2.55468
0	56	3.29347
0	64	2.9863
0	61	2.22946
0	68	2.40746
0	57	2.5461
0	56	3.39718
0	61	3.32508
0	67	1.94714
0	82	1.21502
0	62	2.52027
0	57	0.982444
0	90	-1.52367
0	71	0.0693308
0	64	1.48188
0	63	-1.54028
0	73	0.472113
0	77	-0.0359154
0	62	-0.351927
0	62	3.23833
0	68	2.52917
0	57	-0.713774
0	59	1.30999
0	57	2.25775
0	68	3.23277
0	75	0.542162
0	63	0.454687
0	69	0.659988
0	59	0.213161
0	62	-0.14983
0	70	0.33364
0	71	-1.50326
0	63	-1.80904
0	64	0.746415
0	55	0.968615
0	74	-1.62509
0	58	0.64875
0	76	0.437601
0	64	0.350185
0	69	3.07645
0	65	-0.944133
0	63	1.32719
0	55	3.64897
0	63	-1.05739
0	64	1.85734
0	71	0.216162
0	73	0.305187
0	62	0.647204
0	59	3.7094
0	62	3.12545
0	71	0.409795
0	84	-1.30771
0	66	-0.215249
0	58	2.98612
0	56	1.97619
0	63	1.07106
0	56	0.656332
0	69	1.41332
0	62	0.883217
0	79	-0.397524
0	57	1.95455
0	62	3.26501
0	63	1.01968
0	67	-0.187053
0	58	1.18286
0	64	-0.0327341
0	55	2.09594
0	78	0.000553647
0	63	0.2093
0	80	-1.73622
0	57	-0.286758
0	65	2.13689
0	68	0.338316
0	61	0.639741
0	59	0.597078
0	72	-2.15812
0	63	1.3526
0	77	-1.08121
0	72	-1.5995
0	63	0.56457
0	68	0.19299
0	58	-1.72024
0	55	2.85789
0	59	3.26911
0	68	0.328637
0	65	3.29976
0	71	-1.84654
0	59	1.21342
0	65	1.99982
0	70	-0.903975
0	76	-1.51336
0	56	3.22103
0	60	0.479662
0	89	0.526383
0	82	-0.521061
0	65	1.94747
0	55	0.807764
0	72	0.867467
0	67	1.12025
0	59	3.87622
0	56	3.89304
0	69	-0.83595
0	61	-0.858494
0	70	1.88001
0	58	0.995626
0	63	1.12417
0	65	0.423626
0	58	1.65241
0	55	2.82984
0	75	-0.0133761
0	60	-0.920731
0	57	0.307125
0	65	2.24045
0	59	1.01069
0	55	0.956567
0	60	1.43757
0	57	0.486827
0	62	2.02728
0	68	-0.726916
0	69	1.47748
0	75	1.10491
0	62	0.531187
0	55	2.73219
0	72	0.34924
0	62	-0.00552689
0	59	0.234198
0	64	3.89903
0	56	0.651575
0	70	0.63018
0	61	-1.671
0	57	2.04601
0	66	0.265865
0	55	2.91005
0	55	2.95577
0	63	0.720387
0	68	-0.27857
0	57	3.23363
0	67	-0.976729
0	58	3.00859
0	92	1.37326
0	60	0.264316
0	57	3.21884
0	56	3.40242
0	74	-0.555922
0	80	0.796391
0	65	2.12957
0	57	1.71155
0	66	1.04083
1	17	4.81309
1	32	5.98131
1	60	0.988982
1	47	1.72666
1	37	2.15525
1	7	4.5937
1	29	4.59666
1	26	5.31441
1	6	5.38487
1	24	4.64397
1	38	3.50584
1	23	3.89312
1	42	2.55534
1	49	2.17105
1	47	2.46763
1	56	1.40152
1	28	2.72228
1	53	0.574897
1	37	1.83807
1	35	1.75222
1	49	1.71199
1	67	1.19372
1	47	1.9112
1	63	1.98064
1	36	1.29032
1	25	2.90252
1	16	6.08515
1	53	0.324069
1	38	2.96108
1	45	3.09295
1	40	3.34191
1	31	3.84076
1	42	2.33923
1	37	2.16506
1	46	3.18675
1	33	3.6377
1	42	4.03782
1	38	3.82598
1	50	1.96485
1	27	3.25013
1	52	3.1598
1	42	3.84404
1	17	5.44138
1	25	3.99363
1	31	3.90913
1	26	4.0279
1	43	3.8195
1	39	4.50861
1	41	4.70719
1	50	4.27844
1	48	3.83273
1	22	3.33253
1	35	4.15353
1	18	5.04051
1	26	4.0351
1	54	1.6781
1	53	0.850977
1	62	1.49323
1	37	2.27767
1	38	2.17889
1	52	2.4567
1	52	2.97801
1	11	4.36915
1	26	3.64608
1	34	4.44381
1	30	4.34376
1	48	1.63581
1	43	4.36111
1	29	4.0837
1	49	1.25623
1	43	2.07707
1	47	1.71515
1	39	2.52074
1	49	1.5112
1	50	1.35434
1	56	2.82593
1	52	2.14489
1	47	1.46583
1	40	1.77427
1	59	1.83929
1	51	2.3952
1	48	1.57803
1	53	0.924879
1	48	1.82341
1	50	1.93115
1	48	2.28019
1	56	1.51585
1	45	1.34064
1	43	2.52061
1	39	2.4645
1	38	3.27563
1	54	1.6931
1	51	2.05984
1	48	2.1264
1	52	1.03004
1	49	3.03815
1	46	3.12514
1	47	2.26747
1	42	4.26978
1	44	2.32174
1	26	4.21516
1	31	3.854
1	29	3.51147
1	40	4.30584
1	51	2.83698
1	38	3.41766
1	37	2.85149
1	48	2.7336
1	42	3.01705
1	36	3.56139
1	35	4.89918
1	42	4.29926
1	49	3.70812
1	37	4.28122
1	41	5.13998
1	46	3.40452
1	21	4.60264
1	52	2.54373
1	43	3.64982
1	31	3.52992
1	17	4.33406
1	10	4.61529
1	14	4.7744
1	47	2.26525
1	38	3.92017
1	34	4.06979
1	44	3.79924
1	8	3.90735
1	35	3.45742
1	32	3.05451
1	31	4.24135
1	45	3.71173
1	56	3.50584
1	37	3.44196
1	42	3.31262
1	47	3.83465
1	34	3.99958
1	38	3.65336
1	46	3.7981
1	24	3.77817
1	58	-0.173743
1	50	3.62875
1	43	3.96765
1	40	4.45587
1	26	4.42888
1	13	4.09035
1	29	4.23709
1	43	3.00496
1	30	4.56341
1	38	2.38648
1	46	4.00176
1	32	4.45568
1	28	2.43364
1	24	3.30651
1	46	3.28977
1	21	3.39471
1	19	3.76393
1	45	3.28145
1	40	3.66435
1	25	4.84707
1	31	4.69452
1	36	3.83285
1	26	3.63423
1	34	3.86384
1	47	3.53689
1	31	5.00773
1	57	1.89596
1	43	3.41337
1	21	4.28411
1	25	3.00757
1	41	3.43727
1	29	4.19343
1	22	4.59684
1	52	2.95613
1	19	5.09133
1	42	3.18047
1	27	4.67494
1	46	2.2084
1	42	1.87051
1	37	3.60983
1	29	4.62134
1	40	4.28976
1	46	1.84065
1	37	4.65567
1	58	2.21322
1	42	2.88842
1	28	4.56613
1	52	0.843231
1	32	4.4304
1	49	1.7947
1	32	4.42445
1	37	3.90865
1	45	3.82832
1	47	2.25639
1	52	2.59845
1	47	3.90865
1	37	3.79964
1	42	3.89938
1	48	3.82313
1	26	4.03344
1	26	4.20596
1	41	3.65821
1	39	2.6958
1	49	2.79903
1	45	4.04346
1	26	4.14145
1	36	3.88635
1	19	5.22161
1	61	1.01773
1	54	1.19323
1	37	4.242
1	43	3.11671
1	44	3.70737
1	47	3.47173
1	42	4.21019
1	32	4.40794
1	35	4.00769
1	37	3.39688
1	16	5.92959
1	41	3.48316
1	39	3.66634
1	53	0.944918
1	40	3.00491
1	9	4.07433
1	18	4.66882
1	47	3.41819
1	41	3.25199
1	39	4.65209
1	41	4.46485
1	49	4.56159
1	57	1.94608
1	32	6.06273
1	41	2.3918
1	57	-0.230597
1	37	4.42673
1	35	4.12548
1	28	3.64741
1	39	2.98956
1	52	3.88341
1	42	3.28594
1	47	2.67436
1	25	4.02938
1	42	3.6134
1	33	4.24716
1	49	2.32006
1	39	3.27678
1	48	4.33017
1	37	3.92365
1	49	3.38105
1	35	4.67191
1	42	4.25431
1	13	4.46821
1	48	2.23657
1	36	3.58088
1	50	1.81908
1	39	4.16445
1	40	4.02857
1	46	3.15111
1	43	3.48616
1	40	2.82713
1	27	3.34318
1	35	3.39295
1	38	3.4133
1	41	3.69792
1	25	4.67573
1	48	3.65821
1	17	4.29041
1	42	3.31352
1	38	4.19071
1	16	5.46409
1	42	3.37981
1	27	4.90573
1	46	2.85254
1	39	3.88964
1	24	4.0982
1	54	3.02595
1	42	3.72804
1	21	3.75958
1	33	3.58841
1	36	3.80636
1	36	4.12534
1	25	5.2114
1	30	3.3444
1	37	3.13191
1	28	4.56328
1	40	4.29585
1	36	3.37752
1	31	4.23855
1	38	4.46574
1	52	3.2678
1	42	2.75094
1	38	3.25814
1	24	3.72901
1	31	4.79709
1	47	4.28226
1	30	4.6272
1	29	5.36977
1	46	2.61009
1	36	3.05784
1	15	3.77815
1	37	3.13188
1	24	4.52308
1	16	4.92035
1	31	2.69397
1	51	4.55764
1	29	2.97739
1	31	2.83588
1	52	4.09186
1	11	5.27367
1	14	4.68829
1	20	4.976
1	68	0.666267
1	73	0.377801
1	46	3.57977
1	39	3.85357
