# Supplementary material for: Exploration and validation of the Ki67, Her-2, and mutant P53 protein-based risk model, nomogram and lymph node metastasis model for predicting colorectal cancer progression and prognosis
Source: Front Oncol. 2023 Nov 23;13:1236441. doi: 10.3389/fonc.2023.1236441 (PMC10704156; doi:10.3389/fonc.2023.1236441)
Supplement: Supplementary file 1 [file DataSheet_1.zip › Specification, Data sheets and Working sheets for all tables and figures/Data sheets for Figure 10/Data sheet for Figure 10K-O.xlsx]

## Sheet: Sheet1
event	time	T Stage	N Stage	TNM Stage	Riskscore	Nomoscore
0	1890	2	0	I	2.333	0.324105
0	2280	1	0	I	2.0194	-1.02168
0	1680	3	0	II	2.9496	1.22077
0	2040	1	0	I	1.227	-1.45568
0	1860	3	2	III	4.5942	4.21384
0	1980	2	0	I	2.955	1.07942
0	2070	3	2	III	3.5026	3.169
0	1830	3	0	II	3.75	1.84635
0	1710	3	0	II	4.5696	3.17717
0	2280	3	0	II	4.3536	2.11255
0	1950	3	0	II	2.6242	0.623684
0	1860	3	0	II	4.9312	2.78516
0	2220	3	0	II	2.9106	1.02956
0	2250	2	0	I	2.791	1.51277
0	1680	3	0	II	3.3686	1.6792
0	2010	3	0	II	2.3836	0.9534
0	1740	3	0	II	2.6946	1.12518
0	1770	3	0	II	2.791	1.00813
0	1830	3	0	II	2.86	1.05472
0	1830	2	0	I	1.106	-0.412331
0	2040	3	0	II	3.2736	1.94449
0	2250	3	0	II	4.1376	1.92541
0	1920	3	0	II	3.7056	2.06961
0	1650	3	0	II	4.3092	2.31048
0	1710	1	1	III	5.1226	2.2215
0	1680	3	1	III	4.4486	3.57224
0	1950	3	1	III	3.7562	2.49126
0	1770	3	1	III	3.3674	2.19215
0	2010	3	1	III	4.4486	3.52494
0	1830	3	1	III	4.7412	3.43667
0	2040	3	1	III	5.1732	3.93159
0	2040	3	0	II	3.655	1.29179
0	1740	3	2	III	4.9572	3.97678
0	1950	3	2	III	3.7562	2.82758
0	2580	1	0	I	2.13	-1.30135
0	1980	3	0	II	4.6202	2.43528
0	2190	3	0	II	4.3782	2.76518
0	2430	3	0	II	3.1772	1.0421
0	1800	3	0	II	3.2032	1.56375
0	2130	3	0	II	2.9496	0.99588
0	1680	3	0	II	3.5846	1.48082
0	1890	3	0	II	3.1526	1.22757
0	1920	3	0	II	3.318	1.52939
0	1830	3	0	II	2.7206	1.24994
0	1740	3	0	II	2.8156	0.981145
0	1830	3	0	II	3.6092	1.98178
0	1950	3	0	II	3.9216	2.21945
0	2160	1	0	I	3.7746	0.0474154
0	2250	1	0	I	5.6052	1.49093
0	1650	3	1	III	4.8608	3.75064
0	2010	2	0	I	3.2278	1.02201
0	1740	3	0	II	3.076	1.25223
0	1950	3	0	II	3.2866	1.99977
0	1860	3	0	II	3.007	1.52401
0	1830	3	0	II	3.4896	2.08174
0	2040	3	0	II	1.456	0.418801
0	2160	3	0	II	3.4896	1.5642
0	1710	3	0	II	3.1526	1.20947
0	1890	3	0	II	2.6126	1.4365
0	1740	3	0	II	2.2756	0.375363
0	1650	3	0	II	3.413	1.6697
0	2190	3	0	II	2.117	0.604036
0	1950	3	0	II	3.318	1.45236
0	1890	3	0	II	2.2626	0.438887
0	2040	3	0	II	2.67	0.886884
0	2100	3	0	II	2.9106	0.943924
0	1680	3	0	II	3.8006	1.921
0	1920	3	0	II	3.0316	1.2137
0	2010	3	0	II	3.1656	1.32396
0	2580	3	0	II	3.681	1.63545
0	1710	3	0	II	2.1416	0.462669
0	1650	3	0	II	4.0166	2.01496
0	1860	3	0	II	2.13	0.652006
0	2100	3	0	II	3.8512	1.77083
0	1770	3	0	II	3.2982	1.45249
0	2010	3	0	II	1.564	0.0816024
0	1680	3	0	II	3.102	1.46137
0	1890	3	0	II	1.685	0.126342
0	2370	1	0	I	2.022	-1.21144
0	1830	3	0	II	2.981	1.35067
0	1830	3	0	II	2.6126	1.09529
0	2310	3	0	II	2.765	1.05065
0	2040	3	0	II	2.13	0.660459
0	1770	3	0	II	2.212	0.616378
0	2010	3	0	II	1.9386	0.381444
0	1650	3	0	II	3.9216	2.48436
0	2130	3	0	II	2.8156	1.2163
0	1770	3	0	II	2.7582	0.832764
0	1740	3	0	II	2.3836	0.784701
0	1890	3	0	II	2.0466	0.15917
0	2100	3	0	II	2.804	1.43107
0	1980	3	0	II	1.6016	0.138478
0	2010	3	0	II	1.793	0.420605
0	1710	3	0	II	3.3686	1.28322
0	1860	3	0	II	2.13	0.438111
0	1800	3	0	II	2.7206	0.814975
0	1950	1	0	I	0.89	-1.92514
0	2250	1	0	I	2.804	-0.121364
0	1710	1	0	I	1.106	-2.19096
0	1920	2	0	I	1.348	-0.241136
0	1680	4	0	II	3.223	3.14982
0	1770	4	0	II	3.629	3.28291
0	1680	2	1	III	3.534	2.33221
0	1680	3	1	III	3.292	2.79824
0	1890	3	1	III	4.4042	3.24684
0	1830	3	1	III	1.793	1.24465
0	1920	3	1	III	1.1998	0.312612
0	1860	3	1	III	3.629	2.22824
0	1650	3	2	III	4.303	3.28393
0	2550	3	2	III	3.534	2.55468
0	1680	3	1	III	4.2832	3.29347
0	1920	2	1	III	4.5696	2.9863
0	1830	3	1	III	3.439	2.22946
0	2040	3	1	III	3.7562	2.40746
0	1710	3	1	III	3.8772	2.5461
0	1680	3	1	III	4.3536	3.39718
0	1830	3	1	III	4.3338	3.32508
0	2010	3	1	III	3.413	1.94714
0	2460	3	0	II	3.3242	1.21502
0	1860	3	1	III	3.2408	2.52027
0	1710	3	1	III	1.348	0.982444
0	2700	1	0	I	1.119	-1.52367
0	2130	2	0	I	1.78	0.0693308
0	1920	3	0	II	3.7056	1.48188
0	1890	1	0	I	1.685	-1.54028
0	2190	2	0	I	2.428	0.472113
0	2310	1	0	I	3.1772	-0.0359154
0	1860	2	0	I	1.348	-0.351927
0	1860	3	1	III	3.992	3.23833
0	2040	3	1	III	3.9216	2.52917
0	1710	1	0	I	2.3316	-0.713774
0	1770	3	0	II	2.549	1.30999
0	1710	2	1	III	3.6092	2.25775
0	2040	3	1	III	4.424	3.23277
0	2250	3	0	II	1.8306	0.542162
0	1890	3	0	II	2.333	0.454687
0	2070	3	0	II	2.467	0.659988
0	1770	2	0	I	2.022	0.213161
0	1860	2	0	I	1.119	-0.14983
0	2100	2	0	I	1.685	0.33364
0	2130	1	0	I	1.348	-1.50326
0	1890	1	0	I	1.011	-1.80904
0	1920	3	0	II	2.5262	0.746415
0	1650	3	0	II	2.6502	0.968615
0	2220	1	0	I	1.685	-1.62509
0	1740	2	0	I	2.644	0.64875
0	2280	2	0	I	2.022	0.437601
0	1920	3	0	II	2.022	0.350185
0	2070	3	2	III	3.5846	3.07645
0	1950	2	0	I	0.674	-0.944133
0	1890	1	1	III	4.329	1.32719
0	1650	3	1	III	4.64	3.64897
0	1890	1	0	I	2.307	-1.05739
0	1920	3	1	III	3.128	1.85734
0	2130	2	0	I	1.901	0.216162
0	2190	1	1	III	3.2002	0.305187
0	1860	2	0	I	2.022	0.647204
0	1770	3	1	III	5.1732	3.7094
0	1860	3	1	III	4.4746	3.12545
0	2130	3	0	II	2.13	0.409795
0	2520	1	0	I	1.8306	-1.30771
0	1980	2	0	I	1.685	-0.215249
0	1740	3	1	III	4.087	2.98612
0	1680	3	0	II	3.966	1.97619
0	1890	2	0	I	3.0316	1.07106
0	1680	2	0	I	2.402	0.656332
0	2070	3	0	II	3.223	1.41332
0	1860	3	0	II	2.7392	0.883217
0	2370	2	0	I	1.348	-0.397524
0	1710	3	0	II	3.9968	1.95455
0	1860	2	1	III	4.64	3.26501
0	1890	3	0	II	3.0316	1.01968
0	2010	1	0	I	2.765	-0.187053
0	1740	2	0	I	2.6242	1.18286
0	1920	2	0	I	1.443	-0.0327341
0	1650	3	0	II	4.303	2.09594
0	2340	2	0	I	1.685	0.000553647
0	1890	3	0	II	2.117	0.2093
0	2400	1	0	I	0.985	-1.73622
0	1710	3	0	II	1.443	-0.286758
0	1950	3	1	III	3.0576	2.13689
0	2040	2	0	I	2.117	0.338316
0	1830	2	0	I	2.359	0.639741
0	1770	2	0	I	2.307	0.597078
0	2160	1	0	I	0.8196	-2.15812
0	1890	3	0	II	3.2982	1.3526
0	2310	1	0	I	1.78	-1.08121
0	2160	1	0	I	1.659	-1.5995
0	1890	2	0	I	2.359	0.56457
0	2040	3	0	II	1.7282	0.19299
0	1740	1	0	I	1.4676	-1.72024
0	1650	3	1	III	3.966	2.85789
0	1770	3	1	III	4.1116	3.26911
0	2040	2	0	I	1.901	0.328637
0	1950	4	0	II	3.871	3.29976
0	2130	1	0	I	1.348	-1.84654
0	1770	3	0	II	2.981	1.21342
0	1950	3	0	II	4.0166	1.99982
0	2100	1	0	I	2.117	-0.903975
0	2280	1	0	I	1.417	-1.51336
0	1680	3	1	III	4.087	3.22103
0	1800	2	0	I	2.186	0.479662
0	2670	2	0	I	2.022	0.526383
0	2460	2	0	I	1.348	-0.521061
0	1950	3	0	II	3.871	1.94747
0	1650	3	0	II	2.886	0.807764
0	2160	2	0	I	2.67	0.867467
0	2010	3	0	II	2.765	1.12025
0	1770	3	2	III	4.9312	3.87622
0	1680	4	0	II	4.545	3.89304
0	2070	1	0	I	2.644	-0.83595
0	1830	2	0	I	0.674	-0.858494
0	2100	3	0	II	3.871	1.88001
0	1740	2	0	I	2.86	0.995626
0	1890	2	0	I	2.765	1.12417
0	1950	2	0	I	2.359	0.423626
0	1740	3	0	II	3.56	1.65241
0	1650	3	2	III	3.3242	2.82984
0	2250	2	0	I	1.564	-0.0133761
0	1800	1	0	I	2.022	-0.920731
0	1710	2	0	I	2.022	0.307125
0	1950	3	1	III	3.2866	2.24045
0	1770	3	0	II	3.007	1.01069
0	1650	2	0	I	2.5046	0.956567
0	1800	3	1	III	2.238	1.43757
0	1710	2	0	I	1.793	0.486827
0	1860	2	0	I	3.629	2.02728
0	2040	1	0	I	2.359	-0.726916
0	2070	2	0	I	3.292	1.47748
0	2250	3	0	II	2.4786	1.10491
0	1860	2	0	I	2.4212	0.531187
0	1650	3	0	II	4.9066	2.73219
0	2160	3	0	II	2.022	0.34924
0	1860	2	0	I	1.78	-0.00552689
0	1770	2	0	I	2.117	0.234198
0	1920	3	2	III	4.7856	3.89903
0	1680	2	0	I	2.333	0.651575
0	2100	2	0	I	2.307	0.63018
0	1830	1	0	I	1.685	-1.671
0	1710	3	0	II	4.0166	2.04601
0	1980	2	0	I	1.996	0.265865
0	1650	3	1	III	3.629	2.91005
0	1650	3	1	III	4.303	2.95577
0	1890	3	0	II	2.359	0.720387
0	2040	2	0	I	1.106	-0.27857
0	1710	3	1	III	4.329	3.23363
0	2010	2	0	I	0.553	-0.976729
0	1740	3	2	III	3.223	3.00859
0	2760	2	0	I	3.439	1.37326
0	1800	2	0	I	1.456	0.264316
0	1710	2	1	III	4.9312	3.21884
0	1680	3	1	III	4.5758	3.40242
0	2220	1	0	I	2.0466	-0.555922
0	2400	1	0	I	4.0426	0.796391
0	1950	3	0	II	4.4548	2.12957
0	1710	3	0	II	3.4438	1.71155
0	1980	3	0	II	3.0952	1.04083
1	510	4	1	III	4.2572	4.81309
1	960	4	1	III	5.3892	5.98131
1	1800	2	0	I	2.6946	0.988982
1	1410	3	0	II	3.6106	1.72666
1	1110	4	0	II	2.13	2.15525
1	210	4	1	III	3.8512	4.5937
1	870	3	2	III	5.2682	4.59666
1	780	4	2	III	4.208	5.31441
1	180	4	2	III	3.8006	5.38487
1	720	4	1	III	3.9216	4.64397
1	1140	3	1	III	4.8362	3.50584
1	690	3	1	III	5.1226	3.89312
1	1260	3	1	III	3.6236	2.55534
1	1470	3	0	II	4.3536	2.17105
1	1410	3	0	II	4.4746	2.46763
1	1680	2	0	I	3.033	1.40152
1	840	3	0	II	4.9312	2.72228
1	1590	3	0	II	1.5886	0.574897
1	1110	3	0	II	4.0412	1.83807
1	1050	3	0	II	3.8006	1.75222
1	1470	3	0	II	2.9496	1.71199
1	2010	3	0	II	2.9366	1.19372
1	1410	3	0	II	3.7056	1.9112
1	1890	3	0	II	3.3426	1.98064
1	1080	3	0	II	3.1266	1.29032
1	750	3	1	III	3.9462	2.90252
1	480	4	1	III	5.3892	6.08515
1	1590	2	0	I	1.875	0.324069
1	1140	3	1	III	4.303	2.96108
1	1350	3	1	III	3.6796	3.09295
1	1200	3	1	III	4.8362	3.34191
1	930	3	1	III	4.5696	3.84076
1	1260	3	0	II	4.64	2.33923
1	1110	3	1	III	3.2866	2.16506
1	1380	3	1	III	4.7152	3.18675
1	990	3	1	III	4.6906	3.6377
1	1260	3	1	III	5.2682	4.03782
1	1140	3	1	III	5.1732	3.82598
1	1500	3	0	II	3.4636	1.96485
1	810	3	1	III	4.1622	3.25013
1	1560	3	1	III	4.5696	3.1598
1	1260	3	1	III	5.1226	3.84404
1	510	4	1	III	5.1226	5.44138
1	750	3	2	III	4.7152	3.99363
1	930	3	2	III	4.1882	3.90913
1	780	3	2	III	4.4486	4.0279
1	1290	3	2	III	4.8868	3.8195
1	1170	3	2	III	4.9066	4.50861
1	1230	3	2	III	5.6052	4.70719
1	1500	3	2	III	5.2682	4.27844
1	1440	3	2	III	4.4746	3.83273
1	660	2	1	III	3.5778	3.33253
1	1050	3	2	III	4.9818	4.15353
1	540	4	1	III	4.2326	5.04051
1	780	4	1	III	3.0576	4.0351
1	1620	3	0	II	3.7562	1.6781
1	1590	3	0	II	2.4212	0.850977
1	1860	3	0	II	3.0952	1.49323
1	1110	3	0	II	4.4042	2.27767
1	1140	3	0	II	4.0672	2.17889
1	1560	3	0	II	4.4486	2.4567
1	1560	4	0	II	2.9352	2.97801
1	330	3	2	III	5.7262	4.36915
1	780	3	1	III	4.8362	3.64608
1	1020	3	1	III	5.2682	4.44381
1	900	3	1	III	5.3892	4.34376
1	1440	3	1	III	2.9872	1.63581
1	1290	3	2	III	5.1732	4.36111
1	870	4	1	III	3.7692	4.0837
1	1470	3	0	II	3.655	1.25623
1	1290	2	1	III	3.128	2.07707
1	1410	3	0	II	3.56	1.71515
1	1170	3	0	II	4.4486	2.52074
1	1470	3	0	II	3.1526	1.5112
1	1500	3	0	II	3.318	1.35434
1	1680	3	1	III	3.5846	2.82593
1	1560	3	0	II	3.9216	2.14489
1	1410	3	0	II	3.534	1.46583
1	1200	3	0	II	4.1376	1.77427
1	1770	3	0	II	3.3686	1.83929
1	1530	3	0	II	4.64	2.3952
1	1440	3	0	II	3.141	1.57803
1	1590	3	0	II	2.886	0.924879
1	1440	3	0	II	3.8512	1.82341
1	1500	3	0	II	3.4322	1.93115
1	1440	3	0	II	3.7302	2.28019
1	1680	3	0	II	2.9612	1.51585
1	1350	3	0	II	3.0822	1.34064
1	1290	3	0	II	3.966	2.52061
1	1170	3	0	II	4.1376	2.4645
1	1140	4	2	III	1.793	3.27563
1	1620	3	0	II	3.007	1.6931
1	1530	3	0	II	3.223	2.05984
1	1440	3	0	II	3.9216	2.1264
1	1560	3	0	II	2.981	1.03004
1	1470	4	0	II	3.5586	3.03815
1	1380	4	0	II	3.5846	3.12514
1	1410	2	1	III	3.3946	2.26747
1	1260	4	0	II	4.3536	4.26978
1	1320	2	1	III	3.534	2.32174
1	780	2	1	III	5.4398	4.21516
1	930	3	1	III	4.9312	3.854
1	870	3	1	III	5.4398	3.51147
1	1200	3	1	III	5.6052	4.30584
1	1530	3	1	III	4.329	2.83698
1	1140	3	1	III	4.64	3.41766
1	1110	3	1	III	3.8956	2.85149
1	1440	3	1	III	3.5586	2.7336
1	1260	3	1	III	4.4746	3.01705
1	1080	3	1	III	4.424	3.56139
1	1050	3	2	III	5.6052	4.89918
1	1260	3	1	III	5.3892	4.29926
1	1470	3	1	III	4.7152	3.70812
1	1110	3	1	III	5.1732	4.28122
1	1230	4	1	III	4.3782	5.13998
1	1380	3	2	III	3.966	3.40452
1	630	3	2	III	5.2942	4.60264
1	1560	3	2	III	3.033	2.54373
1	1290	3	2	III	4.5942	3.64982
1	930	3	2	III	4.1882	3.52992
1	510	3	2	III	5.2682	4.33406
1	300	3	2	III	5.9422	4.61529
1	420	3	2	III	5.7262	4.7744
1	1410	1	1	III	5.2682	2.26525
1	1140	3	1	III	5.3188	3.92017
1	1020	3	1	III	4.7918	4.06979
1	1320	3	1	III	5.4138	3.79924
1	240	3	1	III	5.2682	3.90735
1	1050	3	1	III	4.9066	3.45742
1	960	3	1	III	4.6906	3.05451
1	930	3	1	III	5.6052	4.24135
1	1350	2	1	III	4.9572	3.71173
1	1680	3	2	III	4.303	3.50584
1	1110	3	1	III	4.9572	3.44196
1	1260	3	1	III	4.5696	3.31262
1	1410	3	1	III	5.1226	3.83465
1	1020	3	1	III	5.5102	3.99958
1	1140	3	1	III	4.8362	3.65336
1	1380	3	1	III	4.7152	3.7981
1	720	3	1	III	5.6052	3.77817
1	1740	1	0	I	2.955	-0.173743
1	1500	3	1	III	4.5696	3.62875
1	1290	3	1	III	5.3892	3.96765
1	1200	3	1	III	5.7508	4.45587
1	780	3	1	III	5.9928	4.42888
1	390	3	1	III	5.6052	4.09035
1	870	3	1	III	5.0522	4.23709
1	1290	3	1	III	4.4486	3.00496
1	900	4	1	III	4.64	4.56341
1	1140	3	1	III	3.6858	2.38648
1	1380	3	1	III	5.4398	4.00176
1	960	3	1	III	5.9928	4.45568
1	840	3	1	III	3.318	2.43364
1	720	3	1	III	4.3338	3.30651
1	1380	3	1	III	4.303	3.28977
1	630	3	1	III	4.5696	3.39471
1	570	3	1	III	5.2682	3.76393
1	1350	3	1	III	4.303	3.28145
1	1200	3	1	III	4.7856	3.66435
1	750	3	2	III	5.2682	4.84707
1	930	3	2	III	5.4596	4.69452
1	1080	3	2	III	4.3782	3.83285
1	780	3	1	III	4.6906	3.63423
1	1020	3	1	III	5.2682	3.86384
1	1410	3	0	II	5.6558	3.53689
1	930	3	1	III	6.0878	5.00773
1	1710	3	0	II	3.75	1.89596
1	1290	3	1	III	4.6202	3.41337
1	630	3	2	III	5.0522	4.28411
1	750	3	1	III	3.7692	3.00757
1	1230	3	1	III	4.5696	3.43727
1	870	3	1	III	5.7262	4.19343
1	660	3	2	III	5.0768	4.59684
1	1560	3	0	II	4.2586	2.95613
1	570	3	2	III	5.9422	5.09133
1	1260	3	2	III	3.6092	3.18047
1	810	3	2	III	5.8718	4.67494
1	1380	3	1	III	3.3946	2.2084
1	1260	3	0	II	3.8252	1.87051
1	1110	3	1	III	5.0522	3.60983
1	870	3	2	III	5.2436	4.62134
1	1200	3	1	III	5.6052	4.28976
1	1380	3	1	III	2.4082	1.84065
1	1110	3	2	III	5.6052	4.65567
1	1740	3	0	II	4.1376	2.21322
1	1260	3	1	III	4.2326	2.88842
1	840	3	2	III	5.0522	4.56613
1	1560	2	0	I	2.791	0.843231
1	960	3	2	III	4.7856	4.4304
1	1470	3	0	II	3.629	1.7947
1	960	3	1	III	6.0878	4.42445
1	1110	3	1	III	5.2682	3.90865
1	1350	3	2	III	4.2572	3.82832
1	1410	3	2	III	2.8632	2.25639
1	1560	3	0	II	4.64	2.59845
1	1410	3	1	III	5.2682	3.90865
1	1110	3	2	III	4.7856	3.79964
1	1260	3	1	III	4.7856	3.89938
1	1440	3	1	III	4.9312	3.82313
1	780	3	2	III	4.7856	4.03344
1	780	3	2	III	4.7856	4.20596
1	1230	3	2	III	4.4992	3.65821
1	1170	2	1	III	3.534	2.6958
1	1470	3	0	II	4.9066	2.79903
1	1350	3	1	III	5.0522	4.04346
1	780	3	2	III	4.5696	4.14145
1	1080	3	1	III	5.1226	3.88635
1	570	3	2	III	6.0878	5.22161
1	1830	2	0	I	2.402	1.01773
1	1620	2	0	I	3.076	1.19323
1	1110	3	2	III	4.9818	4.242
1	1290	3	1	III	4.0166	3.11671
1	1320	3	1	III	4.8362	3.70737
1	1410	3	1	III	4.2326	3.47173
1	1260	3	1	III	5.6558	4.21019
1	960	3	2	III	5.1226	4.40794
1	1050	3	2	III	5.2436	4.00769
1	1110	3	1	III	4.9066	3.39688
1	480	4	2	III	4.8116	5.92959
1	1230	3	1	III	4.6202	3.48316
1	1170	3	2	III	4.2326	3.66634
1	1590	3	0	II	3.007	0.944918
1	1200	3	2	III	3.871	3.00491
1	270	3	2	III	4.9312	4.07433
1	540	3	2	III	5.6052	4.66882
1	1410	2	1	III	4.5942	3.41819
1	1230	3	2	III	4.545	3.25199
1	1170	3	2	III	5.1226	4.65209
1	1230	2	1	III	6.0878	4.46485
1	1470	3	2	III	5.4138	4.56159
1	1710	3	0	II	4.2586	1.94608
1	960	4	2	III	5.2942	6.06273
1	1230	3	1	III	3.2032	2.3918
1	1710	2	0	I	1.659	-0.230597
1	1110	4	1	III	4.087	4.42673
1	1050	3	2	III	4.9066	4.12548
1	840	3	1	III	5.0522	3.64741
1	1170	3	1	III	4.1376	2.98956
1	1560	3	2	III	4.303	3.88341
1	1260	3	2	III	4.0932	3.28594
1	1410	3	1	III	4.087	2.67436
1	750	3	2	III	4.5942	4.02938
1	1260	3	1	III	4.6202	3.6134
1	990	3	1	III	5.4596	4.24716
1	1470	3	0	II	4.303	2.32006
1	1170	3	2	III	3.4636	3.27678
1	1440	3	1	III	5.3892	4.33017
1	1110	3	1	III	4.9066	3.92365
1	1470	3	1	III	4.303	3.38105
1	1050	4	1	III	4.2832	4.67191
1	1260	4	1	III	3.5142	4.25431
1	390	3	2	III	5.0522	4.46821
1	1440	3	0	II	4.303	2.23657
1	1080	3	1	III	4.5696	3.58088
1	1500	3	0	II	3.7056	1.81908
1	1170	3	1	III	5.2436	4.16445
1	1200	3	2	III	4.087	4.02857
1	1380	3	1	III	4.3796	3.15111
1	1290	3	1	III	4.7152	3.48616
1	1200	3	1	III	3.8006	2.82713
1	810	3	1	III	4.5696	3.34318
1	1050	3	1	III	4.3536	3.39295
1	1140	3	1	III	4.64	3.4133
1	1230	3	2	III	4.2586	3.69792
1	750	3	2	III	5.4596	4.67573
1	1440	3	2	III	4.303	3.65821
1	510	3	2	III	5.2682	4.29041
1	1260	3	2	III	3.9216	3.31352
1	1140	3	1	III	5.2682	4.19071
1	480	4	2	III	4.8362	5.46409
1	1260	3	1	III	4.7152	3.37981
1	810	3	2	III	5.1732	4.90573
1	1380	3	1	III	4.0166	2.85254
1	1170	2	1	III	5.1226	3.88964
1	720	3	1	III	5.9422	4.0982
1	1620	3	0	II	5.3892	3.02595
1	1260	3	1	III	5.1732	3.72804
1	630	3	1	III	5.0522	3.75958
1	990	2	1	III	4.4486	3.58841
1	1080	3	1	III	4.7856	3.80636
1	1080	3	2	III	4.5696	4.12534
1	750	4	1	III	4.6202	5.2114
1	900	3	2	III	4.0166	3.3444
1	1110	3	1	III	3.9216	3.13191
1	840	3	2	III	5.8718	4.56328
1	1200	3	2	III	4.977	4.29585
1	1080	1	1	III	6.0878	3.37752
1	930	3	1	III	5.9422	4.23855
1	1140	3	2	III	4.9066	4.46574
1	1560	3	1	III	4.4746	3.2678
1	1260	3	2	III	2.9496	2.75094
1	1140	3	1	III	4.7856	3.25814
1	720	2	1	III	5.3892	3.72901
1	930	3	2	III	5.3892	4.79709
1	1410	3	2	III	4.9312	4.28226
1	900	3	2	III	5.3892	4.6272
1	870	3	2	III	6.0878	5.36977
1	1380	3	1	III	3.871	2.61009
1	1080	3	1	III	4.4042	3.05784
1	450	3	1	III	5.2238	3.77815
1	1110	3	2	III	4.087	3.13188
1	720	3	2	III	5.4596	4.52308
1	480	3	1	III	6.2088	4.92035
1	930	2	1	III	3.9462	2.69397
1	1530	3	2	III	4.9312	4.55764
1	870	3	2	III	3.102	2.97739
1	930	3	2	III	2.804	2.83588
1	1560	2	1	III	5.6052	4.09186
1	330	4	2	III	3.871	5.27367
1	420	4	2	III	3.102	4.68829
1	600	4	2	III	4.424	4.976
1	2040	2	0	I	1.659	0.666267
1	2190	2	0	I	1.793	0.377801
1	1380	3	0	II	5.8718	3.57977
1	1170	3	1	III	5.7768	3.85357
