# Supplementary material for: Exploration and validation of the Ki67, Her-2, and mutant P53 protein-based risk model, nomogram and lymph node metastasis model for predicting colorectal cancer progression and prognosis
Source: Front Oncol. 2023 Nov 23;13:1236441. doi: 10.3389/fonc.2023.1236441 (PMC10704156; doi:10.3389/fonc.2023.1236441)
Supplement: Supplementary file 1 [file DataSheet_1.zip › Specification, Data sheets and Working sheets for all tables and figures/Data sheets for Figure 11/Data sheet for Figure 11A.xlsx]

## Sheet: Sheet1
Risk group	Hazard group	Survival status
High Risk	High Hazard	Decease
High Risk	High Hazard	Decease
High Risk	Medium Hazard	Decease
High Risk	High Hazard	Decease
Low Risk	Medium Hazard	Living
Low Risk	Medium Hazard	Living
Low Risk	Medium Hazard	Living
High Risk	High Hazard	Decease
High Risk	High Hazard	Decease
Low Risk	Low Hazard	Living
Low Risk	Low Hazard	Living
Low Risk	Low Hazard	Living
Low Risk	Low Hazard	Living
High Risk	High Hazard	Decease
High Risk	High Hazard	Decease
Low Risk	Medium Hazard	Living
High Risk	High Hazard	Decease
High Risk	High Hazard	Decease
High Risk	High Hazard	Decease
High Risk	High Hazard	Decease
Low Risk	Low Hazard	Living
Low Risk	Low Hazard	Living
High Risk	Medium Hazard	Living
High Risk	Medium Hazard	Living
Low Risk	High Hazard	Decease
High Risk	Medium Hazard	Living
Low Risk	Low Hazard	Living
Low Risk	Low Hazard	Living
Low Risk	Low Hazard	Living
Low Risk	Low Hazard	Living
High Risk	High Hazard	Decease
Low Risk	Low Hazard	Living
High Risk	High Hazard	Decease
High Risk	High Hazard	Decease
High Risk	Medium Hazard	Living
High Risk	High Hazard	Living
High Risk	Medium Hazard	Decease
High Risk	High Hazard	Decease
Low Risk	Medium Hazard	Decease
High Risk	High Hazard	Decease
Low Risk	Low Hazard	Living
High Risk	Medium Hazard	Decease
Low Risk	Low Hazard	Living
Low Risk	Low Hazard	Living
Low Risk	Medium Hazard	Decease
Low Risk	Low Hazard	Living
High Risk	Medium Hazard	Decease
Low Risk	Low Hazard	Living
High Risk	High Hazard	Decease
Low Risk	Low Hazard	Living
Low Risk	Low Hazard	Living
Low Risk	Low Hazard	Decease
Low Risk	Low Hazard	Decease
Low Risk	Low Hazard	Decease
Low Risk	Low Hazard	Living
Low Risk	Low Hazard	Living
Low Risk	Low Hazard	Living
Low Risk	Low Hazard	Living
High Risk	High Hazard	Decease
High Risk	Medium Hazard	Living
High Risk	Medium Hazard	Decease
High Risk	Medium Hazard	Decease
High Risk	Medium Hazard	Decease
Low Risk	Low Hazard	Living
Low Risk	Low Hazard	Decease
Low Risk	High Hazard	Living
High Risk	High Hazard	Decease
Low Risk	Medium Hazard	Decease
High Risk	Medium Hazard	Decease
Low Risk	Low Hazard	Living
Low Risk	Medium Hazard	Living
Low Risk	Low Hazard	Living
High Risk	Medium Hazard	Decease
High Risk	High Hazard	Decease
Low Risk	High Hazard	Decease
Low Risk	Low Hazard	Living
High Risk	High Hazard	Decease
Low Risk	Medium Hazard	Decease
Low Risk	Low Hazard	Living
High Risk	High Hazard	Decease
Low Risk	Low Hazard	Decease
High Risk	Medium Hazard	Decease
High Risk	Medium Hazard	Decease
High Risk	High Hazard	Decease
High Risk	Medium Hazard	Decease
Low Risk	Medium Hazard	Decease
High Risk	High Hazard	Decease
Low Risk	Medium Hazard	Living
Low Risk	Medium Hazard	Decease
High Risk	High Hazard	Decease
High Risk	High Hazard	Decease
Low Risk	Low Hazard	Living
Low Risk	Medium Hazard	Living
High Risk	Medium Hazard	Decease
Low Risk	Low Hazard	Living
Low Risk	Medium Hazard	Living
High Risk	Medium Hazard	Decease
High Risk	High Hazard	Living
Low Risk	Low Hazard	Living
High Risk	Medium Hazard	Living
Low Risk	Low Hazard	Living
Low Risk	Medium Hazard	Living
Low Risk	Medium Hazard	Living
High Risk	High Hazard	Decease
Low Risk	Low Hazard	Living
Low Risk	Medium Hazard	Living
Low Risk	Low Hazard	Decease
Low Risk	Low Hazard	Living
High Risk	High Hazard	Living
High Risk	High Hazard	Decease
Low Risk	Low Hazard	Living
Low Risk	Medium Hazard	Living
High Risk	High Hazard	Decease
Low Risk	Medium Hazard	Decease
Low Risk	Low Hazard	Decease
High Risk	High Hazard	Decease
High Risk	High Hazard	Decease
Low Risk	Low Hazard	Living
Low Risk	Low Hazard	Living
High Risk	High Hazard	Decease
Low Risk	Low Hazard	Living
Low Risk	Medium Hazard	Living
Low Risk	Low Hazard	Living
Low Risk	Low Hazard	Decease
Low Risk	Medium Hazard	Living
Low Risk	Medium Hazard	Living
Low Risk	Medium Hazard	Living
Low Risk	Low Hazard	Living
Low Risk	Low Hazard	Living
High Risk	Medium Hazard	Decease
Low Risk	Low Hazard	Living
Low Risk	Medium Hazard	Living
Low Risk	Medium Hazard	Living
High Risk	Medium Hazard	Decease
Low Risk	Low Hazard	Living
Low Risk	Medium Hazard	Decease
Low Risk	Medium Hazard	Living
Low Risk	Medium Hazard	Decease
High Risk	High Hazard	Decease
High Risk	High Hazard	Decease
Low Risk	Low Hazard	Living
High Risk	High Hazard	Decease
Low Risk	Low Hazard	Living
High Risk	High Hazard	Decease
Low Risk	Low Hazard	Living
High Risk	High Hazard	Decease
Low Risk	Low Hazard	Living
Low Risk	Low Hazard	Living
High Risk	Medium Hazard	Decease
Low Risk	Low Hazard	Decease
Low Risk	Low Hazard	Living
Low Risk	Medium Hazard	Decease
Low Risk	High Hazard	Decease
Low Risk	Low Hazard	Living
High Risk	Medium Hazard	Decease
Low Risk	Medium Hazard	Decease
High Risk	Medium Hazard	Decease
High Risk	Medium Hazard	Living
Low Risk	Low Hazard	Living
Low Risk	Medium Hazard	Living
High Risk	High Hazard	Decease
Low Risk	Low Hazard	Living
Low Risk	Medium Hazard	Decease
High Risk	High Hazard	Decease
Low Risk	Medium Hazard	Living
High Risk	High Hazard	Decease
High Risk	High Hazard	Decease
Low Risk	Medium Hazard	Living
High Risk	Medium Hazard	Living
High Risk	High Hazard	Decease
High Risk	High Hazard	Decease
High Risk	Medium Hazard	Living
High Risk	High Hazard	Decease
Low Risk	Medium Hazard	Living
High Risk	High Hazard	Decease
Low Risk	Medium Hazard	Living
Low Risk	Low Hazard	Living
High Risk	High Hazard	Decease
Low Risk	Low Hazard	Living
Low Risk	Low Hazard	Living
High Risk	Medium Hazard	Living
Low Risk	Low Hazard	Living
Low Risk	Low Hazard	Living
High Risk	High Hazard	Decease
Low Risk	Low Hazard	Living
Low Risk	Medium Hazard	Decease
Low Risk	Low Hazard	Living
Low Risk	Medium Hazard	Living
High Risk	Medium Hazard	Decease
Low Risk	Low Hazard	Living
Low Risk	Low Hazard	Decease
Low Risk	Low Hazard	Living
High Risk	Medium Hazard	Decease
Low Risk	Low Hazard	Living
Low Risk	Medium Hazard	Decease
Low Risk	Low Hazard	Living
High Risk	Medium Hazard	Living
Low Risk	Low Hazard	Living
High Risk	Medium Hazard	Living
High Risk	Medium Hazard	Decease
Low Risk	Medium Hazard	Decease
High Risk	Medium Hazard	Living
High Risk	High Hazard	Decease
High Risk	High Hazard	Living
Low Risk	Medium Hazard	Living
High Risk	High Hazard	Decease
Low Risk	High Hazard	Decease
High Risk	High Hazard	Decease
High Risk	High Hazard	Decease
High Risk	High Hazard	Decease
Low Risk	Medium Hazard	Decease
