# Supplementary material for: Exploration and validation of the Ki67, Her-2, and mutant P53 protein-based risk model, nomogram and lymph node metastasis model for predicting colorectal cancer progression and prognosis
Source: Front Oncol. 2023 Nov 23;13:1236441. doi: 10.3389/fonc.2023.1236441 (PMC10704156; doi:10.3389/fonc.2023.1236441)
Supplement: Supplementary file 1 [file DataSheet_1.zip › Specification, Data sheets and Working sheets for all tables and figures/Data sheets for Figure 11/Data sheet for Figure 11B-C.xlsx]

## Sheet: Sheet1
Survival status	time	Risk
1	1140	High Risk
1	810	High Risk
1	960	High Risk
1	1050	High Risk
0	1650	Low Risk
0	2040	Low Risk
0	1740	Low Risk
1	630	High Risk
1	1350	High Risk
0	2520	Low Risk
0	2370	Low Risk
0	1860	Low Risk
0	2040	Low Risk
1	1410	High Risk
1	1080	High Risk
0	1860	Low Risk
1	1260	High Risk
1	1200	High Risk
1	840	High Risk
1	780	High Risk
0	2250	Low Risk
0	1860	Low Risk
0	1710	High Risk
0	1770	High Risk
1	1380	Low Risk
0	1860	High Risk
0	2550	Low Risk
0	2040	Low Risk
0	1710	Low Risk
0	2310	Low Risk
1	600	High Risk
0	2070	Low Risk
1	870	High Risk
1	1290	High Risk
0	2190	High Risk
0	1710	High Risk
1	1380	High Risk
1	1050	High Risk
1	1170	Low Risk
1	960	High Risk
0	1770	Low Risk
1	1410	High Risk
0	2250	Low Risk
0	2550	Low Risk
1	1320	Low Risk
0	2190	Low Risk
1	930	High Risk
0	2490	Low Risk
1	750	High Risk
0	2280	Low Risk
0	1890	Low Risk
1	1710	Low Risk
1	1800	Low Risk
1	1620	Low Risk
0	2070	Low Risk
0	2490	Low Risk
0	2400	Low Risk
0	2370	Low Risk
1	630	High Risk
0	1650	High Risk
1	1200	High Risk
1	1290	High Risk
1	1500	High Risk
0	2370	Low Risk
1	1530	Low Risk
0	1830	Low Risk
1	840	High Risk
1	1050	Low Risk
1	1500	High Risk
0	2190	Low Risk
0	1950	Low Risk
0	2520	Low Risk
1	780	High Risk
1	570	High Risk
1	1260	Low Risk
0	2700	Low Risk
1	1350	High Risk
1	1800	Low Risk
0	2610	Low Risk
1	750	High Risk
1	2130	Low Risk
1	1380	High Risk
1	1230	High Risk
1	1110	High Risk
1	1620	High Risk
1	1200	Low Risk
1	1050	High Risk
0	1680	Low Risk
1	1110	Low Risk
1	450	High Risk
1	870	High Risk
0	2220	Low Risk
0	1740	Low Risk
1	960	High Risk
0	2160	Low Risk
0	1710	Low Risk
1	1380	High Risk
0	1650	High Risk
0	2070	Low Risk
0	1680	High Risk
0	2190	Low Risk
0	1680	Low Risk
0	2100	Low Risk
1	930	High Risk
0	1920	Low Risk
0	2070	Low Risk
1	1830	Low Risk
0	2250	Low Risk
0	1770	High Risk
1	750	High Risk
0	1800	Low Risk
0	2250	Low Risk
1	900	High Risk
1	1410	Low Risk
1	1740	Low Risk
1	960	High Risk
1	1320	High Risk
0	1860	Low Risk
0	1650	Low Risk
1	1500	High Risk
0	2430	Low Risk
0	2100	Low Risk
0	1890	Low Risk
1	1710	Low Risk
0	1980	Low Risk
0	1710	Low Risk
0	1860	Low Risk
0	1800	Low Risk
0	1860	Low Risk
1	1620	High Risk
0	2010	Low Risk
0	1800	Low Risk
0	1710	Low Risk
1	1230	High Risk
0	2160	Low Risk
1	1560	Low Risk
0	1650	Low Risk
1	1920	Low Risk
1	1200	High Risk
1	690	High Risk
0	2430	Low Risk
1	930	High Risk
0	2250	Low Risk
1	1680	High Risk
0	2070	Low Risk
1	1020	High Risk
0	2490	Low Risk
0	2250	Low Risk
1	1110	High Risk
1	1860	Low Risk
0	2610	Low Risk
1	1440	Low Risk
1	750	Low Risk
0	1890	Low Risk
1	1350	High Risk
1	1530	Low Risk
1	1230	High Risk
0	1860	High Risk
0	1980	Low Risk
0	2100	Low Risk
1	930	High Risk
0	2250	Low Risk
1	1590	Low Risk
1	1170	High Risk
0	1800	Low Risk
1	960	High Risk
1	840	High Risk
0	1920	Low Risk
0	1680	High Risk
1	1200	High Risk
1	1050	High Risk
0	1650	High Risk
1	1110	High Risk
0	1860	Low Risk
1	930	High Risk
0	2010	Low Risk
0	2160	Low Risk
1	570	High Risk
0	1800	Low Risk
0	2430	Low Risk
0	1650	High Risk
0	2160	Low Risk
0	1950	Low Risk
1	1290	High Risk
0	2040	Low Risk
1	1440	Low Risk
0	2100	Low Risk
0	1710	Low Risk
1	810	High Risk
0	1890	Low Risk
1	1560	Low Risk
0	2550	Low Risk
1	1710	High Risk
0	2760	Low Risk
1	1920	Low Risk
0	2040	Low Risk
0	1770	High Risk
0	2250	Low Risk
0	1860	High Risk
1	1290	High Risk
1	1470	Low Risk
0	1980	High Risk
1	780	High Risk
0	1650	High Risk
0	1830	Low Risk
1	660	High Risk
1	1080	Low Risk
1	900	High Risk
1	390	High Risk
1	480	High Risk
1	1410	Low Risk
