# Supplementary material for: Exploration and validation of the Ki67, Her-2, and mutant P53 protein-based risk model, nomogram and lymph node metastasis model for predicting colorectal cancer progression and prognosis
Source: Front Oncol. 2023 Nov 23;13:1236441. doi: 10.3389/fonc.2023.1236441 (PMC10704156; doi:10.3389/fonc.2023.1236441)
Supplement: Supplementary file 1 [file DataSheet_1.zip › Specification, Data sheets and Working sheets for all tables and figures/Data sheets for Figure 11/Data sheet for Figure 11D.xlsx]

## Sheet: Sheet1
Survival status	time	Riskscore
1	1140	4.6906
1	810	5.1732
1	960	4.5696
1	1050	5.9928
0	1650	3.7056
0	2040	3.655
0	1740	2.886
1	630	5.9422
1	1350	4.329
0	2520	1.564
0	2370	1.456
0	1860	1.685
0	2040	2.454
1	1410	4.0426
1	1080	5.8718
0	1860	2.8156
1	1260	5.3892
1	1200	4.329
1	840	4.64
1	780	5.2238
0	2250	2.117
0	1860	2.8156
0	1710	3.966
0	1770	4.5696
1	1380	3.7692
0	1860	3.992
0	2550	1.1566
0	2040	1.8306
0	1710	3.007
0	2310	1.456
1	600	6.0878
0	2070	2.765
1	870	4.545
1	1290	5.2942
0	2190	4.424
0	1710	5.2682
1	1380	4.208
1	1050	4.8868
1	1170	3.7056
1	960	4.5942
0	1770	2.428
1	1410	4.303
0	2250	1.78
0	2550	3.2476
1	1320	3.4896
0	2190	1.685
1	930	4.9312
0	2490	2.791
1	750	4.7412
0	2280	1.8306
0	1890	2.549
1	1710	1.78
1	1800	3.0822
1	1620	3.439
0	2070	2.7206
0	2490	1.348
0	2400	1.538
0	2370	2.333
1	630	4.6202
0	1650	4.7658
1	1200	4.424
1	1290	4.3092
1	1500	4.8868
0	2370	2.212
1	1530	2.981
0	1830	3.102
1	840	4.5942
1	1050	3.8068
1	1500	4.0166
0	2190	2.5046
0	1950	3.223
0	2520	1.78
1	780	4.9572
1	570	5.0276
1	1260	3.7056
0	2700	1.119
1	1350	4.5238
1	1800	3.3242
0	2610	1.0356
1	750	6.2088
1	2130	3.318
1	1380	4.6202
1	1230	4.0166
1	1110	4.5696
1	1620	3.9722
1	1200	3.5586
1	1050	4.2388
0	1680	2.13
1	1110	3.871
1	450	4.2326
1	870	4.5696
0	2220	1.685
0	1740	3.4636
1	960	4.1868
0	2160	2.4212
0	1710	3.5402
1	1380	4.4548
0	1650	4.0426
0	2070	2.467
0	1680	4.329
0	2190	1.78
0	1680	3.4896
0	2100	3.56
1	930	5.4596
0	1920	2.523
0	2070	3.2736
1	1830	3.0952
0	2250	1.793
0	1770	5.3892
1	750	5.5348
0	1800	2.886
0	2250	3.7746
1	900	4.6202
1	1410	3.7746
1	1740	2.1676
1	960	4.1654
1	1320	4.6906
0	1860	2.117
0	1650	3.1526
1	1500	4.303
0	2430	3.223
0	2100	3.7056
0	1890	2.428
1	1710	3.076
0	1980	3.1526
0	1710	3.56
0	1860	3.655
0	1800	3.0316
0	1860	3.439
1	1620	4.4992
0	2010	2.981
0	1800	3.776
0	1710	3.0576
1	1230	3.9722
0	2160	3.102
1	1560	3.8006
0	1650	3.3686
1	1920	2.4212
1	1200	4.761
1	690	4.4028
0	2430	2.7958
1	930	5.3188
0	2250	2.212
1	1680	4.5696
0	2070	2.67
1	1020	4.9066
0	2490	2.549
0	2250	3.128
1	1110	4.0672
1	1860	2.981
0	2610	2.9496
1	1440	3.655
1	750	3.7562
0	1890	2.8416
1	1350	5.1226
1	1530	3.7056
1	1230	4.6906
0	1860	4.424
0	1980	3.3686
0	2100	2.804
1	930	4.9066
0	2250	3.102
1	1590	3.6796
1	1170	5.7262
0	1800	3.8512
1	960	5.1732
1	840	6.0878
0	1920	3.776
0	1680	3.992
1	1200	5.5102
1	1050	5.8718
0	1650	4.4302
1	1110	5.2682
0	1860	3.871
1	930	5.6052
0	2010	2.575
0	2160	2.212
1	570	5.2436
0	1800	3.3426
0	2430	2.791
0	1650	4.7412
0	2160	2.428
0	1950	3.344
1	1290	5.1732
0	2040	3.007
1	1440	3.8266
0	2100	3.318
0	1710	3.8266
1	810	4.0932
0	1890	3.223
1	1560	3.413
0	2550	2.886
1	1710	4.64
0	2760	1.456
1	1920	3.8266
0	2040	3.439
0	1770	3.992
0	2250	3.197
0	1860	4.424
1	1290	4.7412
1	1470	3.75
0	1980	3.9216
1	780	4.2832
0	1650	4.7856
0	1830	3.75
1	660	5.2942
1	1080	2.912
1	900	5.2238
1	390	5.6052
1	480	5.5102
1	1410	3.249
