# Supplementary material for: Exploration and validation of the Ki67, Her-2, and mutant P53 protein-based risk model, nomogram and lymph node metastasis model for predicting colorectal cancer progression and prognosis
Source: Front Oncol. 2023 Nov 23;13:1236441. doi: 10.3389/fonc.2023.1236441 (PMC10704156; doi:10.3389/fonc.2023.1236441)
Supplement: Supplementary file 1 [file DataSheet_1.zip › Specification, Data sheets and Working sheets for all tables and figures/Data sheets for Figure 11/Data sheet for Figure 11F.xlsx]

## Sheet: Sheet1
Survival status	Survival time (months)	Riskscore
1	38	4.6906
1	27	5.1732
1	32	4.5696
1	35	5.9928
0	55	3.7056
0	68	3.655
0	58	2.886
1	21	5.9422
1	45	4.329
0	84	1.564
0	79	1.456
0	62	1.685
0	68	2.454
1	47	4.0426
1	36	5.8718
0	62	2.8156
1	42	5.3892
1	40	4.329
1	28	4.64
1	26	5.2238
0	75	2.117
0	62	2.8156
0	57	3.966
0	59	4.5696
1	46	3.7692
0	62	3.992
0	85	1.1566
0	68	1.8306
0	57	3.007
0	77	1.456
1	20	6.0878
0	69	2.765
1	29	4.545
1	43	5.2942
0	73	4.424
0	57	5.2682
1	46	4.208
1	35	4.8868
1	39	3.7056
1	32	4.5942
0	59	2.428
1	47	4.303
0	75	1.78
0	85	3.2476
1	44	3.4896
0	73	1.685
1	31	4.9312
0	83	2.791
1	25	4.7412
0	76	1.8306
0	63	2.549
1	57	1.78
1	60	3.0822
1	54	3.439
0	69	2.7206
0	83	1.348
0	80	1.538
0	79	2.333
1	21	4.6202
0	55	4.7658
1	40	4.424
1	43	4.3092
1	50	4.8868
0	79	2.212
1	51	2.981
0	61	3.102
1	28	4.5942
1	35	3.8068
1	50	4.0166
0	73	2.5046
0	65	3.223
0	84	1.78
1	26	4.9572
1	19	5.0276
1	42	3.7056
0	90	1.119
1	45	4.5238
1	60	3.3242
0	87	1.0356
1	25	6.2088
1	71	3.318
1	46	4.6202
1	41	4.0166
1	37	4.5696
1	54	3.9722
1	40	3.5586
1	35	4.2388
0	56	2.13
1	37	3.871
1	15	4.2326
1	29	4.5696
0	74	1.685
0	58	3.4636
1	32	4.1868
0	72	2.4212
0	57	3.5402
1	46	4.4548
0	55	4.0426
0	69	2.467
0	56	4.329
0	73	1.78
0	56	3.4896
0	70	3.56
1	31	5.4596
0	64	2.523
0	69	3.2736
1	61	3.0952
0	75	1.793
0	59	5.3892
1	25	5.5348
0	60	2.886
0	75	3.7746
1	30	4.6202
1	47	3.7746
1	58	2.1676
1	32	4.1654
1	44	4.6906
0	62	2.117
0	55	3.1526
1	50	4.303
0	81	3.223
0	70	3.7056
0	63	2.428
1	57	3.076
0	66	3.1526
0	57	3.56
0	62	3.655
0	60	3.0316
0	62	3.439
1	54	4.4992
0	67	2.981
0	60	3.776
0	57	3.0576
1	41	3.9722
0	72	3.102
1	52	3.8006
0	55	3.3686
1	64	2.4212
1	40	4.761
1	23	4.4028
0	81	2.7958
1	31	5.3188
0	75	2.212
1	56	4.5696
0	69	2.67
1	34	4.9066
0	83	2.549
0	75	3.128
1	37	4.0672
1	62	2.981
0	87	2.9496
1	48	3.655
1	25	3.7562
0	63	2.8416
1	45	5.1226
1	51	3.7056
1	41	4.6906
0	62	4.424
0	66	3.3686
0	70	2.804
1	31	4.9066
0	75	3.102
1	53	3.6796
1	39	5.7262
0	60	3.8512
1	32	5.1732
1	28	6.0878
0	64	3.776
0	56	3.992
1	40	5.5102
1	35	5.8718
0	55	4.4302
1	37	5.2682
0	62	3.871
1	31	5.6052
0	67	2.575
0	72	2.212
1	19	5.2436
0	60	3.3426
0	81	2.791
0	55	4.7412
0	72	2.428
0	65	3.344
1	43	5.1732
0	68	3.007
1	48	3.8266
0	70	3.318
0	57	3.8266
1	27	4.0932
0	63	3.223
1	52	3.413
0	85	2.886
1	57	4.64
0	92	1.456
1	64	3.8266
0	68	3.439
0	59	3.992
0	75	3.197
0	62	4.424
1	43	4.7412
1	49	3.75
0	66	3.9216
1	26	4.2832
0	55	4.7856
0	61	3.75
1	22	5.2942
1	36	2.912
1	30	5.2238
1	13	5.6052
1	16	5.5102
1	47	3.249
