# Supplementary material for: Exploration and validation of the Ki67, Her-2, and mutant P53 protein-based risk model, nomogram and lymph node metastasis model for predicting colorectal cancer progression and prognosis
Source: Front Oncol. 2023 Nov 23;13:1236441. doi: 10.3389/fonc.2023.1236441 (PMC10704156; doi:10.3389/fonc.2023.1236441)
Supplement: Supplementary file 1 [file DataSheet_1.zip › Specification, Data sheets and Working sheets for all tables and figures/Data sheets for Figure 11/Data sheet for Figure 11G-H.xlsx]

## Sheet: Sheet1
Survival status	time	Hazard
1	1140	High Hazard
1	810	High Hazard
1	960	Medium Hazard
1	1050	High Hazard
0	1650	Medium Hazard
0	2040	Medium Hazard
0	1740	Medium Hazard
1	630	High Hazard
1	1350	High Hazard
0	2520	Low Hazard
0	2370	Low Hazard
0	1860	Low Hazard
0	2040	Low Hazard
1	1410	High Hazard
1	1080	High Hazard
0	1860	Medium Hazard
1	1260	High Hazard
1	1200	High Hazard
1	840	High Hazard
1	780	High Hazard
0	2250	Low Hazard
0	1860	Low Hazard
0	1710	Medium Hazard
0	1770	Medium Hazard
1	1380	High Hazard
0	1860	Medium Hazard
0	2550	Low Hazard
0	2040	Low Hazard
0	1710	Low Hazard
0	2310	Low Hazard
1	600	High Hazard
0	2070	Low Hazard
1	870	High Hazard
1	1290	High Hazard
0	2190	Medium Hazard
0	1710	High Hazard
1	1380	Medium Hazard
1	1050	High Hazard
1	1170	Medium Hazard
1	960	High Hazard
0	1770	Low Hazard
1	1410	Medium Hazard
0	2250	Low Hazard
0	2550	Low Hazard
1	1320	Medium Hazard
0	2190	Low Hazard
1	930	Medium Hazard
0	2490	Low Hazard
1	750	High Hazard
0	2280	Low Hazard
0	1890	Low Hazard
1	1710	Low Hazard
1	1800	Low Hazard
1	1620	Low Hazard
0	2070	Low Hazard
0	2490	Low Hazard
0	2400	Low Hazard
0	2370	Low Hazard
1	630	High Hazard
0	1650	Medium Hazard
1	1200	Medium Hazard
1	1290	Medium Hazard
1	1500	Medium Hazard
0	2370	Low Hazard
1	1530	Low Hazard
0	1830	High Hazard
1	840	High Hazard
1	1050	Medium Hazard
1	1500	Medium Hazard
0	2190	Low Hazard
0	1950	Medium Hazard
0	2520	Low Hazard
1	780	Medium Hazard
1	570	High Hazard
1	1260	High Hazard
0	2700	Low Hazard
1	1350	High Hazard
1	1800	Medium Hazard
0	2610	Low Hazard
1	750	High Hazard
1	2130	Low Hazard
1	1380	Medium Hazard
1	1230	Medium Hazard
1	1110	High Hazard
1	1620	Medium Hazard
1	1200	Medium Hazard
1	1050	High Hazard
0	1680	Medium Hazard
1	1110	Medium Hazard
1	450	High Hazard
1	870	High Hazard
0	2220	Low Hazard
0	1740	Medium Hazard
1	960	Medium Hazard
0	2160	Low Hazard
0	1710	Medium Hazard
1	1380	Medium Hazard
0	1650	High Hazard
0	2070	Low Hazard
0	1680	Medium Hazard
0	2190	Low Hazard
0	1680	Medium Hazard
0	2100	Medium Hazard
1	930	High Hazard
0	1920	Low Hazard
0	2070	Medium Hazard
1	1830	Low Hazard
0	2250	Low Hazard
0	1770	High Hazard
1	750	High Hazard
0	1800	Low Hazard
0	2250	Medium Hazard
1	900	High Hazard
1	1410	Medium Hazard
1	1740	Low Hazard
1	960	High Hazard
1	1320	High Hazard
0	1860	Low Hazard
0	1650	Low Hazard
1	1500	High Hazard
0	2430	Low Hazard
0	2100	Medium Hazard
0	1890	Low Hazard
1	1710	Low Hazard
0	1980	Medium Hazard
0	1710	Medium Hazard
0	1860	Medium Hazard
0	1800	Low Hazard
0	1860	Low Hazard
1	1620	Medium Hazard
0	2010	Low Hazard
0	1800	Medium Hazard
0	1710	Medium Hazard
1	1230	Medium Hazard
0	2160	Low Hazard
1	1560	Medium Hazard
0	1650	Medium Hazard
1	1920	Medium Hazard
1	1200	High Hazard
1	690	High Hazard
0	2430	Low Hazard
1	930	High Hazard
0	2250	Low Hazard
1	1680	High Hazard
0	2070	Low Hazard
1	1020	High Hazard
0	2490	Low Hazard
0	2250	Low Hazard
1	1110	Medium Hazard
1	1860	Low Hazard
0	2610	Low Hazard
1	1440	Medium Hazard
1	750	High Hazard
0	1890	Low Hazard
1	1350	Medium Hazard
1	1530	Medium Hazard
1	1230	Medium Hazard
0	1860	Medium Hazard
0	1980	Low Hazard
0	2100	Medium Hazard
1	930	High Hazard
0	2250	Low Hazard
1	1590	Medium Hazard
1	1170	High Hazard
0	1800	Medium Hazard
1	960	High Hazard
1	840	High Hazard
0	1920	Medium Hazard
0	1680	Medium Hazard
1	1200	High Hazard
1	1050	High Hazard
0	1650	Medium Hazard
1	1110	High Hazard
0	1860	Medium Hazard
1	930	High Hazard
0	2010	Medium Hazard
0	2160	Low Hazard
1	570	High Hazard
0	1800	Low Hazard
0	2430	Low Hazard
0	1650	Medium Hazard
0	2160	Low Hazard
0	1950	Low Hazard
1	1290	High Hazard
0	2040	Low Hazard
1	1440	Medium Hazard
0	2100	Low Hazard
0	1710	Medium Hazard
1	810	Medium Hazard
0	1890	Low Hazard
1	1560	Low Hazard
0	2550	Low Hazard
1	1710	Medium Hazard
0	2760	Low Hazard
1	1920	Medium Hazard
0	2040	Low Hazard
0	1770	Medium Hazard
0	2250	Low Hazard
0	1860	Medium Hazard
1	1290	Medium Hazard
1	1470	Medium Hazard
0	1980	Medium Hazard
1	780	High Hazard
0	1650	High Hazard
0	1830	Medium Hazard
1	660	High Hazard
1	1080	High Hazard
1	900	High Hazard
1	390	High Hazard
1	480	High Hazard
1	1410	Medium Hazard
