# Supplementary material for: Exploration and validation of the Ki67, Her-2, and mutant P53 protein-based risk model, nomogram and lymph node metastasis model for predicting colorectal cancer progression and prognosis
Source: Front Oncol. 2023 Nov 23;13:1236441. doi: 10.3389/fonc.2023.1236441 (PMC10704156; doi:10.3389/fonc.2023.1236441)
Supplement: Supplementary file 1 [file DataSheet_1.zip › Specification, Data sheets and Working sheets for all tables and figures/Data sheets for Figure 11/Data sheet for Figure 11J.xlsx]

## Sheet: Sheet1
Survival status	time	Nomoscore
1	1140	3.61346
1	810	5.70414
1	960	2.27822
1	1050	6.3078
0	1650	1.78147
0	2040	2.02701
0	1740	2.59287
1	630	5.19004
1	1350	3.73322
0	2520	-1.30703
0	2370	-0.0372502
0	1860	-0.166706
0	2040	0.880067
1	1410	3.48272
1	1080	4.56002
0	1860	1.58513
1	1260	4.04578
1	1200	3.827
1	840	3.88421
1	780	4.57592
0	2250	0.621117
0	1860	0.69914
0	1710	2.84955
0	1770	2.59565
1	1380	3.68505
0	1860	2.53525
0	2550	-1.71183
0	2040	-0.818629
0	1710	1.21404
0	2310	0.0662288
1	600	4.84643
0	2070	1.15554
1	870	3.74583
1	1290	6.01923
0	2190	2.03626
0	1710	5.24943
1	1380	3.32209
1	1050	3.94444
1	1170	2.89729
1	960	5.06355
0	1770	0.777596
1	1410	2.4893
0	2250	0.216368
0	2550	1.2857
1	1320	3.22729
0	2190	-1.47938
1	930	2.72422
0	2490	1.19769
1	750	4.20639
0	2280	-0.918268
0	1890	0.68426
1	1710	-1.43311
1	1800	1.30088
1	1620	1.50715
0	2070	0.628021
0	2490	-1.53661
0	2400	-1.41683
0	2370	-0.491347
1	630	4.72514
0	1650	2.74484
1	1200	2.87222
1	1290	2.15067
1	1500	2.94695
0	2370	-0.830179
1	1530	1.10078
0	1830	3.44257
1	840	3.88398
1	1050	2.75697
1	1500	1.83806
0	2190	0.36086
0	1950	1.8998
0	2520	-0.860653
1	780	3.37644
1	570	4.69498
1	1260	3.70012
0	2700	-1.52591
1	1350	3.6247
1	1800	2.29531
0	2610	-1.75691
1	750	4.95819
1	2130	0.50786
1	1380	2.27181
1	1230	2.98102
1	1110	4.83514
1	1620	3.10315
1	1200	2.45343
1	1050	3.49592
0	1680	1.80958
1	1110	2.60857
1	450	4.22782
1	870	5.42402
0	2220	-0.198813
0	1740	3.11243
1	960	3.00209
0	2160	0.466019
0	1710	1.74582
1	1380	2.31372
0	1650	3.85254
0	2070	0.682806
0	1680	3.39227
0	2190	-0.224802
0	1680	2.37144
0	2100	1.83036
1	930	5.68048
0	1920	0.602723
0	2070	2.04492
1	1830	1.27397
0	2250	0.261363
0	1770	3.83465
1	750	5.43986
0	1800	0.847704
0	2250	2.13559
1	900	4.11088
1	1410	1.89917
1	1740	0.365935
1	960	3.96354
1	1320	4.46932
0	1860	1.0187
0	1650	1.34835
1	1500	3.87509
0	2430	1.42899
0	2100	1.93676
0	1890	1.10574
1	1710	0.93548
0	1980	1.63346
0	1710	2.9294
0	1860	2.79067
0	1800	1.05287
0	1860	1.51432
1	1620	2.8449
0	2010	0.908197
0	1800	1.57162
0	1710	3.11506
1	1230	1.99795
0	2160	1.37118
1	1560	1.90387
0	1650	1.93808
1	1920	1.99959
1	1200	4.29215
1	690	5.59786
0	2430	-0.180654
1	930	4.21124
0	2250	0.373415
1	1680	4.0542
0	2070	1.03278
1	1020	3.57611
0	2490	0.857918
0	2250	1.11455
1	1110	3.29695
1	1860	0.93303
0	2610	1.43356
1	1440	3.08493
1	750	4.4214
0	1890	0.533433
1	1350	2.73245
1	1530	1.63596
1	1230	2.05494
0	1860	2.4949
0	1980	1.53235
0	2100	2.14268
1	930	4.43766
0	2250	1.06358
1	1590	3.10531
1	1170	6.68989
0	1800	2.11543
1	960	4.45397
1	840	4.59758
0	1920	1.74336
0	1680	3.26254
1	1200	4.40813
1	1050	5.97375
0	1650	3.26163
1	1110	6.10737
0	1860	2.05176
1	930	4.66572
0	2010	1.68866
0	2160	0.701505
1	570	4.26868
0	1800	0.15448
0	2430	1.2586
0	1650	2.9665
0	2160	0.657135
0	1950	1.45494
1	1290	4.95063
0	2040	1.07588
1	1440	1.88665
0	2100	1.2384
0	1710	1.69941
1	810	3.29907
0	1890	1.55045
1	1560	1.36355
0	2550	0.98912
1	1710	2.4764
0	2760	-0.567783
1	1920	1.95772
0	2040	1.52372
0	1770	2.16748
0	2250	1.23628
0	1860	2.41882
1	1290	2.62489
1	1470	2.40363
0	1980	2.25023
1	780	3.91057
0	1650	3.96654
0	1830	1.78998
1	660	4.77081
1	1080	4.56843
1	900	3.78
1	390	4.87667
1	480	6.05646
1	1410	2.25143
