# Supplementary material for: Exploration and validation of the Ki67, Her-2, and mutant P53 protein-based risk model, nomogram and lymph node metastasis model for predicting colorectal cancer progression and prognosis
Source: Front Oncol. 2023 Nov 23;13:1236441. doi: 10.3389/fonc.2023.1236441 (PMC10704156; doi:10.3389/fonc.2023.1236441)
Supplement: Supplementary file 1 [file DataSheet_1.zip › Specification, Data sheets and Working sheets for all tables and figures/Data sheets for Figure 11/Data sheet for Figure 11K.xlsx]

## Sheet: Sheet1
Survival status	Survival time (months)	Nomoscore
1	38	3.61346
1	27	5.70414
1	32	2.27822
1	35	6.3078
0	55	1.78147
0	68	2.02701
0	58	2.59287
1	21	5.19004
1	45	3.73322
0	84	-1.30703
0	79	-0.0372502
0	62	-0.166706
0	68	0.880067
1	47	3.48272
1	36	4.56002
0	62	1.58513
1	42	4.04578
1	40	3.827
1	28	3.88421
1	26	4.57592
0	75	0.621117
0	62	0.69914
0	57	2.84955
0	59	2.59565
1	46	3.68505
0	62	2.53525
0	85	-1.71183
0	68	-0.818629
0	57	1.21404
0	77	0.0662288
1	20	4.84643
0	69	1.15554
1	29	3.74583
1	43	6.01923
0	73	2.03626
0	57	5.24943
1	46	3.32209
1	35	3.94444
1	39	2.89729
1	32	5.06355
0	59	0.777596
1	47	2.4893
0	75	0.216368
0	85	1.2857
1	44	3.22729
0	73	-1.47938
1	31	2.72422
0	83	1.19769
1	25	4.20639
0	76	-0.918268
0	63	0.68426
1	57	-1.43311
1	60	1.30088
1	54	1.50715
0	69	0.628021
0	83	-1.53661
0	80	-1.41683
0	79	-0.491347
1	21	4.72514
0	55	2.74484
1	40	2.87222
1	43	2.15067
1	50	2.94695
0	79	-0.830179
1	51	1.10078
0	61	3.44257
1	28	3.88398
1	35	2.75697
1	50	1.83806
0	73	0.36086
0	65	1.8998
0	84	-0.860653
1	26	3.37644
1	19	4.69498
1	42	3.70012
0	90	-1.52591
1	45	3.6247
1	60	2.29531
0	87	-1.75691
1	25	4.95819
1	71	0.50786
1	46	2.27181
1	41	2.98102
1	37	4.83514
1	54	3.10315
1	40	2.45343
1	35	3.49592
0	56	1.80958
1	37	2.60857
1	15	4.22782
1	29	5.42402
0	74	-0.198813
0	58	3.11243
1	32	3.00209
0	72	0.466019
0	57	1.74582
1	46	2.31372
0	55	3.85254
0	69	0.682806
0	56	3.39227
0	73	-0.224802
0	56	2.37144
0	70	1.83036
1	31	5.68048
0	64	0.602723
0	69	2.04492
1	61	1.27397
0	75	0.261363
0	59	3.83465
1	25	5.43986
0	60	0.847704
0	75	2.13559
1	30	4.11088
1	47	1.89917
1	58	0.365935
1	32	3.96354
1	44	4.46932
0	62	1.0187
0	55	1.34835
1	50	3.87509
0	81	1.42899
0	70	1.93676
0	63	1.10574
1	57	0.93548
0	66	1.63346
0	57	2.9294
0	62	2.79067
0	60	1.05287
0	62	1.51432
1	54	2.8449
0	67	0.908197
0	60	1.57162
0	57	3.11506
1	41	1.99795
0	72	1.37118
1	52	1.90387
0	55	1.93808
1	64	1.99959
1	40	4.29215
1	23	5.59786
0	81	-0.180654
1	31	4.21124
0	75	0.373415
1	56	4.0542
0	69	1.03278
1	34	3.57611
0	83	0.857918
0	75	1.11455
1	37	3.29695
1	62	0.93303
0	87	1.43356
1	48	3.08493
1	25	4.4214
0	63	0.533433
1	45	2.73245
1	51	1.63596
1	41	2.05494
0	62	2.4949
0	66	1.53235
0	70	2.14268
1	31	4.43766
0	75	1.06358
1	53	3.10531
1	39	6.68989
0	60	2.11543
1	32	4.45397
1	28	4.59758
0	64	1.74336
0	56	3.26254
1	40	4.40813
1	35	5.97375
0	55	3.26163
1	37	6.10737
0	62	2.05176
1	31	4.66572
0	67	1.68866
0	72	0.701505
1	19	4.26868
0	60	0.15448
0	81	1.2586
0	55	2.9665
0	72	0.657135
0	65	1.45494
1	43	4.95063
0	68	1.07588
1	48	1.88665
0	70	1.2384
0	57	1.69941
1	27	3.29907
0	63	1.55045
1	52	1.36355
0	85	0.98912
1	57	2.4764
0	92	-0.567783
1	64	1.95772
0	68	1.52372
0	59	2.16748
0	75	1.23628
0	62	2.41882
1	43	2.62489
1	49	2.40363
0	66	2.25023
1	26	3.91057
0	55	3.96654
0	61	1.78998
1	22	4.77081
1	36	4.56843
1	30	3.78
1	13	4.87667
1	16	6.05646
1	47	2.25143
