# Supplementary material for: Exploration and validation of the Ki67, Her-2, and mutant P53 protein-based risk model, nomogram and lymph node metastasis model for predicting colorectal cancer progression and prognosis
Source: Front Oncol. 2023 Nov 23;13:1236441. doi: 10.3389/fonc.2023.1236441 (PMC10704156; doi:10.3389/fonc.2023.1236441)
Supplement: Supplementary file 1 [file DataSheet_1.zip › Specification, Data sheets and Working sheets for all tables and figures/Data sheets for Figure 2/Data sheet for Figure 2A.xlsx]

## Sheet: Sheet1
≤65	＞65
30	90
60	80
70	70
70	40
90	70
80	60
90	60
60	70
70	70
70	60
80	50
70	40
40	60
80	50
70	80
10	80
70	90
70	70
60	80
60	90
70	60
40	50
80	80
90	70
80	50
60	50
60	90
70	80
10	50
50	60
90	80
90	40
70	80
60	60
80	80
70	40
90	40
70	80
70	80
70	90
60	70
40	80
90	60
80	50
60	50
70	60
80	60
50	70
80	70
80	60
80	40
70	30
80	80
40	90
50	50
40	40
70	30
70	70
70	70
80	40
80	70
90	80
60	70
40	50
40	80
40	60
80	50
90	70
80	70
20	60
10	50
80	70
50	80
70	30
60	40
90	70
50	40
50	70
70	20
60	60
60	70
70	60
70	80
70	70
70	30
80	60
50	70
60	70
70	50
80	70
70	60
30	60
60	40
70	50
80	90
50	60
80	80
20	80
70	70
70	20
60	60
40	70
70	60
50	70
60	70
40	80
70	70
70	60
40	60
80	70
70	70
80	70
50	70
60	60
50	90
70	80
90	60
70	60
70	30
10	80
10	60
60	70
70	60
40	50
80	40
40	80
80	70
70	80
50	70
50	60
20	80
50	40
80	50
80	70
50	80
40	80
70	80
60	70
70	60
80	90
80	80
90	60
90	70
70	60
80	50
40	70
80	50
70	80
50	50
80	60
40	60
60	90
40	60
70	70
60	80
50	70
90	50
80	40
30	70
80	90
80	70
50	70
30	60
70	20
40	60
70	60
70	50
60	70
40	70
70	20
60	80
50	50
80	20
10	60
70	90
40	60
70	70
60	40
80	80
80	40
40	30
60	60
80	80
70	60
60	70
70	70
60	70
50	60
60	50
60	80
70	40
40	70
60	60
60	60
60	60
80	90
50	50
30	70
50	90
60	40
70	60
80	50
70	70
10	20
70	80
80	20
50	70
40	70
50	80
60	50
60	10
70	80
50	80
40	70
60	60
60	70
80	60
70	70
60	60
80	50
50	50
70	70
80	60
80	80
40	80
50	40
70	50
40	60
60	60
60	60
80	60
70	60
40	50
80	60
60	70
30	70
80	80
70	80
30	80
40	80
60	70
70	80
70	60
50	70
70	60
80	70
60	70
70	60
50	60
40	40
50	50
50	70
40	60
70	80
70	60
60	60
60	40
90	90
70	30
70	80
90	60
70	60
70	50
60	70
30	50
80	50
70	50
50	80
70	50
60	60
60	80
90	70
60	60
40	70
40	70
80	80
80	70
70	50
70	80
40	60
30	50
50	80
60	60
60	70
80	50
40	70
60	40
80	80
60	80
50	80
80	80
60	60
60	80
70	70
40	20
60	80
70	30
60	80
60	70
50	80
50	70
30	40
70	50
60	70
70	70
60	70
40	80
70	70
90	80
70	70
90	40
80	70
50	60
60	50
50	40
70	60
20	50
70	40
80
90
30
50
80
20
80
70
70
60
90
50
20
50
80
60
40
30
50
70
70
50
70
70
70
40
70
30
30
70
80
50
50
80
80
80
40
50
40
80
60
70
50
50
80
60
80
60
40
50
70
40
30
50
30
80
70
80
60
70
60
80
70
40
80
80
60
80
60
90
60
70
40
50
50
80
40
30
70
90
70
70
60
70
70
40
50
80
40
50
80
70
70
70
70
40
40
60
70
60
70
80
80
70
70
30
80
70
70
70
70
80
50
60
60
30
70
70
50
