# Supplementary material for: Exploration and validation of the Ki67, Her-2, and mutant P53 protein-based risk model, nomogram and lymph node metastasis model for predicting colorectal cancer progression and prognosis
Source: Front Oncol. 2023 Nov 23;13:1236441. doi: 10.3389/fonc.2023.1236441 (PMC10704156; doi:10.3389/fonc.2023.1236441)
Supplement: Supplementary file 1 [file DataSheet_1.zip › Specification, Data sheets and Working sheets for all tables and figures/Data sheets for Figure 2/Data sheet for Figure 2B.xlsx]

## Sheet: Sheet1
Male	Female
70	60
60	30
30	70
40	50
70	40
30	30
70	90
20	30
40	80
60	50
80	70
60	50
60	30
70	60
50	60
50	70
60	90
80	80
10	50
30	60
40	70
90	70
80	70
70	60
60	70
50	40
20	80
40	70
80	70
50	80
70	70
70	70
60	70
60	60
60	60
70	80
80	60
70	70
60	60
60	40
90	80
70	40
80	90
40	60
80	40
80	70
80	60
80	60
20	70
40	70
50	40
80	80
70	60
40	20
80	40
40	60
80	40
30	60
10	70
80	60
60	40
60	70
70	40
70	40
30	80
80	70
50	50
80	80
70	60
60	80
90	80
70	60
70	70
50	70
80	60
60	80
50	80
80	70
70	70
30	80
60	50
70	60
60	60
50	70
70	40
40	60
70	60
70	70
60	60
40	60
70	40
70	70
80	70
50	50
80	80
90	40
30	40
60	80
70	70
70	40
70	70
70	70
70	70
60	60
70	60
80	40
60	70
70	50
70	50
80	50
50	60
70	50
40	90
80	70
80	40
60	70
70	70
80	90
70	30
30	60
60	60
70	60
70	70
40	40
50	60
70	50
40	50
60	40
40	40
60	40
70	70
60	50
60	70
50	60
70	70
60	70
50	40
20	30
80	60
90	20
80	40
70	70
80	70
70	60
80	80
80	80
80	70
50	50
70	80
60	60
80	80
70	50
60	50
60	60
70	90
60	90
70	70
60	80
60	80
60	60
40	80
70	80
60	80
80	70
40	70
60	80
60	90
50	80
70	80
40	70
30	70
60	50
50	50
50	50
60	60
70	70
60	70
60	60
50	70
60	80
60	70
40	50
60	40
70	80
70	60
50	70
80	80
30	80
50	70
50	80
60	40
60	60
40	80
40	30
80	90
20	60
50	40
60	50
50	80
60	60
60	80
80	70
40	90
80	60
50	30
60	80
70	90
40	70
20	80
80	60
80	50
50	50
60	40
70	40
50	70
70	50
70	60
90	80
90	80
70	40
80	80
70	60
80	70
60	70
50	40
50	60
70	60
80	80
70	80
60	30
90	30
70	70
60	80
80	70
70	80
80	40
70	70
70	60
70	50
60	10
70	80
80	50
60	20
80	80
60	40
90	90
60	10
70	70
70	40
80	50
40	60
40	70
70	70
90	50
50	80
40	60
50	60
80	90
70	60
10	80
70	70
70	70
50	70
30	20
70	70
40	60
80	70
50	60
50	80
80	70
30	50
40	90
50	90
80	90
50	80
80	60
80	20
40	60
40	70
60	80
60	80
70	80
80	40
60	60
20	60
60	80
70	70
30	60
70	60
80	50
70	90
70	50
80	70
50	80
60	80
50	70
70	80
70	90
50	80
70	80
70	70
70	80
50	50
20	70
70	80
50	80
80	70
50	80
40	70
80	90
70	70
50	10
70
70
50
50
60
60
30
60
70
80
90
70
30
70
50
80
30
70
10
90
60
50
80
50
80
60
90
70
40
80
60
50
70
70
80
60
50
70
50
10
50
70
40
90
70
60
40
50
60
70
80
80
60
50
50
50
70
70
70
70
70
70
40
70
40
80
50
70
70
80
70
60
80
90
70
70
60
70
60
70
50
70
80
60
60
80
80
60
80
50
80
40
40
70
60
40
80
60
70
70
60
70
40
80
50
80
50
50
30
90
60
90
80
60
40
70
50
70
70
60
80
70
70
50
20
70
80
90
60
90
50
