# Supplementary material for: Exploration and validation of the Ki67, Her-2, and mutant P53 protein-based risk model, nomogram and lymph node metastasis model for predicting colorectal cancer progression and prognosis
Source: Front Oncol. 2023 Nov 23;13:1236441. doi: 10.3389/fonc.2023.1236441 (PMC10704156; doi:10.3389/fonc.2023.1236441)
Supplement: Supplementary file 1 [file DataSheet_1.zip › Specification, Data sheets and Working sheets for all tables and figures/Data sheets for Figure 2/Data sheet for Figure 2C.xlsx]

## Sheet: Sheet1
Yes	No
30	70
40	60
80	60
70	30
70	70
60	30
70	40
80	70
20	50
70	30
70	90
70	70
90	20
60	30
70	50
80	50
80	30
40	60
50	40
60	60
70	80
30	60
80	60
60	70
70	60
60	50
80	50
20	80
60	90
50	80
40	50
70	60
70	70
40	10
90	70
70	30
70	40
80	60
60	70
70	90
80	40
50	70
40	80
80	60
70	70
70	50
60	70
70	40
30	80
60	50
70	70
50	70
70	80
70	60
60	60
40	60
60	70
60	80
70	70
60	60
40	60
20	60
70	80
80	40
70	60
80	80
80	80
50	70
70	60
80	80
60	20
70	80
40	40
70	40
70	80
70	70
60	40
60	90
90	80
70	60
70	40
90	80
30	30
60	10
60	40
70	80
40	70
70	60
40	60
30	70
50	80
50	60
60	70
40	50
40	70
50	40
60	80
70	70
80	90
70	70
50	50
80	80
20	50
50	70
70	60
80	40
80	30
80	60
80	70
70	40
70	60
70	70
70	60
60	70
80	60
60	40
50	70
60	60
70	40
80	70
80	70
50	80
70	40
40	50
50	80
60	30
80	80
80	70
90	60
80	50
70	70
70	70
60	70
50	60
70	70
70	80
40	60
80	70
50	80
30	70
70	80
50	80
60	60
60	70
80	60
30	80
90	80
50	70
60	80
90	70
70	80
60	50
60	60
60	60
80	70
80	40
70	40
60	60
60	60
80	70
80	40
80	60
60	70
60	60
60	50
50	50
60	60
90	70
50	80
80	90
70	50
10	70
	80
	80
	40
	80
	60
	40
	80
	70
	70
	60
	60
	70
	70
	60
	60
	40
	60
	50
	50
	50
	60
	40
	70
	60
	80
	40
	60
	50
	40
	70
	60
	60
	50
	60
	50
	40
	60
	50
	60
	70
	60
	50
	60
	60
	60
	70
	70
	40
	70
	50
	70
	60
	70
	70
	40
	80
	30
	50
	30
	50
	60
	60
	40
	40
	60
	20
	80
	20
	40
	50
	70
	50
	60
	60
	80
	60
	40
	80
	80
	50
	60
	70
	40
	80
	80
	60
	80
	50
	50
	60
	90
	90
	60
	50
	70
	70
	90
	90
	70
	80
	70
	60
	50
	70
	80
	60
	80
	50
	70
	80
	70
	80
	60
	90
	70
	60
	80
	70
	70
	70
	80
	70
	90
	80
	80
	60
	70
	80
	50
	50
	90
	60
	60
	70
	70
	80
	70
	70
	40
	40
	70
	80
	70
	50
	90
	50
	40
	80
	60
	70
	40
	50
	80
	70
	70
	10
	70
	70
	80
	30
	40
	80
	50
	60
	80
	30
	50
	90
	60
	40
	80
	30
	40
	80
	50
	80
	50
	80
	40
	40
	60
	70
	60
	60
	70
	60
	30
	20
	80
	90
	60
	70
	80
	70
	60
	30
	50
	80
	50
	70
	80
	40
	40
	70
	50
	50
	80
	80
	60
	40
	80
	50
	70
	70
	70
	70
	50
	60
	20
	70
	70
	50
	80
	40
	60
	50
	60
	80
	70
	80
	30
	70
	70
	80
	70
	80
	50
	40
	60
	70
	60
	50
	10
	30
	80
	70
	90
	50
	20
	70
	80
	40
	10
	70
	70
	50
	40
	80
	30
	70
	50
	60
	70
	70
	10
	50
	90
	80
	60
	60
	80
	50
	80
	60
	90
	60
	40
	80
	70
	80
	70
	50
	70
	70
	80
	60
	50
	70
	50
	10
	50
	70
	70
	40
	20
	90
	70
	60
	40
	70
	50
	60
	70
	80
	60
	80
	60
	50
	70
	50
	80
	50
	70
	70
	50
	70
	70
	90
	70
	70
	70
	90
	90
	80
	40
	60
	20
	70
	70
	40
	50
	70
	70
	80
	70
	80
	60
	80
	80
	90
	70
	40
	70
	60
	60
	70
	50
	60
	70
	80
	60
	80
	70
	60
	60
	80
	50
	90
	60
	50
	80
	50
	70
	80
	40
	40
	70
	40
	80
	70
	70
	70
	70
	40
	80
	80
	80
	50
	90
	80
	80
	50
	30
	90
	70
	80
	80
	50
	60
	40
	70
	70
	70
	80
	80
	70
	70
	60
	80
	70
	70
	50
	20
	70
	90
	80
	70
	90
	60
	90
	50
