# Supplementary material for: Exploration and validation of the Ki67, Her-2, and mutant P53 protein-based risk model, nomogram and lymph node metastasis model for predicting colorectal cancer progression and prognosis
Source: Front Oncol. 2023 Nov 23;13:1236441. doi: 10.3389/fonc.2023.1236441 (PMC10704156; doi:10.3389/fonc.2023.1236441)
Supplement: Supplementary file 1 [file DataSheet_1.zip › Specification, Data sheets and Working sheets for all tables and figures/Data sheets for Figure 2/Data sheet for Figure 2D.xlsx]

## Sheet: Sheet1
pMMR	dMMR
70	70
60	70
60	80
30	40
70	40
30	70
40	60
70	70
30	60
50	50
40	60
30	50
90	70
20	80
30	80
80	60
50	70
70	40
50	40
30	40
60	70
40	80
60	50
80	60
60	80
60	70
70	60
60	50
70	70
50	40
50	50
60	60
80	40
90	80
80	70
50	70
60	80
70	70
70	90
10	70
70	60
30	80
40
60
70
90
40
80
70
80
60
70
50
20
70
40
80
50
70
70
80
60
60
60
70
70
70
80
70
60
70
60
90
60
60
70
80
80
40
60
80
80
60
80
20
80
40
40
50
80
70
40
90
80
60
40
80
30
10
80
60
60
70
30
80
70
70
40
80
80
70
60
90
70
70
50
80
60
50
80
70
60
20
40
30
60
70
40
60
40
70
60
70
60
40
70
40
70
60
40
70
70
40
50
80
90
30
80
70
60
50
70
70
70
70
80
60
70
60
70
80
60
70
70
80
50
70
40
80
80
80
60
70
70
60
70
80
60
80
70
80
70
70
80
50
30
60
60
70
70
40
50
70
60
60
60
70
40
60
60
70
60
60
50
70
60
50
60
20
80
90
70
80
70
50
80
70
80
80
40
80
70
40
70
80
70
60
60
70
60
70
40
70
70
60
40
60
70
50
50
60
60
40
70
60
80
40
60
60
50
90
70
40
70
70
90
30
60
60
60
60
70
40
30
60
50
50
40
50
50
60
70
60
60
50
60
60
40
60
70
70
40
70
50
70
60
70
70
50
40
80
30
50
30
50
60
60
40
40
60
20
80
20
40
50
60
70
70
50
60
60
80
60
80
40
80
80
70
50
60
70
50
40
80
20
80
80
60
80
50
50
50
60
90
90
60
70
50
70
70
90
90
70
80
70
80
60
50
70
80
80
60
80
50
70
80
70
80
60
90
70
60
80
70
70
70
80
80
70
70
90
80
80
70
70
60
70
80
70
60
80
60
50
50
90
50
60
60
70
70
80
70
70
60
40
40
70
80
70
50
90
50
40
80
60
70
40
50
80
80
80
70
70
10
70
50
80
30
70
40
80
40
50
60
80
30
50
90
60
40
50
30
40
80
60
50
80
50
80
80
80
40
40
60
70
90
60
60
70
80
60
30
20
80
90
60
70
80
70
60
30
70
50
80
50
70
70
80
40
40
70
50
60
50
80
80
60
40
80
50
70
70
50
70
70
70
50
60
20
70
70
50
80
40
60
50
40
60
80
80
70
50
80
30
30
70
70
80
70
70
80
50
50
40
60
70
60
60
50
10
30
60
80
70
80
90
50
20
70
80
40
30
90
10
70
70
50
40
80
30
70
50
60
70
70
10
50
90
80
60
50
60
80
60
50
80
60
90
60
40
80
70
80
60
70
50
70
70
80
60
50
70
50
10
50
70
70
40
20
90
70
60
40
70
50
60
70
80
60
80
60
50
70
50
60
80
50
70
70
50
70
70
90
70
70
70
90
90
80
40
60
20
60
70
70
40
80
50
70
70
80
70
80
60
80
80
80
90
70
40
70
60
70
60
70
50
60
70
80
60
80
70
60
60
80
60
50
80
90
60
50
80
50
70
80
80
40
40
70
80
60
40
80
70
60
70
70
60
70
40
80
80
50
80
50
90
80
50
30
90
70
80
60
90
80
50
60
40
70
70
50
70
80
80
70
70
60
80
70
80
70
70
50
20
70
90
80
70
90
60
90
10
50
