# Supplementary material for: Exploration and validation of the Ki67, Her-2, and mutant P53 protein-based risk model, nomogram and lymph node metastasis model for predicting colorectal cancer progression and prognosis
Source: Front Oncol. 2023 Nov 23;13:1236441. doi: 10.3389/fonc.2023.1236441 (PMC10704156; doi:10.3389/fonc.2023.1236441)
Supplement: Supplementary file 1 [file DataSheet_1.zip › Specification, Data sheets and Working sheets for all tables and figures/Data sheets for Figure 2/Data sheet for Figure 2E.xlsx]

## Sheet: Sheet1
Yes	No
70	60
70	60
60	30
50	70
70	30
70	40
70	70
90	30
70	50
70	40
70	30
70	90
80	70
60	20
90	30
70	80
70	50
80	50
70	30
90	60
70	40
70	80
70	60
50	60
60	70
90	60
80	70
80	50
70	50
70	60
50	80
70	90
60	80
90	60
80	70
80	10
90	70
	30
	40
	60
	70
	90
	40
	80
	70
	80
	60
	70
	50
	20
	70
	40
	80
	50
	70
	70
	80
	60
	60
	60
	70
	70
	80
	70
	60
	60
	60
	60
	80
	80
	40
	60
	80
	80
	70
	60
	80
	80
	40
	20
	80
	40
	40
	50
	80
	70
	40
	90
	80
	60
	40
	80
	30
	10
	40
	80
	60
	60
	60
	70
	30
	80
	60
	70
	50
	70
	40
	80
	80
	70
	60
	90
	70
	70
	50
	80
	60
	50
	80
	70
	60
	20
	40
	30
	60
	70
	60
	40
	60
	50
	70
	40
	70
	60
	70
	60
	40
	70
	40
	70
	60
	40
	70
	70
	80
	40
	50
	80
	90
	30
	80
	70
	60
	50
	70
	70
	70
	70
	80
	60
	70
	60
	70
	80
	60
	70
	70
	80
	80
	50
	70
	40
	80
	80
	80
	60
	70
	70
	60
	80
	60
	80
	70
	80
	70
	70
	50
	30
	60
	60
	60
	70
	70
	40
	50
	70
	70
	40
	60
	40
	60
	60
	70
	40
	60
	70
	60
	60
	50
	70
	60
	50
	60
	40
	70
	20
	80
	70
	80
	70
	50
	80
	70
	80
	80
	80
	40
	80
	50
	70
	60
	40
	80
	70
	80
	70
	60
	60
	70
	60
	70
	40
	70
	70
	70
	60
	60
	40
	60
	50
	50
	50
	60
	60
	40
	70
	60
	80
	40
	60
	60
	50
	90
	70
	40
	70
	70
	90
	30
	60
	60
	60
	40
	60
	50
	70
	40
	30
	60
	50
	50
	40
	60
	50
	50
	60
	70
	60
	60
	50
	60
	60
	40
	60
	70
	70
	40
	40
	70
	50
	70
	60
	70
	70
	50
	40
	80
	30
	50
	30
	50
	60
	60
	40
	40
	60
	20
	80
	20
	40
	50
	60
	70
	70
	50
	60
	60
	80
	60
	80
	40
	80
	70
	50
	60
	70
	50
	40
	80
	20
	80
	80
	60
	80
	50
	50
	50
	60
	90
	90
	60
	50
	70
	70
	90
	70
	80
	70
	80
	60
	50
	70
	80
	80
	60
	80
	50
	70
	80
	80
	70
	80
	60
	90
	70
	60
	80
	70
	70
	80
	80
	70
	90
	80
	80
	70
	70
	60
	70
	80
	70
	60
	80
	60
	50
	50
	90
	50
	60
	60
	70
	70
	80
	70
	70
	60
	40
	40
	70
	80
	70
	70
	50
	90
	50
	40
	80
	60
	70
	40
	50
	80
	80
	80
	70
	70
	10
	70
	70
	50
	80
	30
	70
	40
	80
	40
	50
	60
	80
	30
	50
	90
	60
	40
	50
	80
	30
	40
	80
	60
	50
	80
	50
	80
	80
	80
	40
	40
	60
	70
	90
	60
	60
	70
	80
	60
	30
	20
	80
	90
	60
	70
	80
	70
	60
	30
	70
	50
	80
	50
	70
	70
	80
	40
	40
	70
	50
	60
	50
	80
	80
	60
	40
	80
	50
	70
	70
	50
	70
	70
	70
	50
	60
	20
	70
	70
	50
	80
	40
	60
	50
	40
	60
	80
	80
	70
	50
	80
	30
	30
	70
	70
	80
	70
	70
	80
	50
	40
	60
	70
	60
	50
	10
	30
	60
	80
	70
	80
	90
	50
	20
	70
	80
	40
	30
	90
	10
	70
	70
	50
	40
	80
	30
	70
	50
	60
	70
	70
	10
	50
	80
	60
	50
	60
	80
	60
	50
	80
	90
	60
	90
	70
	60
	40
	70
	80
	60
	70
	50
	70
	70
	60
	50
	70
	50
	10
	50
	70
	70
	40
	20
	90
	70
	60
	40
	70
	50
	60
	70
	80
	60
	80
	60
	50
	70
	50
	60
	80
	50
	70
	70
	50
	70
	70
	90
	70
	70
	70
	90
	90
	80
	40
	60
	20
	60
	70
	70
	40
	80
	50
	70
	70
	80
	70
	80
	60
	80
	80
	80
	90
	70
	40
	60
	70
	60
	60
	70
	80
	60
	80
	70
	60
	60
	60
	80
	60
	50
	80
	90
	60
	50
	80
	50
	70
	80
	80
	40
	40
	80
	60
	40
	80
	70
	60
	70
	70
	70
	40
	80
	80
	50
	80
	50
	80
	80
	50
	30
	90
	70
	80
	60
	90
	80
	50
	60
	40
	70
	70
	50
	70
	80
	70
	70
	60
	80
	70
	70
	70
	50
	20
	70
	90
	80
	70
	60
	90
	10
	50
