# Supplementary material for: Exploration and validation of the Ki67, Her-2, and mutant P53 protein-based risk model, nomogram and lymph node metastasis model for predicting colorectal cancer progression and prognosis
Source: Front Oncol. 2023 Nov 23;13:1236441. doi: 10.3389/fonc.2023.1236441 (PMC10704156; doi:10.3389/fonc.2023.1236441)
Supplement: Supplementary file 1 [file DataSheet_1.zip › Specification, Data sheets and Working sheets for all tables and figures/Data sheets for Figure 2/Data sheet for Figure 2F.xlsx]

## Sheet: Sheet1
Yes	No
60	70
30	60
50	70
20	30
40	40
40	70
40	30
80	40
80	30
80	90
40	70
40	30
30	80
30	50
70	70
60	50
70	30
80	60
70	60
70	80
70	60
70	60
30	70
50	60
70	70
40	50
20	50
80	60
80	80
70	90
60	80
80	50
40	60
40	70
40	70
30	10
50	70
50	30
30	60
20	70
80	90
40	80
70	70
70	60
40	70
30	50
80	20
60	70
40	40
60	80
60	50
60	70
70	70
50	80
30	60
50	60
	60
	70
	70
	70
	80
	70
	60
	70
	60
	90
	60
	60
	70
	80
	80
	40
	60
	80
	80
	70
	60
	80
	40
	20
	50
	80
	70
	40
	90
	80
	60
	40
	80
	10
	40
	80
	70
	60
	60
	60
	70
	70
	80
	60
	70
	50
	40
	80
	80
	70
	60
	90
	70
	70
	50
	80
	50
	80
	70
	60
	20
	40
	30
	60
	70
	60
	40
	60
	50
	70
	40
	70
	60
	70
	60
	40
	70
	40
	70
	60
	40
	70
	70
	80
	40
	50
	80
	90
	30
	80
	70
	60
	50
	70
	70
	70
	60
	70
	60
	80
	60
	70
	80
	80
	50
	70
	40
	80
	80
	80
	60
	70
	60
	70
	80
	60
	80
	70
	80
	70
	80
	50
	60
	60
	60
	70
	70
	40
	50
	70
	70
	40
	60
	40
	60
	60
	70
	40
	60
	60
	70
	60
	60
	70
	60
	50
	60
	40
	70
	20
	80
	90
	70
	80
	70
	50
	80
	70
	80
	80
	80
	40
	80
	50
	70
	60
	40
	80
	70
	80
	70
	60
	60
	70
	60
	70
	40
	70
	70
	70
	60
	60
	40
	60
	70
	50
	50
	50
	60
	60
	40
	70
	60
	80
	40
	60
	60
	50
	90
	70
	40
	70
	70
	90
	30
	60
	60
	60
	40
	60
	50
	70
	40
	30
	60
	50
	50
	40
	60
	50
	50
	60
	70
	60
	60
	50
	60
	60
	40
	60
	70
	70
	40
	40
	70
	50
	70
	60
	70
	70
	50
	40
	80
	30
	50
	30
	50
	60
	60
	40
	60
	20
	80
	40
	50
	60
	70
	70
	50
	60
	60
	60
	40
	80
	80
	50
	60
	70
	50
	40
	80
	20
	80
	80
	60
	80
	50
	50
	50
	60
	90
	90
	60
	70
	50
	70
	70
	90
	90
	70
	80
	70
	80
	50
	70
	80
	80
	60
	80
	50
	70
	80
	80
	70
	80
	60
	90
	70
	60
	80
	70
	70
	70
	80
	80
	70
	70
	90
	80
	80
	70
	70
	60
	70
	80
	70
	60
	60
	50
	50
	90
	50
	60
	60
	70
	70
	80
	70
	70
	60
	40
	40
	70
	80
	70
	70
	50
	90
	50
	80
	60
	70
	40
	50
	80
	80
	80
	70
	70
	10
	70
	70
	50
	80
	30
	70
	80
	40
	50
	60
	80
	30
	50
	90
	60
	50
	80
	40
	80
	60
	50
	80
	80
	80
	80
	40
	40
	60
	70
	90
	60
	60
	70
	80
	60
	30
	20
	80
	90
	60
	70
	80
	70
	60
	30
	70
	50
	80
	50
	70
	70
	80
	40
	40
	70
	50
	60
	50
	80
	80
	60
	40
	80
	50
	70
	70
	50
	70
	70
	70
	50
	60
	20
	70
	70
	70
	50
	80
	40
	60
	50
	40
	60
	80
	80
	70
	80
	30
	70
	70
	80
	70
	70
	80
	50
	50
	40
	60
	70
	60
	60
	50
	10
	30
	60
	80
	70
	80
	90
	50
	70
	30
	90
	10
	50
	80
	70
	50
	60
	70
	70
	10
	50
	90
	80
	60
	50
	60
	80
	60
	50
	90
	60
	90
	70
	60
	40
	80
	70
	80
	60
	70
	50
	70
	70
	80
	60
	50
	70
	50
	10
	50
	70
	70
	40
	20
	90
	70
	60
	40
	70
	50
	60
	70
	80
	60
	80
	60
	50
	70
	50
	80
	50
	70
	70
	50
	70
	70
	90
	70
	70
	70
	90
	90
	80
	20
	60
	70
	70
	40
	80
	50
	70
	70
	80
	70
	80
	60
	80
	80
	80
	90
	70
	40
	70
	70
	60
	70
	50
	60
	70
	80
	60
	80
	70
	60
	60
	80
	60
	50
	80
	90
	60
	50
	80
	50
	80
	80
	40
	40
	70
	80
	60
	40
	80
	70
	60
	70
	70
	60
	70
	40
	80
	80
	50
	80
	50
	90
	80
	80
	90
	70
	80
	60
	90
	80
	60
	40
	70
	70
	50
	70
	80
	80
	70
	70
	60
	80
	70
	80
	70
	70
	50
	20
	70
	90
	80
	70
	90
	60
	90
	10
	50
