# Supplementary material for: Exploration and validation of the Ki67, Her-2, and mutant P53 protein-based risk model, nomogram and lymph node metastasis model for predicting colorectal cancer progression and prognosis
Source: Front Oncol. 2023 Nov 23;13:1236441. doi: 10.3389/fonc.2023.1236441 (PMC10704156; doi:10.3389/fonc.2023.1236441)
Supplement: Supplementary file 1 [file DataSheet_1.zip › Specification, Data sheets and Working sheets for all tables and figures/Data sheets for Figure 2/Data sheet for Figure 2H.xlsx]

## Sheet: Sheet1
Yes	No
70	60
30	60
60	30
50	70
80	30
70	40
70	70
60	50
90	40
80	30
70	90
70	70
70	20
40	30
80	80
60	50
70	70
70	50
80	30
70	60
60	40
70	60
60	80
90	60
60	70
60	60
70	70
80	50
80	60
70	80
60	90
80	50
40	60
80	10
60	70
60	30
70	40
70	70
80	40
60	80
70	60
50	50
80	20
70	80
70	50
60	70
20	70
70	60
70	60
40	70
70	40
60	60
70	80
50	80
80	80
90	80
30	40
60	20
50	80
70	40
70	40
80	50
60	80
70	70
40	40
60	90
70	60
60	30
80	10
60	40
70	80
80	70
70	60
80	30
50	70
60	40
60	80
70	60
50	90
60	70
60	50
70	80
20	50
70	80
50	70
80	60
80	40
80	30
80	60
50	60
40	40
80	60
70	50
60	40
70	70
70	60
40	70
60	60
40	40
50	70
50	40
60	70
60	80
90	40
70	80
40	70
70	70
60	70
40	70
70	80
50	60
40	70
60	60
60	70
70	80
60	80
70	50
70	70
70	80
80	80
50	80
20	70
70	70
70	80
80	70
60	30
40	60
80	70
50	40
60	70
70	70
50	40
40	40
80	60
80	70
60	40
80	60
50	60
60	70
90	60
60	60
70	50
50	60
70	50
70	60
90	40
70	70
80	80
80	90
50	70
70	80
80	70
50	80
80	40
70	70
70	60
60	80
70	70
70	60
80	60
70	70
70	70
80	70
50	60
50	60
60	70
60	50
70	40
80	70
70	60
60	80
40	40
70	60
70	60
90	50
50	70
80	90
80	30
80	60
70	60
50	70
80	60
30	50
40	40
60	30
50	60
80	50
40	50
80	50
90	60
60	50
30	60
80	60
80	40
70	60
70	70
50	40
40	40
60	50
70	60
70	70
60	70
70	50
70	40
60	30
70	50
70	30
80	60
80	60
60	40
60	40
60	60
80	80
40	20
90	40
70	50
60	60
50	50
80	60
60	60
50	80
60	80
90	70
60	80
80	20
60	50
70	50
80	90
50	90
70	70
70	60
90	80
50	80
70	60
80	70
80	80
70	80
60	60
50	90
70	80
70	70
90	70
70	80
70	80
60	70
60	90
70	80
80	70
80	60
80	80
80	70
90	60
70	60
70	50
70	90
50	70
60	70
80	40
50	70
70	80
60	50
70	40
70	60
60	70
70	40
90	50
80	80
80	70
80	70
70	10
50	70
80	70
80	40
80	80
90	50
90	60
60	80
90	30
	50
	90
	40
	30
	60
	50
	80
	50
	80
	80
	80
	40
	40
	60
	70
	60
	70
	80
	60
	20
	90
	60
	70
	60
	30
	50
	80
	70
	70
	80
	40
	70
	50
	50
	80
	80
	60
	40
	80
	50
	70
	50
	70
	70
	50
	20
	70
	50
	80
	40
	60
	50
	40
	80
	80
	50
	80
	30
	30
	70
	70
	70
	50
	50
	40
	60
	70
	50
	10
	30
	80
	70
	90
	50
	20
	70
	80
	30
	10
	70
	50
	40
	80
	30
	70
	50
	70
	70
	10
	90
	80
	60
	50
	80
	90
	60
	70
	40
	70
	80
	70
	50
	70
	60
	50
	70
	10
	50
	40
	20
	70
	60
	40
	70
	60
	60
	60
	50
	50
	80
	70
	50
	70
	70
	90
	90
	80
	40
	20
	70
	70
	40
	80
	50
	70
	70
	60
	80
	40
	60
	70
	60
	60
	70
	80
	60
	80
	70
	60
	60
	80
	60
	50
	90
	60
	80
	50
	70
	80
	80
	40
	40
	80
	40
	80
	60
	70
	40
	80
	80
	50
	80
	50
	80
	50
	30
	90
	70
	60
	90
	50
	60
	40
	70
	70
	80
	70
	70
	60
	70
	70
	70
	50
	20
	70
	80
	70
	10
	50
