# Supplementary material for: Exploration and validation of the Ki67, Her-2, and mutant P53 protein-based risk model, nomogram and lymph node metastasis model for predicting colorectal cancer progression and prognosis
Source: Front Oncol. 2023 Nov 23;13:1236441. doi: 10.3389/fonc.2023.1236441 (PMC10704156; doi:10.3389/fonc.2023.1236441)
Supplement: Supplementary file 1 [file DataSheet_1.zip › Specification, Data sheets and Working sheets for all tables and figures/Data sheets for Figure 2/Data sheet for Figure 2I.xlsx]

## Sheet: Sheet1
Low	Medium	High
70	70	30
70	60	30
60	60	90
60	30	70
70	40	30
50	70	40
80	50	40
50	40	20
70	30	40
80	20	40
70	30	20
70	80	80
50	50	40
70	50	40
40	30	30
70	60	10
80	40	30
70	80	50
70	60	70
60	60	60
70	70	80
60	50	70
90	60	10
60	80	30
60	90	50
70	60	40
80	70	80
80	10	30
70	70	40
60	60	50
80	70	30
70	90	30
80	80	10
60	60	40
40	80	60
80	50	10
40	70	60
70	60	70
60	60	70
60	60	60
60	70	50
70	80	70
70	70	40
80	80	40
60	60	50
70	80	30
50	80	70
80	50
70	80
70	40
40	90
60	80
40	70
50	40
90	80
30	60
60	90
70	70
60	50
70	80
80	60
60	50
60	80
60	70
80	60
70	20
80	30
80	60
30	70
40	60
60	40
60	50
70	70
60	40
70	70
20	60
80	70
80	60
70	40
80	70
80	40
80	70
80	60
50	70
70	70
60	80
40	40
60	80
60	80
70	70
50	70
50	70
50	70
70	80
40	60
60	80
50	60
40	70
30	70
50	80
40	50
60	70
40	40
40	80
80	80
60	80
80	70
40	70
80	70
50	80
60	70
70	70
50	50
80	60
80	60
60	70
50	70
50	40
50	50
60	70
90	70
90	40
60	60
70	60
50	70
70	40
70	60
90	60
90	50
70	70
80	60
70	50
60	60
80	40
80	80
70	90
80	70
60	70
80	50
70	40
80	80
70	70
70	80
90	70
80	60
80	60
60	70
80	60
70	70
80	40
60	70
50	70
50	70
60	60
60	40
40	60
70	60
90	40
50	70
70	60
80	80
70	40
70	60
70	60
30	50
50	90
40	70
80	40
90	70
60	70
80	90
60	30
80	60
70	60
30	60
70	70
80	60
50	50
80	50
40	50
80	60
50	70
60	60
70	60
70	50
80	60
40	60
70	40
50	60
60	70
60	70
30	40
80	40
70	70
80	50
90	70
10	60
50	70
60	70
70	50
50	80
90	30
60	50
50	30
60	50
90	60
60	60
90	40
70	60
60	20
40	20
80	40
80	50
50	60
70	70
40	70
50	50
60	60
80	60
50	80
70	40
50	80
60	20
70	80
80	80
80	50
90	70
70	80
70	60
50	50
60	80
70	70
60	80
60	90
50	70
80	60
90	70
60	70
70	80
80	70
70	70
60	70
40	60
80	90
50	50
90	60
80	70
70	70
60	80
80	70
70	70
70	40
70	70
90	80
90	70
60	50
90	40
	80
	60
	40
	50
	80
	80
	70
	50
	80
	70
	40
	80
	40
	50
	60
	80
	90
	60
	80
	60
	50
	80
	50
	80
	80
	40
	40
	60
	70
	60
	70
	30
	20
	90
	60
	70
	80
	60
	50
	70
	70
	40
	70
	50
	60
	50
	80
	60
	40
	80
	70
	70
	50
	70
	70
	70
	50
	20
	70
	50
	60
	50
	60
	80
	80
	70
	80
	70
	70
	80
	70
	80
	50
	40
	60
	70
	50
	60
	50
	20
	70
	80
	40
	30
	90
	70
	70
	80
	30
	70
	50
	70
	10
	80
	60
	80
	50
	80
	70
	80
	70
	50
	70
	70
	60
	50
	70
	50
	70
	20
	90
	70
	40
	70
	60
	70
	80
	80
	60
	50
	70
	50
	60
	70
	70
	70
	90
	70
	90
	90
	80
	40
	60
	20
	70
	70
	40
	80
	50
	70
	70
	60
	80
	80
	80
	40
	70
	60
	70
	60
	70
	80
	80
	60
	80
	60
	50
	80
	80
	80
	60
	40
	80
	70
	60
	70
	70
	80
	50
	80
	90
	80
	80
	90
	70
	80
	60
	50
	60
	40
	70
	70
	50
	80
	80
	70
	80
	70
	50
	20
	80
	70
	10
	50
