# Supplementary material for: Exploration and validation of the Ki67, Her-2, and mutant P53 protein-based risk model, nomogram and lymph node metastasis model for predicting colorectal cancer progression and prognosis
Source: Front Oncol. 2023 Nov 23;13:1236441. doi: 10.3389/fonc.2023.1236441 (PMC10704156; doi:10.3389/fonc.2023.1236441)
Supplement: Supplementary file 1 [file DataSheet_1.zip › Specification, Data sheets and Working sheets for all tables and figures/Data sheets for Figure 2/Data sheet for Figure 2J.xlsx]

## Sheet: Sheet1
T1	T2	T3	T4
60	70	70	50
60	30	80	70
30	40	50	70
40	70	70	70
10	30	50	60
30	50	30	80
40	40	60	40
40	30	60	80
80	90	60	60
40	70	60	60
20	20	70	60
80	30	60	80
40	80	70	60
30	80	50	70
10	20	60	80
30	40	90	30
80	60	80	80
80	80	50	60
20	40	60	70
80	50	70	20
20	40	70	80
70	40	70	40
50	70	60	40
10	30	70	60
40	60	90	50
30	40	80	60
50	40	70	70
90	60	60	70
30	60	70	50
40	80	50	50
50	80	70	50
10	70	40	80
20	80	80	70
10	40	50	80
40	40	70	90
30	40	80	90
10	40	60	70
40	60	60	70
50	30	60	60
10	50	70	50
40	60	70	90
60	80	80	70
70	40	70	70
80	60	60	60
50	20	70
	50	60
	60	90
	50	60
	50	60
	20	70
	40	80
	40	80
	60	80
	80	80
	30	80
	30	70
	50	40
	40	90
	50	80
	50	60
	70	80
	40	70
	30	70
	70	70
	50	50
	60	70
	80	80
	50	80
	80	60
	20	90
	60	70
	40	70
	60	50
	80	80
	70	60
	20	50
	40	80
	50	70
	70	60
	40	20
	60	40
	60	30
	60	60
	80	70
	60	60
	50	40
	50	60
	40	50
	60	70
	40	40
	40	70
	50	60
	50	70
	50	60
	30	40
	90	70
	40	40
	80	70
	20	60
	10	40
	50	70
		70
		80
		40
		50
		90
		70
		60
		50
		70
		70
		70
		70
		80
		60
		70
		60
		70
		80
		60
		70
		70
		80
		80
		50
		70
		40
		80
		80
		60
		70
		70
		60
		70
		80
		60
		80
		70
		80
		70
		70
		80
		50
		60
		70
		40
		50
		70
		70
		40
		60
		40
		60
		60
		70
		40
		60
		60
		70
		60
		60
		50
		70
		60
		50
		60
		40
		70
		90
		70
		80
		70
		50
		80
		70
		80
		80
		80
		50
		70
		60
		40
		80
		70
		80
		70
		60
		60
		70
		60
		70
		40
		70
		70
		70
		60
		60
		40
		60
		70
		50
		50
		50
		60
		60
		40
		70
		60
		80
		40
		60
		60
		50
		90
		70
		40
		70
		70
		90
		30
		60
		60
		60
		70
		40
		60
		50
		70
		40
		30
		60
		50
		50
		40
		60
		50
		50
		60
		70
		60
		60
		50
		60
		60
		40
		60
		70
		70
		40
		40
		70
		50
		70
		60
		70
		70
		50
		40
		80
		30
		50
		30
		50
		60
		60
		60
		80
		40
		80
		80
		70
		50
		60
		70
		50
		40
		80
		20
		80
		80
		60
		80
		50
		50
		60
		90
		90
		60
		70
		50
		70
		70
		90
		90
		70
		80
		60
		50
		70
		80
		80
		60
		80
		80
		70
		80
		60
		90
		70
		60
		80
		70
		70
		70
		80
		80
		70
		70
		90
		80
		80
		70
		70
		60
		70
		60
		80
		60
		50
		50
		90
		50
		60
		60
		70
		70
		80
		70
		70
		60
		40
		70
		80
		70
		70
		90
		50
		80
		60
		70
		50
		80
		80
		80
		70
		70
		70
		70
		50
		80
		30
		70
		80
		40
		50
		90
		50
		80
		40
		60
		50
		80
		80
		80
		80
		40
		70
		90
		60
		60
		70
		80
		60
		30
		80
		60
		70
		80
		70
		60
		70
		50
		80
		50
		70
		70
		80
		40
		40
		70
		50
		80
		80
		60
		80
		70
		70
		50
		70
		70
		70
		60
		70
		70
		70
		50
		80
		60
		50
		80
		70
		80
		70
		70
		80
		70
		70
		80
		50
		60
		70
		60
		60
		30
		60
		80
		70
		80
		90
		80
		70
		70
		50
		80
		50
		60
		70
		70
		90
		80
		60
		50
		60
		80
		90
		60
		60
		80
		70
		60
		70
		50
		70
		70
		80
		60
		70
		50
		50
		70
		70
		40
		90
		70
		50
		60
		70
		80
		60
		80
		50
		70
		50
		70
		70
		50
		70
		70
		90
		70
		70
		90
		80
		60
		60
		70
		70
		80
		70
		70
		80
		80
		60
		80
		80
		80
		90
		70
		70
		70
		70
		50
		70
		80
		60
		80
		70
		60
		60
		80
		60
		50
		90
		80
		80
		80
		40
		70
		80
		80
		70
		60
		70
		60
		70
		80
		80
		80
		90
		80
		90
		80
		60
		80
		60
		70
		70
		50
		70
		80
		70
		70
		80
		70
		80
		70
		70
		50
		70
		90
		80
		70
		90
		60
		90
