# Supplementary material for: Exploration and validation of the Ki67, Her-2, and mutant P53 protein-based risk model, nomogram and lymph node metastasis model for predicting colorectal cancer progression and prognosis
Source: Front Oncol. 2023 Nov 23;13:1236441. doi: 10.3389/fonc.2023.1236441 (PMC10704156; doi:10.3389/fonc.2023.1236441)
Supplement: Supplementary file 1 [file DataSheet_1.zip › Specification, Data sheets and Working sheets for all tables and figures/Data sheets for Figure 2/Data sheet for Figure 2K.xlsx]

## Sheet: Sheet1
N0	N1	N2
60	70	50
60	60	80
30	80	50
70	60	60
30	80	70
40	90	90
70	70	70
30	80	70
50	80	70
40	70	80
30	40	60
90	80	60
70	50	60
20	70	70
30	60	70
80	80	70
50	80	80
70	80	70
50	90	60
30	40	70
60	80	60
40	60	90
60	60	60
70	70	60
60	70	70
70	80	80
50	70	80
60	90	70
10	50	60
70	80	80
30	80	80
40	70	70
60	60	70
70	50	80
40	70	60
60	70	50
50	70	80
20	70	90
40	80	30
40	60	60
20	70	70
80	60	70
40	70	60
40	80	70
50	60	80
80	70	60
70	70	80
40	80	70
60	80	80
30	50	70
10	70	70
40	40	80
80	80	50
70	80	60
60	80	90
30	30	80
40	60	80
60	60	60
70	70	90
70	70	90
50	80	60
80	70	70
60	50	50
50	80	70
80	70	70
70	80	90
60	60	70
20	60	90
40	80	50
30	60	70
60	80	50
70	40	40
60	80	80
40	80	90
60	70	60
50	50	80
70	60	70
40	70	40
70	50	70
60	40	70
70	80	70
60	20	60
40	80	70
70	80	80
40	60	60
70	80	80
60	50	90
40	50	90
70	50	60
70	70	90
80	80	80
40	70	60
70	80	90
40	60	80
50	50	60
70	70	70
70	80	80
40	80	50
60	60	50
40	80	70
60	50	80
60	70	80
70	80	90
40	80	70
60	70	70
60	80	70
70	60	50
60	90	60
60	70	80
50	60	90
70	80	80
60	70	70
50	70	80
60	70	80
40	80	80
70	80	70
20	70	90
80	70	90
40	90
80	80
50	80
70	70
60	70
40	60
80	70
70	80
80	70
70	60
60	80
60	60
70	50
60	50
70	90
40	50
70	60
70	60
70	70
60	70
60	80
40	70
60	70
70	60
50	40
50	70
50	80
60	60
60	70
40	80
70	80
60	70
80	70
40	70
60	80
60	30
50	70
90	40
70	80
40	90
70	80
70	80
90	70
30	80
60	60
60	30
60	90
70	80
40	70
60	60
50	80
70	50
40	70
30	80
60	80
50	80
50	70
40	70
60	70
50	70
50	60
60	70
70	60
60	80
60	70
50	80
60	60
60	60
40	80
60	70
70	80
70	40
40	70
40	70
70	50
50	60
70	50
60	60
70	80
70	60
50	70
40	70
80	70
30	70
50	70
30	90
50	80
60	80
60	70
40	60
40	50
60	70
20	90
80	70
20	90
40	60
50	60
60	70
70	70
70	80
50	80
40	70
70	80
80	60
50	60
40	60
40	80
50	90
80	80
10	70
50	60
40	70
50	70
60	70
80	80
30	90
50	90
60	80
40	50
80	70
30	80
60	70
50	70
80	70
50	90
80	80
40	60
40	90
60	50
60
70
20
60
70
30
50
70
40
50
60
50
60
40
80
50
50
50
20
70
50
80
40
50
40
80
50
80
30
30
70
70
70
50
50
40
60
70
50
10
30
50
20
70
30
10
50
40
80
30
70
50
70
70
10
50
80
90
60
70
40
80
50
70
60
50
10
50
40
20
70
60
40
70
60
70
60
60
50
50
80
70
50
70
70
70
90
80
40
20
70
70
40
80
50
70
60
80
40
60
60
60
70
80
70
60
60
80
50
60
50
80
50
70
80
40
40
80
40
80
60
70
40
80
50
80
50
80
50
30
70
60
50
60
40
70
70
70
60
70
50
20
10
