# Supplementary material for: Exploration and validation of the Ki67, Her-2, and mutant P53 protein-based risk model, nomogram and lymph node metastasis model for predicting colorectal cancer progression and prognosis
Source: Front Oncol. 2023 Nov 23;13:1236441. doi: 10.3389/fonc.2023.1236441 (PMC10704156; doi:10.3389/fonc.2023.1236441)
Supplement: Supplementary file 1 [file DataSheet_1.zip › Specification, Data sheets and Working sheets for all tables and figures/Data sheets for Figure 2/Data sheet for Figure 2L.xlsx]

## Sheet: Sheet1
I	II	III
60	80	70
60	50	60
30	70	80
70	50	60
30	30	50
40	60	80
70	60	90
30	70	80
50	60	50
40	70	60
30	50	70
90	60	70
70	70	90
20	60	80
30	70	70
40	60	80
10	50	70
30	80	70
40	70	40
40	40	80
20	60	50
40	80	70
40	70	70
20	60	80
80	60	60
40	70	60
40	70	60
50	50	70
30	80	70
10	60	70
40	50	80
30	80	70
40	70	60
80	60	70
40	20	60
20	40	90
80	30	60
20	60	60
40	70	70
40	60	80
50	40	80
40	60	60
40	50	80
10	70	80
60	40	70
30	70	60
50	60	80
60	70	80
40	60	90
30	40	80
50	70	40
40	40	80
60	70	60
20	60	60
30	40	70
50	70	70
60	70	80
40	80	60
50	40	70
50	70	50
20	40	70
40	50	80
40	70	80
50	70	70
30	40	90
30	60	50
50	40	80
40	60	90
50	60	30
10	70	80
50	40	70
20	60	60
70	60	50
30	70	70
10	60	70
40	60	70
30	50	70
70	70	80
10	60	60
50	50	70
40	60	60
80	40	70
50	70	80
10	20	60
20	80	70
60	50	70
40	70	80
60	60	80
80	40	50
40	80	70
20	70	40
40	80	80
50	70	80
70	60	80
40	60	60
60	70	70
60	60	70
60	70	60
60	40	70
60	70	80
50	70	60
50	70	80
70	60	70
40	60	80
40	40	70
40	60	70
50	70	80
50	50	50
50	50	30
30	50	60
50	60	60
40	60	60
20	40	70
10	70	90
	60	70
	80	80
	40	70
	60	50
	60	80
	50	70
	90	80
	70	80
	40	80
	70	60
	70	60
	90	80
	30	60
	60	80
	60	40
	60	80
	70	80
	40	70
	60	50
	50	60
	70	70
	40	50
	30	40
	60	80
	50	20
	50	80
	40	80
	60	60
	50	80
	50	50
	60	50
	70	50
	60	60
	60	90
	50	90
	60	60
	60	70
	40	50
	60	70
	70	70
	70	90
	40	90
	40	70
	70	80
	50	70
	70	80
	60	60
	70	50
	70	70
	50	80
	40	80
	80	60
	30	80
	50	50
	30	70
	50	80
	60	80
	60	70
	40	80
	40	60
	60	90
	50	70
	60	60
	70	80
	70	70
	50	70
	70	70
	80	80
	50	80
	80	70
	50	70
	40	90
	50	80
	80	80
	80	70
	60	70
	50	60
	80	70
	80	80
	40	70
	60	60
	70	80
	60	60
	70	50
	50	50
	70	90
	40	50
	50	60
	60	60
	80	70
	50	70
	70	80
	50	70
	80	70
	50	60
	80	40
	80	70
	70	70
	70	90
	70	50
	50	80
	60	60
	70	70
	30	80
	50	80
	80	70
	50	70
	70	70
	70	70
	80	80
	90	30
	60	70
	70	40
	50	80
	70	90
	60	50
	50	40
	40	80
	70	80
	70	80
	60	70
	70	90
	60	60
	50	80
	50	60
	70	30
	50	80
	70	90
	70	80
	70	70
	90	60
	80	70
	70	80
	70	50
	80	70
	60	80
	80	40
	70	70
	80	80
	70	80
	60	70
	80	70
	50	70
	80	70
	80	70
	40	60
	80	70
	80	70
	60	60
	70	60
	80	80
	80	70
	80	70
	70	80
	60	80
	60	60
	70	60
	70	60
	70	80
	60	70
	70	80
	50	90
		80
		40
		90
		70
		70
		60
		50
		90
		80
		60
		50
		60
		80
		60
		90
		60
		80
		70
		60
		70
		70
		80
		70
		50
		70
		70
		90
		50
		80
		80
		70
		60
		50
		70
		90
		70
		70
		90
		60
		60
		70
		70
		80
		80
		80
		80
		90
		70
		70
		70
		70
		50
		80
		60
		60
		60
		80
		90
		80
		70
		60
		70
		70
		60
		70
		80
		90
		80
		90
		80
		90
		80
		70
		50
		70
		80
		80
		80
		70
		80
		70
		70
		90
		80
		70
		90
		60
		90
		50
