# Supplementary material for: Exploration and validation of the Ki67, Her-2, and mutant P53 protein-based risk model, nomogram and lymph node metastasis model for predicting colorectal cancer progression and prognosis
Source: Front Oncol. 2023 Nov 23;13:1236441. doi: 10.3389/fonc.2023.1236441 (PMC10704156; doi:10.3389/fonc.2023.1236441)
Supplement: Supplementary file 1 [file DataSheet_1.zip › Specification, Data sheets and Working sheets for all tables and figures/Data sheets for Figure 2/Data sheet for Figure 2M.xlsx]

## Sheet: Sheet1
Right Hemicolon	Left Hemicolon	Rectum
30	70	50
70	60	30
30	60	60
70	40	40
20	70	60
30	30	80
50	50	60
40	40	60
80	30	70
70	90	60
70	80	70
80	70	50
60	50	50
90	70	60
60	70	80
60	80	90
70	60	80
80	60	50
80	60	60
40	70	70
70	70	70
60	70	10
80	60	70
80	60	30
40	80	40
80	80	60
40	20	70
50	40	90
80	70	40
80	40	80
40	90	70
70	80	80
60	60	60
60	40	70
70	30	50
70	10	20
30	80	70
60	60	80
70	80	80
50	40	70
70	50	60
70	60	90
70	80	70
80	70	60
50	40	40
60	30	70
20	60	80
60	70	70
50	60	70
70	40	50
40	40	90
70	70	50
60	70	40
70	80	80
60	40	60
40	50	70
70	70	40
40	50	50
80	70	80
90	70	80
30	70	80
80	60	70
60	70	70
70	80	10
70	70	70
80	80	70
60	70	50
60	40	80
70	60	30
80	70	70
50	70	40
80	70	80
80	80	40
80	70	50
70	70	60
60	60	80
80	70	30
60	40	50
80	70	90
80	40	60
50	60	40
30	40	50
60	60	80
60	60	30
70	70	40
50	40	80
70	60	60
60	20	50
70	80	80
60	90	50
60	80	80
50	50	80
70	80	80
60	70	40
50	80	40
60	40	60
40	80	70
70	70	90
70	40	60
70	70	60
80	70	70
80	60	80
50	60	60
60	70	30
80	70	20
80	60	80
60	60	90
70	70	60
40	50	70
70	50	80
70	50	70
60	60	60
40	60	30
40	40	70
60	70	50
50	60	80
70	80	50
40	40	70
30	60	70
60	60	80
50	50	40
50	90	40
40	70	70
60	40	50
50	70	60
50	70	50
60	90	80
70	30	80
60	60	60
60	60	40
50	60	80
60	70	50
60	40	70
40	80	70
60	30	50
70	50	70
70	30	70
40	50	70
40	60	50
70	60	60
50	40	20
70	40	70
60	60	70
70	20	70
70	20	50
50	50	80
80	60	40
40	70	60
70	50	50
80	60	40
40	60	60
80	60	80
80	80	80
80	70	70
80	50	50
60	60	80
80	70	30
50	50	30
90	40	70
90	80	70
70	20	80
80	50	70
60	50	70
50	60	80
80	60	50
80	70	50
70	50	40
70	70	60
90	70	70
80	90	60
80	90	60
70	70	50
70	80	10
70	60	30
60	50	60
50	70	80
90	80	70
60	80	80
40	80	90
	70	50
	80	20
	80	70
	70	80
	60	40
	90	30
	70	90
	60	10
	80	70
	70	70
	70	50
	70	40
	80	80
	60	30
	70	70
	80	50
	60	60
	80	70
	50	70
	50	10
	60	50
	60	90
	70	80
	70	60
	80	50
	70	60
	70	80
		60
		50
		80
		90
		60
		90
		70
		60
		40
		80
		70
		80
		60
		70
		50
		70
		70
		80
		60
		50
		70
		50
		10
		50
		70
		70
		40
		20
		90
		70
		60
		40
		70
		50
		60
		70
		80
		60
		80
		60
		50
		70
		50
		60
		80
		50
		70
		70
		50
		70
		70
		90
		70
		70
		70
		90
		90
		80
		40
		60
		20
		60
		70
		70
		40
		80
		50
		70
		70
		80
		70
		80
		60
		80
		80
		80
		90
		70
		40
		70
		60
		70
		60
		70
		50
		60
		70
		80
		60
		80
		70
		60
		60
		60
		80
		60
		50
		80
		90
		60
		50
		80
		50
		70
		80
		80
		40
		40
		70
		80
		60
		40
		80
		70
		60
		70
		70
		60
		70
		40
		80
		80
		50
		80
		50
		90
		80
		80
		50
		30
		90
		70
		80
		60
		90
		80
		50
		60
		40
		70
		70
		50
		70
		80
		80
		70
		70
		60
		80
		70
		80
		70
		70
		50
		20
		70
		90
		80
		70
		90
		60
		90
		10
		50
