# Supplementary material for: Exploration and validation of the Ki67, Her-2, and mutant P53 protein-based risk model, nomogram and lymph node metastasis model for predicting colorectal cancer progression and prognosis
Source: Front Oncol. 2023 Nov 23;13:1236441. doi: 10.3389/fonc.2023.1236441 (PMC10704156; doi:10.3389/fonc.2023.1236441)
Supplement: Supplementary file 1 [file DataSheet_1.zip › Specification, Data sheets and Working sheets for all tables and figures/Data sheets for Figure 3/Data sheet for Figure 3E.xlsx]

## Sheet: Sheet1
Yes	No
0	0
0	0
2	0
2	0
0	0
2	0
1	0
2	0
0	0
1	0
2	0
3	0
1	0
1	0
2	0
1	0
0	1
2	0
0	0
2	0
2	1
3	0
1	1
0	0
3	0
0	2
1	0
2	0
2	2
2	0
1	1
2	0
1	2
0	0
2	1
3	0
1	2
	0
	2
	0
	0
	2
	0
	2
	1
	1
	0
	1
	1
	0
	2
	0
	2
	2
	0
	0
	2
	2
	2
	2
	2
	2
	2
	1
	2
	2
	2
	0
	1
	0
	0
	2
	0
	2
	0
	0
	3
	0
	1
	1
	1
	1
	0
	0
	3
	3
	3
	3
	3
	2
	2
	2
	2
	2
	1
	1
	0
	0
	2
	2
	0
	0
	1
	1
	2
	2
	0
	1
	1
	0
	0
	1
	1
	1
	1
	1
	2
	2
	2
	1
	2
	1
	2
	2
	2
	2
	1
	1
	1
	1
	1
	1
	2
	1
	0
	1
	0
	1
	1
	1
	1
	1
	1
	1
	2
	2
	2
	2
	2
	2
	1
	0
	1
	1
	2
	2
	2
	1
	1
	1
	1
	2
	2
	1
	1
	2
	2
	2
	2
	2
	1
	1
	2
	1
	1
	2
	1
	2
	1
	1
	1
	2
	1
	2
	2
	2
	1
	3
	3
	3
	1
	1
	2
	2
	2
	2
	2
	2
	2
	2
	2
	2
	1
	1
	1
	2
	2
	1
	1
	2
	2
	2
	1
	2
	1
	2
	2
	2
	2
	2
	3
	2
	3
	3
	2
	2
	3
	1
	0
	0
	1
	0
	1
	0
	0
	0
	1
	1
	1
	0
	0
	0
	1
	1
	1
	1
	1
	0
	0
	1
	0
	0
	1
	1
	1
	1
	0
	0
	1
	1
	1
	1
	0
	1
	0
	0
	1
	0
	1
	1
	0
	0
	2
	2
	2
	2
	0
	1
	0
	0
	2
	2
	2
	2
	0
	0
	1
	1
	0
	0
	1
	0
	1
	1
	0
	0
	0
	1
	1
	1
	0
	1
	0
	1
	1
	1
	0
	1
	0
	0
	0
	1
	1
	1
	0
	0
	0
	0
	0
	0
	0
	1
	1
	0
	0
	0
	0
	3
	2
	3
	0
	0
	2
	1
	0
	0
	0
	1
	1
	1
	0
	2
	2
	2
	0
	0
	2
	0
	2
	0
	0
	2
	2
	2
	2
	2
	2
	3
	3
	3
	2
	2
	1
	1
	2
	2
	1
	1
	2
	2
	1
	1
	2
	2
	2
	2
	2
	0
	0
	2
	2
	3
	3
	2
	2
	2
	0
	1
	1
	0
	0
	3
	3
	3
	0
	0
	3
	3
	0
	3
	0
	1
	0
	2
	0
	2
	0
	0
	1
	0
	1
	2
	0
	1
	2
	0
	1
	0
	2
	0
	0
	3
	3
	0
	1
	0
	1
	2
	2
	0
	2
	2
	1
	2
	0
	1
	0
	0
	0
	0
	0
	2
	0
	0
	3
	1
	0
	2
	1
	1
	2
	1
	0
	3
	0
	1
	2
	0
	0
	2
	1
	0
	1
	0
	2
	0
	2
	0
	2
	0
	0
	1
	0
	1
	1
	0
	2
	0
	3
	2
	2
	0
	0
	0
	2
	1
	0
	0
	1
	2
	1
	0
	1
	0
	0
	2
	0
	0
	1
	0
	1
	1
	2
	0
	1
	0
	1
	0
	0
	2
	3
	1
	0
	1
	0
	2
	0
	0
	2
	0
	1
	0
	1
	1
	0
	3
	0
	0
	2
	0
	1
	0
	0
	0
	1
	3
	1
	1
	1
	0
	0
	0
	1
	0
	0
	1
	1
	0
	2
	2
	0
	0
	0
	0
	0
	1
	0
	1
	1
	2
	1
	0
	1
	0
	3
	3
	0
	1
	0
	0
	2
	0
	2
	0
	2
	0
	1
	1
	0
	0
	0
	1
	0
	0
	2
	0
	1
	0
	2
	0
	0
	1
	0
	0
	0
	1
	1
	0
	0
	2
	0
	1
	0
	0
	0
	0
	2
	0
	2
	0
	1
	1
	0
	1
	1
	0
	1
	0
	0
	1
	1
	0
	2
	0
	1
	1
	0
	0
	0
	0
	1
	1
	0
	0
	1
	0
	0
	0
	1
	1
	0
	0
	0
	1
	0
	0
	0
	1
	2
	1
	0
	0
	1
	0
	1
	1
	0
	1
	2
	0
	0
	2
	0
	0
	0
	2
	0
	1
	1
	1
	2
	1
	1
	0
	2
	0
	1
	0
	0
	3
	0
	0
	0
	3
	2
	0
	0
	2
	1
	1
	0
	0
	1
	0
	1
	0
	1
	1
	0
	1
	2
	1
	0
	0
	2
	0
	0
	0
	1
	0
	2
	0
	3
	0
	0
	3
	0
	2
