# Supplementary material for: Exploration and validation of the Ki67, Her-2, and mutant P53 protein-based risk model, nomogram and lymph node metastasis model for predicting colorectal cancer progression and prognosis
Source: Front Oncol. 2023 Nov 23;13:1236441. doi: 10.3389/fonc.2023.1236441 (PMC10704156; doi:10.3389/fonc.2023.1236441)
Supplement: Supplementary file 1 [file DataSheet_1.zip › Specification, Data sheets and Working sheets for all tables and figures/Data sheets for Figure 3/Data sheet for Figure 3H.xlsx]

## Sheet: Sheet1
Yes	No
0	0
0	0
1	0
0	0
2	0
0	0
1	0
0	0
2	0
2	0
1	0
1	0
2	0
0	0
2	0
2	1
2	0
2	0
2	0
1	0
2	1
1	2
2	0
2	0
2	0
0	2
0	0
1	2
0	0
0	1
0	0
3	2
2	0
2	0
0	2
2	0
2	2
2	0
0	0
1	1
1	0
2	1
1	0
0	2
1	2
2	0
1	0
2	2
1	2
1	2
1	0
1	2
1	0
2	2
2	3
2	0
2	1
1	1
1	1
1	1
2	0
1	0
1	3
2	3
1	3
2	3
2	2
1	2
1	2
1	1
1	1
2	1
2	0
1	0
1	2
3	0
1	1
1	0
2	1
2	1
2	1
2	1
2	2
2	2
3	1
2	2
3	2
2	2
1	2
0	1
0	1
1	1
0	1
1	1
1	2
0	1
0	0
1	1
0	0
0	1
0	1
1	1
1	2
0	2
1	1
0	0
0	2
0	2
2	2
2	1
2	1
2	1
2	2
0	2
1	2
0	2
0	2
1	1
0	2
0	1
0	1
0	1
1	3
0	2
3	2
2	3
0	3
2	2
1	2
0	2
0	2
0	2
1	2
0	2
2	1
2	1
2	1
2	1
0	2
2	2
0	1
0	1
2	2
2	2
2	1
2	2
2	1
2	2
3	2
2	2
2	2
2	3
1	2
2	3
1	0
2	1
2	0
2	0
3	1
2	0
2	1
1	1
3	1
0	1
3	0
0	1
3	1
0	1
0	1
0	0
2	0
0	1
1	1
2	1
1	1
2	1
1	0
3	1
0	1
2	0
0	0
2	2
2	2
1	0
0	1
3	0
1	0
2	2
1	0
1	1
1	0
2	1
2	0
0	1
1	1
2	0
2	0
2	1
0	1
0	1
1	0
2	1
1	1
1	1
0	1
2	0
1	0
1	1
3	1
3	1
1	0
1	0
1	0
0	0
1	0
2	0
1	1
2	0
1	0
0	0
1	3
0	0
2	2
2	1
1	1
1	0
0	0
2	0
2	2
0	3
2	3
1	1
1	1
0	2
2	1
1	2
0	1
2	2
2	2
1	2
0	0
1	0
0	2
0	2
2	3
1	3
1	2
0	0
1	1
0	0
1	0
1	3
0	3
2	0
2	3
1	1
0	2
1	0
0	1
2	0
1	0
1	0
2	0
1	2
1	0
0	0
3	3
1	1
1	0
1	1
0	2
2	1
2	2
3	0
0	0
1	0
0	0
3	0
	0
	2
	0
	0
	1
	2
	1
	0
	3
	0
	1
	2
	0
	0
	2
	0
	0
	2
	0
	0
	0
	0
	1
	1
	0
	0
	3
	2
	0
	0
	0
	1
	0
	1
	2
	1
	0
	1
	0
	0
	2
	0
	1
	0
	1
	0
	0
	1
	0
	0
	2
	3
	1
	1
	0
	0
	0
	2
	0
	0
	1
	0
	0
	0
	0
	2
	0
	0
	0
	0
	3
	1
	1
	0
	0
	0
	1
	0
	1
	0
	2
	0
	0
	0
	0
	0
	0
	1
	1
	0
	3
	3
	0
	1
	0
	0
	0
	0
	2
	0
	1
	0
	0
	1
	0
	0
	0
	1
	0
	0
	0
	0
	0
	1
	0
	0
	0
	0
	0
	0
	0
	1
	1
	1
	0
	1
	1
	0
	0
	1
	0
	0
	0
	0
	1
	0
	0
	0
	0
	0
	1
	0
	0
	0
	1
	2
	1
	0
	0
	1
	1
	1
	0
	2
	0
	2
	0
	0
	0
	2
	0
	1
	1
	2
	1
	0
	0
	0
	0
	3
	0
	0
	0
	2
	0
	0
	2
	1
	0
	0
	0
	1
	0
	1
	1
	2
	1
	0
	0
	0
	0
	0
	1
	0
	2
	3
	0
	0
	2
