# Supplementary material for: Exploration and validation of the Ki67, Her-2, and mutant P53 protein-based risk model, nomogram and lymph node metastasis model for predicting colorectal cancer progression and prognosis
Source: Front Oncol. 2023 Nov 23;13:1236441. doi: 10.3389/fonc.2023.1236441 (PMC10704156; doi:10.3389/fonc.2023.1236441)
Supplement: Supplementary file 1 [file DataSheet_1.zip › Specification, Data sheets and Working sheets for all tables and figures/Data sheets for Figure 3/Data sheet for Figure 3M.xlsx]

## Sheet: Sheet1
Right Hemicolon	Left Hemicolon	Rectum
0	0	0
0	0	0
0	0	0
0	0	1
0	0	2
0	0	0
1	0	1
0	0	0
2	0	0
2	0	2
2	0	0
2	0	0
2	2	2
2	0	0
2	0	1
0	2	0
0	2	2
1	2	2
0	2	0
0	2	0
0	1	1
0	1	0
3	2	2
0	2	0
1	0	2
1	2	0
1	1	2
0	0	2
3	3	0
2	3	2
1	3	1
1	0	1
0	2	0
2	2	1
2	2	1
2	2	0
0	1	2
1	0	1
1	0	1
2	0	0
2	1	0
1	2	1
1	2	3
1	1	1
2	2	2
2	2	1
1	2	0
1	2	1
1	1	2
1	1	0
0	1	1
2	1	2
1	1	0
0	2	1
1	2	0
0	2	2
1	0	0
1	1	0
2	2	3
2	2	3
2	1	0
1	2	1
1	2	0
2	1	1
1	2	2
1	2	2
1	1	0
0	1	3
2	2	2
0	1	1
0	3	2
2	1	0
1	2	1
1	2	0
2	2	0
1	3	0
1	2	0
1	2	0
2	2	2
1	2	0
1	2	0
0	2	3
3	2	3
1	2	0
1	1	2
2	1	1
2	1	1
1	2	2
2	2	1
2	2	0
1	2	3
1	3	0
2	2	1
0	3	2
2	2	0
1	3	0
2	1	2
1	0	1
2	0	0
2	0	1
3	0	0
2	1	2
0	0	0
1	0	2
1	1	0
0	1	2
1	0	0
1	1	0
0	1	1
1	0	0
1	0	1
1	1	1
0	1	0
2	1	2
0	1	0
2	0	3
0	0	2
0	1	2
1	1	0
0	1	0
0	1	0
2	0	2
2	1	1
0	0	0
2	0	0
0	1	3
0	0	2
1	1	1
1	1	0
0	0	1
0	0	0
1	0	0
0	1	2
1	0	0
1	1	3
0	0	1
0	0	0
0	0	1
1	1	1
1	1	2
1	1	0
0	0	1
1	0	1
0	0	0
1	0	1
1	0	0
0	1	0
0	0	2
1	0	3
3	0	1
0	0	3
2	2	1
0	3	0
0	2	2
2	1	0
2	0	0
2	0	2
2	0	0
2	1	1
0	1	0
0	1	1
0	0	1
2	0	0
1	0	3
1	0	0
2	0	0
3	2	0
3	2	2
1	2	0
2	0	3
2	2	1
2	0	0
0	2	0
0	3	0
3	2	1
0	0	3
3	1	1
2	1	1
0	2	2
	1	2
	2	0
	2	0
	1	1
	2	0
	2	0
	2	1
	2	1
	2	0
	0	2
	0	2
	2	0
	2	0
	1	0
	1	0
	0	0
	3	1
	3	0
	0	1
	3	1
	0	2
	0	0
	0	1
	1	0
	0	1
	2	0
	0	3
		3
		0
		2
		0
		0
		2
		0
		2
		0
		1
		2
		0
		1
		2
		0
		0
		3
		2
		1
		0
		0
		2
		3
		1
		0
		2
		0
		0
		1
		0
		0
		0
		1
		3
		0
		0
		2
		0
		1
		0
		0
		3
		0
		2
		0
		2
		0
		1
		1
		0
		1
		1
		0
		1
		0
		0
		1
		1
		0
		2
		0
		1
		1
		3
		0
		0
		3
		1
		1
		0
		0
		2
		2
		0
		0
		1
		1
		0
		0
		2
		0
		1
		0
		2
		1
		0
		0
		1
		2
		1
		0
		0
		1
		0
		2
		1
		0
		1
		2
		0
		0
		2
		2
		0
		0
		2
		0
		1
		2
		1
		1
		2
		1
		1
		0
		2
		0
		1
		1
		0
		0
		3
		0
		0
		0
		0
		3
		2
		0
		0
		2
		1
		1
		0
		0
		1
		0
		1
		0
		1
		3
		0
		1
		2
		2
		1
		0
		0
		2
		0
		3
		0
		0
		2
		0
		2
		0
		3
		0
		1
		0
		3
		3
		2
