# Supplementary material for: Exploration and validation of the Ki67, Her-2, and mutant P53 protein-based risk model, nomogram and lymph node metastasis model for predicting colorectal cancer progression and prognosis
Source: Front Oncol. 2023 Nov 23;13:1236441. doi: 10.3389/fonc.2023.1236441 (PMC10704156; doi:10.3389/fonc.2023.1236441)
Supplement: Supplementary file 1 [file DataSheet_1.zip › Specification, Data sheets and Working sheets for all tables and figures/Data sheets for Figure 4/Data sheet for Figure 4A.xlsx]

## Sheet: Sheet1
≤65	＞65
30	90
80	20
90	90
90	40
60	20
40	60
10	80
70	40
70	20
60	5
90	5
10	60
0	30
80	80
70	30
50	90
40	70
80	90
80	90
80	80
90	0
90	90
10	80
60	70
90	90
90	90
60	80
80	10
70	70
0	70
90	50
60	30
0	90
90	5
5	90
90	80
70	90
80	80
80	15
20	5
40	80
60	70
80	30
90	30
40	80
30	30
70	70
30	60
80	70
90	5
90	10
0	5
60	90
70	70
80	40
40	70
5	20
90	90
90	90
90	90
90	80
90	80
90	5
5	0
20	80
5	30
60	40
60	90
70	60
0	0
30	5
20	80
60	80
0	40
70	70
90	80
30	0
5	60
0	20
90	90
60	70
80	80
60	90
70	50
90	10
80	60
0	50
0	50
90	5
1	70
70	60
30	90
90	60
10	0
1	80
0	40
5	90
2	60
20	90
70	80
40	70
90	60
60	10
40	60
50	80
5	80
50	80
5	0
60	10
60	90
90	80
90	40
0	90
80	0
60	0
90	10
60	90
90	5
90	2
10	30
60	5
90	60
80	10
10	20
90	80
80	80
40	60
30	80
30	40
50	90
10	2
50	80
60	90
90	50
80	80
0	70
80	70
50	90
40	5
90	80
90	80
90	60
70	90
90	80
80	0
5	0
80	30
80	80
70	40
90	0
80	90
30	90
0	40
40	50
10	20
90	70
70	5
80	80
50	40
50	80
20	90
90	10
90	50
20	60
90	90
20	10
2	90
90	80
90	80
40	80
30	90
40	60
80	70
30	40
30	80
70	50
80	80
60	50
90	80
70	5
20	30
5	90
80	5
30	80
60	80
50	40
30	60
5	80
40	30
40	5
50	80
60	10
80	70
70	5
0	70
20	0
30	40
60	90
0	40
40	10
90	40
90	70
30	0
10	20
60	0
60	0
80	20
40	50
10	80
10	50
50	0
70	20
70	80
0	30
0	80
1	40
90	80
80	90
0	30
70	50
40	30
70	50
50	90
50	5
5	60
90	20
70	2
50	70
40	90
5	40
90	60
90	50
0	90
70	80
50	40
60	80
90	90
90	5
20	80
0	70
80	70
5	90
90	90
0	80
90	10
90	50
90	30
30	70
60	60
40	90
80	10
0	60
20	60
1	60
30	40
70	0
10	70
90	10
50	90
70	70
60	90
20	40
5	70
90	60
10	90
60	20
5	60
60	30
80	90
5	90
70	90
80	5
30	60
50	40
10	30
90	80
60	1
50	90
90	70
20	90
5	50
0	90
5	50
70	80
90	40
60	15
80	90
40	70
60	60
20	20
80	5
0	30
60	60
80	90
40	20
60	70
90	5
50	80
5	90
40	90
10	20
90	60
20	20
50	40
80	90
5	10
30	30
30	80
90	60
80	90
90	90
10	40
0	90
90	50
90	5
80	5
0	60
40	30
90
90
30
5
10
80
60
70
50
20
30
20
20
90
90
80
0
0
10
90
80
20
0
30
0
30
5
70
5
70
40
60
70
5
50
60
5
80
20
90
60
0
60
5
80
90
90
40
50
90
60
0
30
20
60
50
50
5
70
0
80
50
40
70
80
90
90
5
0
5
10
0
80
90
80
90
0
20
90
60
90
80
70
80
70
70
80
80
20
90
80
60
50
90
70
5
40
80
5
5
70
80
70
40
70
20
70
80
10
70
70
60
5
70
80
30
90
70
60
