# Supplementary material for: Exploration and validation of the Ki67, Her-2, and mutant P53 protein-based risk model, nomogram and lymph node metastasis model for predicting colorectal cancer progression and prognosis
Source: Front Oncol. 2023 Nov 23;13:1236441. doi: 10.3389/fonc.2023.1236441 (PMC10704156; doi:10.3389/fonc.2023.1236441)
Supplement: Supplementary file 1 [file DataSheet_1.zip › Specification, Data sheets and Working sheets for all tables and figures/Data sheets for Figure 4/Data sheet for Figure 4B.xlsx]

## Sheet: Sheet1
Male	Female
0	0
5	90
30	20
90	30
50	20
30	90
20	0
20	40
90	90
0	60
20	60
50	0
60	70
80	60
5	40
5	90
5	60
10	90
60	90
5	70
40	90
90	80
10	0
90	80
90	5
40	70
80	1
80	90
90	70
70	90
80	0
70	70
90	90
90	90
50	50
80	5
70	90
80	70
60	50
90	10
90	40
40	5
0	60
5	5
60	40
90	5
20	80
80	60
0	50
0	70
5	80
80	15
30	90
30	20
90	80
90	60
80	50
2	20
10	20
20	60
5	70
40	40
30	70
90	5
10	90
70	90
90	70
90	5
60	60
80	50
5	90
70	80
80	20
40	40
60	5
90	60
60	90
50	90
70	20
30	60
90	80
10	70
40	80
10	20
5	40
40	10
30	5
20	5
80	50
60	90
60	60
40	50
30	70
60	80
80	70
80	20
90	80
90	5
70	30
20	5
40	40
80	30
80	50
80	30
2	5
70	50
90	60
30	5
90	80
70	20
70	60
80	40
80	5
70	70
90	60
90	70
50	15
80	30
80	30
10	70
5	5
10	40
60	10
5	5
80	50
10	0
5	50
40	30
90	40
30	5
50	50
50	30
10	40
30	30
20	0
5	50
5	10
60	5
90	5
80	10
80	0
90	70
80	40
80	70
1	60
5	90
70	50
20	5
60	60
30	80
40	70
90	50
90	90
30	90
30	60
60	0
40	90
70	80
30	70
40	60
20	90
5	60
30	90
90	90
50	20
0	80
40	70
30	90
5	5
10	10
20	70
10	80
20	90
60	5
90	60
60	90
5	90
60	30
50	40
10	60
5	90
40	0
5	50
0	70
30	90
10	90
5	70
5	60
60	60
5	5
40	0
10	0
80	40
90	5
5	80
20	50
90	0
50	90
90	80
70	1
90	80
60	80
90	80
90	0
80	20
30	90
1	60
80	60
2	90
80	80
80	90
80	90
80	20
90	90
70	1
40	10
90	0
90	70
80	60
90	0
90	90
70	90
30	30
90	40
40	0
90	70
80	70
60	80
80	80
60	30
70	20
70	80
80	90
90	90
50	90
10	80
90	80
50	70
80	0
90	30
70	70
90	20
10	80
60	80
40	70
70	60
40	0
90	60
80	20
80	2
0	80
20	30
90	70
90	90
80	90
0	70
90	90
90	10
50	10
70	80
60	80
80	60
40	60
50	70
80	80
60	40
80	90
30	60
0	20
50	90
0	60
60	80
0	70
70	40
0	90
90	80
10	0
70	60
60	40
0	50
50	5
40	10
90	10
80	0
0	80
40	30
40	30
60	60
80	70
90	80
90	90
90	5
20	0
90	50
5	30
0	90
90	80
80	90
60	90
90	20
70	90
90	80
40	0
80	80
90	80
0	80
2	60
40	90
90	70
90	60
80	80
50	10
70
90
0
20
90
70
20
80
10
90
80
0
60
5
30
80
30
0
30
70
90
90
90
10
50
10
60
70
0
60
80
60
90
80
20
70
20
80
90
50
0
80
70
90
90
0
0
60
80
70
80
80
30
40
50
40
80
5
40
60
0
80
60
70
70
80
50
80
70
90
0
40
40
90
90
90
0
50
70
90
70
30
5
0
10
90
90
40
80
90
70
90
30
80
90
5
80
0
60
50
70
50
20
60
70
80
20
30
60
90
80
10
60
70
30
5
90
90
40
40
80
90
0
30
20
50
50
90
90
80
60
