# Supplementary material for: Exploration and validation of the Ki67, Her-2, and mutant P53 protein-based risk model, nomogram and lymph node metastasis model for predicting colorectal cancer progression and prognosis
Source: Front Oncol. 2023 Nov 23;13:1236441. doi: 10.3389/fonc.2023.1236441 (PMC10704156; doi:10.3389/fonc.2023.1236441)
Supplement: Supplementary file 1 [file DataSheet_1.zip › Specification, Data sheets and Working sheets for all tables and figures/Data sheets for Figure 4/Data sheet for Figure 4C.xlsx]

## Sheet: Sheet1
Yes	No
30	0
20	5
90	0
60	90
90	20
5	30
80	90
10	50
80	30
0	90
70	0
90	20
90	20
50	40
40	60
0	0
80	70
10	60
5	90
40	0
30	20
10	50
90	60
80	80
80	40
90	5
50	5
20	10
60	60
10	90
40	90
30	70
40	90
70	60
80	0
40	5
80	40
5	80
60	5
30	90
50	70
70	90
80	1
90	90
20	90
50	40
5	70
20	80
10	90
70	70
10	80
80	70
10	90
20	90
10	90
5	50
30	80
10	70
20	80
5	60
60	90
60	90
70	5
80	5
90	90
80	60
5	90
20	70
60	50
40	20
90	0
30	40
5	0
40	5
50	80
60	30
30	30
60	60
5	90
70	5
70	90
30	80
30	2
70	10
40	40
10	20
5	5
5	5
10	80
20	90
0	70
60	60
5	50
40	90
40	70
10	80
50	15
40	60
60	5
50	70
5	40
60	60
2	60
50	70
90	90
30	80
80	30
60	90
10	10
50	50
80	40
10	5
70	20
10	20
60	60
40	70
5	20
30	80
90	60
90	60
60	40
40	30
80	5
0	60
90	80
1	90
90	90
10	90
80	90
90	70
80	70
90	20
0	80
60	80
90	2
40	70
90	90
90	90
50	70
30	80
90	70
20	90
70	80
80	40
90	90
60	80
60	60
90	80
90	90
10	90
70	60
80	80
60	5
60	80
80	60
40	5
50	40
0	40
70	5
90	5
70	90
30	50
90	50
0	50
70	30
70	5
80	90
10	50
90	90
90	80
70	80
10	80
	1
	70
	20
	70
	30
	80
	5
	30
	90
	30
	60
	40
	30
	30
	5
	50
	70
	5
	80
	20
	40
	20
	5
	30
	90
	50
	0
	40
	60
	15
	5
	40
	30
	50
	50
	30
	10
	20
	90
	60
	60
	50
	10
	5
	5
	0
	30
	5
	50
	30
	40
	30
	0
	50
	10
	5
	5
	60
	5
	5
	40
	10
	80
	90
	5
	10
	5
	20
	0
	90
	70
	90
	70
	70
	60
	90
	90
	90
	90
	80
	30
	1
	80
	80
	80
	80
	70
	90
	80
	90
	60
	0
	80
	70
	40
	90
	90
	80
	90
	90
	70
	90
	40
	90
	70
	60
	90
	90
	80
	60
	80
	90
	60
	70
	70
	80
	90
	50
	90
	20
	80
	90
	70
	90
	5
	90
	70
	90
	80
	90
	70
	60
	40
	90
	80
	80
	90
	90
	0
	20
	40
	60
	90
	0
	90
	80
	50
	70
	90
	90
	0
	90
	70
	50
	60
	70
	60
	80
	5
	50
	60
	80
	30
	0
	40
	5
	0
	80
	50
	0
	50
	0
	60
	80
	0
	70
	0
	80
	70
	60
	0
	80
	0
	50
	40
	80
	20
	0
	90
	60
	40
	60
	90
	40
	80
	60
	90
	90
	90
	90
	20
	20
	90
	1
	10
	90
	70
	60
	5
	0
	90
	0
	90
	80
	90
	70
	40
	90
	80
	30
	90
	0
	2
	0
	70
	40
	70
	80
	80
	80
	20
	80
	70
	90
	90
	90
	0
	80
	90
	80
	70
	0
	30
	20
	70
	10
	80
	20
	80
	0
	80
	70
	0
	5
	60
	30
	20
	80
	30
	0
	2
	80
	30
	70
	30
	90
	70
	90
	90
	70
	90
	10
	50
	10
	60
	10
	0
	80
	80
	60
	60
	60
	90
	80
	20
	70
	20
	80
	90
	50
	0
	80
	60
	70
	70
	90
	90
	0
	0
	80
	60
	80
	70
	80
	40
	80
	30
	40
	90
	50
	20
	40
	90
	80
	60
	5
	40
	80
	60
	0
	80
	70
	40
	90
	60
	80
	0
	40
	70
	70
	50
	80
	70
	90
	0
	50
	40
	5
	10
	90
	90
	10
	90
	0
	70
	90
	70
	0
	30
	5
	80
	30
	30
	60
	10
	90
	80
	90
	40
	5
	80
	90
	0
	50
	90
	30
	80
	5
	80
	90
	60
	50
	50
	20
	60
	80
	80
	20
	90
	90
	20
	30
	60
	90
	90
	80
	60
	0
	70
	30
	5
	80
	90
	80
	80
	40
	60
	40
	80
	90
	0
	30
	20
	50
	60
	50
	80
	90
	90
	80
	60
