# Supplementary material for: Exploration and validation of the Ki67, Her-2, and mutant P53 protein-based risk model, nomogram and lymph node metastasis model for predicting colorectal cancer progression and prognosis
Source: Front Oncol. 2023 Nov 23;13:1236441. doi: 10.3389/fonc.2023.1236441 (PMC10704156; doi:10.3389/fonc.2023.1236441)
Supplement: Supplementary file 1 [file DataSheet_1.zip › Specification, Data sheets and Working sheets for all tables and figures/Data sheets for Figure 4/Data sheet for Figure 4D.xlsx]

## Sheet: Sheet1
pMMR	dMMR
0	20
5	70
0	80
90	10
20	40
30	5
90	5
50	30
30	60
30	90
20	60
90	10
0	5
20	30
40	70
90	70
60	20
60	40
0	5
70	60
60	50
90	1
0	20
20	30
50	5
60	50
80	30
40	5
90	10
5	5
5	30
5	10
10	5
60	60
90	90
90	60
70	50
90	40
80	10
60	70
0	0
5	20
40
80
5
90
70
10
90
1
90
90
40
80
70
80
90
70
80
70
90
90
90
50
80
0
70
70
80
60
90
90
90
90
50
40
0
5
5
90
60
90
50
20
0
40
0
5
5
80
30
30
60
90
5
90
80
2
10
20
80
40
90
10
70
50
70
80
90
15
60
80
5
70
80
40
60
90
60
50
70
90
20
80
30
90
10
50
40
40
30
20
20
60
70
40
70
20
80
60
60
40
5
60
80
80
90
90
90
90
70
70
20
40
80
5
60
80
80
2
70
90
30
90
50
70
80
80
70
90
90
80
20
40
90
50
80
5
60
80
90
90
20
60
80
10
5
80
10
60
5
80
10
10
40
5
5
90
50
30
50
50
10
30
20
5
5
90
60
90
80
70
80
90
80
80
80
70
5
20
70
60
80
30
40
90
90
30
30
60
40
5
40
30
5
50
70
60
80
20
30
40
20
5
30
90
50
0
60
40
5
70
60
70
15
30
30
70
5
40
40
5
10
20
50
0
50
30
20
60
90
60
5
60
50
10
5
40
5
0
30
40
50
30
40
30
0
50
10
10
5
5
60
5
5
40
10
80
90
5
10
5
20
0
90
50
70
40
90
70
70
60
90
60
90
90
90
50
80
30
1
5
80
60
2
80
80
80
70
50
90
80
90
60
0
80
90
70
40
90
90
80
90
90
70
30
90
40
90
80
70
60
90
90
80
60
80
90
60
70
70
80
90
50
90
20
80
10
90
50
70
90
5
80
10
90
70
90
70
10
60
40
80
90
70
5
60
40
90
80
80
90
90
30
0
20
40
60
90
0
90
80
50
70
90
90
0
90
70
90
60
50
60
70
80
40
5
50
80
60
80
0
30
0
40
5
0
80
50
0
90
0
60
80
1
0
70
0
80
90
10
70
60
0
80
80
0
50
40
90
80
20
0
90
60
40
60
90
40
80
60
80
90
90
90
90
90
20
20
90
1
10
0
90
70
60
5
0
90
0
90
80
60
90
70
90
40
90
80
30
90
0
2
0
70
40
90
70
80
90
80
50
80
30
20
80
70
90
90
90
90
0
20
80
90
80
70
70
0
30
20
80
70
10
90
80
20
80
0
80
70
60
60
0
5
60
30
20
80
30
0
2
80
30
70
30
90
70
90
90
90
70
90
90
10
50
10
60
10
0
80
80
60
80
60
60
90
80
20
70
20
80
90
50
0
80
60
70
70
90
90
0
0
80
60
80
70
80
40
80
30
40
90
50
60
20
40
90
80
60
5
40
80
60
0
80
70
40
90
60
80
0
60
40
70
70
80
50
80
70
90
0
50
40
5
40
10
90
90
10
90
0
50
70
90
70
0
30
5
80
30
30
60
10
90
70
80
90
90
40
5
80
90
0
50
70
90
30
80
30
90
5
80
90
0
60
50
70
50
20
60
80
70
80
20
90
90
30
60
90
90
80
80
10
60
0
70
30
5
80
90
90
80
80
40
60
40
80
90
90
70
0
30
20
50
60
50
80
90
90
80
10
60
