# Supplementary material for: Exploration and validation of the Ki67, Her-2, and mutant P53 protein-based risk model, nomogram and lymph node metastasis model for predicting colorectal cancer progression and prognosis
Source: Front Oncol. 2023 Nov 23;13:1236441. doi: 10.3389/fonc.2023.1236441 (PMC10704156; doi:10.3389/fonc.2023.1236441)
Supplement: Supplementary file 1 [file DataSheet_1.zip › Specification, Data sheets and Working sheets for all tables and figures/Data sheets for Figure 4/Data sheet for Figure 4E.xlsx]

## Sheet: Sheet1
Yes	No
0	5
60	0
0	90
90	20
90	30
0	90
90	50
90	30
40	30
5	20
90	90
50	0
60	20
30	20
80	40
60	90
10	60
90	0
90	70
80	60
20	90
50	20
90	50
20	60
70	80
70	40
80	90
20	5
90	5
90	5
70	10
80	60
70	90
90	70
80	80
90	60
90	0
	5
	40
	80
	5
	90
	70
	10
	90
	1
	90
	90
	40
	80
	70
	80
	90
	70
	80
	70
	90
	90
	90
	50
	80
	70
	70
	80
	60
	90
	90
	50
	0
	5
	5
	90
	60
	90
	70
	50
	20
	80
	10
	0
	40
	0
	5
	5
	80
	30
	30
	60
	90
	5
	90
	80
	2
	10
	40
	20
	5
	80
	40
	30
	10
	70
	60
	50
	90
	70
	80
	90
	15
	60
	80
	5
	70
	80
	40
	60
	90
	60
	50
	70
	90
	20
	80
	30
	90
	10
	60
	50
	40
	10
	5
	40
	30
	20
	20
	60
	70
	40
	70
	20
	80
	60
	60
	40
	30
	5
	60
	80
	80
	90
	90
	90
	90
	70
	70
	20
	40
	80
	5
	60
	80
	80
	2
	70
	90
	30
	90
	70
	50
	70
	80
	80
	70
	90
	90
	80
	20
	40
	90
	80
	5
	60
	80
	90
	90
	20
	80
	10
	5
	70
	80
	10
	60
	5
	80
	10
	20
	40
	10
	5
	40
	5
	5
	90
	50
	50
	50
	10
	30
	20
	5
	5
	90
	60
	50
	60
	90
	70
	80
	90
	80
	80
	80
	1
	70
	5
	20
	70
	20
	60
	30
	80
	5
	30
	40
	90
	90
	30
	30
	60
	40
	5
	40
	30
	50
	30
	5
	50
	70
	5
	80
	20
	30
	40
	20
	5
	30
	90
	50
	0
	60
	40
	5
	70
	60
	70
	15
	30
	30
	70
	5
	40
	5
	40
	30
	5
	10
	20
	50
	0
	50
	30
	10
	20
	60
	90
	60
	5
	60
	50
	10
	5
	40
	5
	0
	30
	40
	5
	50
	30
	40
	30
	0
	50
	10
	10
	5
	5
	60
	5
	5
	40
	10
	80
	90
	5
	10
	5
	20
	0
	90
	50
	70
	40
	90
	70
	70
	60
	90
	60
	90
	90
	50
	80
	30
	1
	5
	80
	60
	2
	80
	80
	80
	70
	50
	90
	80
	90
	60
	0
	80
	70
	40
	90
	90
	90
	90
	70
	30
	90
	40
	90
	80
	70
	60
	90
	90
	80
	60
	60
	80
	90
	60
	70
	70
	80
	90
	50
	90
	80
	10
	90
	70
	90
	5
	80
	10
	90
	70
	90
	70
	10
	60
	40
	80
	90
	70
	5
	60
	40
	90
	80
	80
	90
	90
	30
	0
	20
	40
	60
	90
	90
	0
	90
	80
	50
	70
	90
	90
	0
	90
	70
	90
	60
	50
	60
	70
	60
	80
	40
	5
	50
	80
	60
	80
	0
	30
	0
	40
	5
	0
	80
	50
	0
	90
	50
	0
	60
	80
	1
	0
	70
	0
	80
	90
	10
	70
	60
	0
	80
	80
	0
	50
	40
	90
	80
	20
	0
	90
	60
	40
	60
	90
	40
	80
	60
	80
	90
	90
	90
	90
	90
	20
	20
	90
	1
	10
	0
	90
	70
	60
	5
	0
	90
	0
	90
	80
	60
	90
	70
	90
	40
	90
	80
	30
	40
	0
	2
	0
	70
	40
	90
	70
	80
	90
	80
	50
	80
	30
	20
	80
	70
	90
	90
	90
	90
	0
	80
	90
	80
	70
	0
	30
	20
	80
	70
	10
	90
	80
	20
	80
	0
	80
	70
	60
	60
	0
	5
	60
	30
	20
	80
	30
	0
	2
	80
	30
	70
	30
	90
	90
	90
	90
	70
	90
	90
	10
	50
	10
	10
	60
	70
	10
	0
	80
	60
	80
	60
	60
	90
	80
	70
	20
	80
	90
	50
	0
	80
	60
	70
	70
	90
	90
	0
	0
	80
	60
	80
	70
	80
	40
	80
	30
	40
	90
	50
	60
	20
	40
	90
	80
	60
	5
	40
	80
	60
	0
	80
	70
	40
	90
	60
	80
	0
	60
	40
	70
	70
	80
	50
	80
	70
	90
	0
	50
	40
	5
	40
	10
	90
	90
	10
	0
	50
	70
	0
	30
	5
	80
	30
	30
	60
	0
	10
	90
	70
	80
	90
	90
	40
	5
	80
	90
	0
	50
	70
	90
	30
	30
	90
	5
	80
	90
	0
	60
	50
	50
	20
	60
	80
	70
	80
	20
	90
	20
	30
	60
	90
	90
	80
	80
	10
	60
	0
	70
	30
	5
	80
	90
	90
	80
	40
	60
	40
	80
	90
	70
	0
	30
	20
	50
	60
	50
	80
	90
	80
	10
	60
