# Supplementary material for: Exploration and validation of the Ki67, Her-2, and mutant P53 protein-based risk model, nomogram and lymph node metastasis model for predicting colorectal cancer progression and prognosis
Source: Front Oncol. 2023 Nov 23;13:1236441. doi: 10.3389/fonc.2023.1236441 (PMC10704156; doi:10.3389/fonc.2023.1236441)
Supplement: Supplementary file 1 [file DataSheet_1.zip › Specification, Data sheets and Working sheets for all tables and figures/Data sheets for Figure 4/Data sheet for Figure 4F.xlsx]

## Sheet: Sheet1
Yes	No
5	0
90	0
30	20
20	30
90	90
40	50
70	30
1	20
80	90
40	0
0	20
5	40
2	90
10	60
70	60
90	0
40	70
5	60
2	0
30	20
20	50
20	60
10	80
30	40
10	90
90	5
20	5
60	5
60	10
50	60
90	90
60	90
50	70
60	90
0	80
0	60
0	0
50	5
20	80
80	5
80	90
70	10
5	90
60	90
20	90
30	40
50	80
60	70
60	80
80	90
0	70
10	80
0	70
30	90
60	90
0	90
	50
	80
	0
	70
	70
	80
	60
	90
	90
	90
	90
	50
	40
	0
	5
	5
	90
	60
	90
	70
	50
	20
	10
	0
	5
	80
	30
	30
	60
	90
	5
	90
	80
	10
	40
	20
	5
	5
	80
	40
	30
	90
	70
	60
	50
	90
	80
	90
	15
	60
	80
	5
	70
	80
	40
	60
	60
	50
	70
	90
	20
	80
	30
	90
	10
	60
	50
	40
	10
	5
	40
	30
	20
	20
	60
	70
	40
	70
	20
	80
	60
	60
	40
	30
	5
	60
	80
	80
	90
	90
	90
	90
	70
	70
	20
	80
	60
	80
	80
	70
	90
	90
	70
	50
	70
	80
	80
	70
	90
	90
	80
	40
	90
	50
	80
	5
	60
	80
	90
	90
	60
	80
	5
	70
	80
	10
	60
	5
	80
	10
	20
	40
	10
	5
	40
	5
	5
	90
	50
	30
	50
	50
	10
	20
	5
	5
	90
	60
	50
	60
	90
	80
	70
	80
	90
	80
	80
	80
	1
	70
	5
	20
	70
	20
	60
	30
	80
	5
	30
	40
	90
	90
	30
	30
	60
	40
	5
	40
	30
	50
	30
	5
	50
	70
	60
	5
	80
	20
	30
	40
	20
	5
	30
	90
	50
	0
	60
	40
	5
	70
	60
	70
	15
	30
	30
	70
	5
	40
	5
	40
	30
	5
	10
	20
	50
	0
	50
	30
	10
	20
	60
	90
	60
	5
	60
	50
	10
	5
	40
	5
	0
	30
	40
	5
	50
	30
	40
	30
	0
	50
	10
	10
	5
	5
	60
	5
	5
	40
	10
	80
	5
	10
	5
	0
	90
	50
	70
	40
	90
	70
	70
	90
	90
	90
	90
	80
	30
	1
	5
	80
	60
	2
	80
	80
	80
	70
	50
	90
	80
	90
	60
	0
	80
	90
	70
	40
	90
	90
	80
	90
	90
	70
	30
	40
	90
	80
	70
	60
	90
	90
	80
	60
	60
	80
	90
	60
	70
	70
	80
	90
	50
	90
	20
	80
	10
	90
	50
	70
	90
	5
	80
	10
	90
	70
	90
	70
	10
	40
	80
	90
	70
	5
	60
	40
	90
	80
	80
	90
	90
	30
	0
	20
	40
	60
	90
	90
	0
	90
	80
	70
	90
	90
	0
	90
	70
	90
	60
	50
	60
	70
	60
	80
	40
	5
	50
	80
	80
	0
	30
	0
	40
	5
	0
	80
	50
	90
	50
	60
	80
	1
	0
	70
	80
	90
	10
	70
	60
	0
	80
	80
	0
	50
	40
	90
	80
	20
	0
	90
	60
	40
	60
	90
	40
	80
	60
	80
	90
	90
	90
	90
	90
	20
	20
	90
	1
	10
	0
	90
	70
	60
	5
	0
	90
	0
	90
	80
	60
	90
	70
	90
	40
	90
	80
	30
	90
	40
	0
	2
	0
	70
	40
	90
	70
	80
	90
	80
	80
	30
	80
	70
	90
	90
	90
	90
	0
	20
	80
	90
	80
	70
	70
	0
	30
	20
	80
	70
	10
	90
	80
	20
	0
	60
	60
	0
	30
	80
	0
	2
	80
	30
	70
	30
	90
	70
	90
	90
	90
	70
	90
	90
	10
	10
	10
	60
	70
	10
	0
	80
	80
	60
	80
	60
	60
	90
	80
	20
	70
	20
	80
	90
	50
	0
	80
	60
	70
	70
	90
	90
	0
	0
	80
	60
	80
	70
	80
	40
	80
	30
	40
	90
	50
	20
	40
	90
	80
	60
	5
	40
	80
	60
	0
	80
	70
	40
	90
	0
	60
	40
	70
	70
	80
	50
	80
	70
	90
	0
	50
	40
	5
	40
	10
	90
	90
	10
	90
	50
	70
	90
	70
	0
	30
	5
	80
	30
	30
	60
	0
	90
	70
	80
	90
	90
	40
	5
	80
	90
	50
	70
	90
	30
	80
	30
	90
	5
	80
	90
	0
	60
	50
	70
	50
	20
	60
	80
	70
	80
	20
	90
	90
	20
	90
	90
	80
	80
	10
	60
	70
	30
	5
	80
	90
	90
	80
	80
	40
	60
	40
	80
	90
	90
	70
	0
	30
	20
	50
	60
	50
	80
	90
	90
	80
	10
	60
