# Supplementary material for: Exploration and validation of the Ki67, Her-2, and mutant P53 protein-based risk model, nomogram and lymph node metastasis model for predicting colorectal cancer progression and prognosis
Source: Front Oncol. 2023 Nov 23;13:1236441. doi: 10.3389/fonc.2023.1236441 (PMC10704156; doi:10.3389/fonc.2023.1236441)
Supplement: Supplementary file 1 [file DataSheet_1.zip › Specification, Data sheets and Working sheets for all tables and figures/Data sheets for Figure 4/Data sheet for Figure 4G.xlsx]

## Sheet: Sheet1
Yes	No
0	5
90	0
60	90
60	20
70	30
50	90
60	50
90	30
10	30
90	20
90	90
90	0
90	20
90	20
90	40
40	0
70	60
80	90
90	0
90	20
80	80
70	40
80	5
60	5
90	5
90	60
90	70
50	80
0	60
50	0
30	5
60	40
90	80
90	5
80	90
80	70
40	10
90	1
60	80
15	70
5	80
50	90
10	70
40	90
60	50
70	0
60	70
60	90
80	40
90	5
70	5
2	90
80	60
90	90
5	20
90	80
80	10
5	0
70	40
80	0
40	5
50	5
50	80
50	30
90	5
80	2
80	10
80	40
1	20
30	5
90	5
90	30
40	10
70	70
80	50
60	90
60	70
5	80
10	90
50	60
30	80
60	70
50	80
10	40
5	60
30	90
50	70
40	90
0	20
5	80
10	30
90	90
90	60
90	50
90	10
80	5
30	40
1	30
5	20
80	20
60	40
70	70
80	20
90	80
60	60
80	40
90	30
70	5
40	80
90	90
80	90
30	90
90	70
80	20
60	40
90	80
60	5
70	60
70	80
80	80
50	70
50	90
90	30
80	90
70	70
70	50
40	70
90	80
5	70
60	90
90	90
80	80
90	20
90	40
30	50
0	80
90	60
50	80
70	90
90	20
60	60
40	10
80	80
80	10
0	60
60	5
0	10
80	20
80	40
90	10
80	5
40	5
80	5
90	90
10	50
90	30
70	10
60	30
90	20
70	5
90	5
70	90
40	60
70	60
80	80
70	70
70	90
80	80
70	70
10	5
80	20
80	70
80	20
90	60
90	80
90	5
90	30
90	40
80	30
80	30
60	60
70	40
60	5
60	30
80	50
40	30
80	5
70	50
50	60
5	5
80	20
90	30
90	40
50	20
70	5
80	30
80	90
10	50
70	0
90	40
80	5
70	70
50	70
90	15
70	30
80	30
	70
	5
	40
	10
	40
	30
	5
	20
	50
	0
	10
	20
	90
	60
	5
	60
	5
	40
	0
	40
	5
	30
	30
	50
	10
	10
	5
	60
	5
	5
	40
	80
	90
	5
	10
	5
	20
	0
	90
	50
	70
	40
	70
	70
	60
	60
	90
	50
	2
	80
	80
	80
	50
	90
	0
	90
	90
	90
	70
	40
	90
	70
	90
	80
	60
	60
	80
	90
	90
	90
	20
	80
	10
	90
	70
	5
	10
	90
	90
	10
	60
	80
	70
	40
	20
	40
	60
	90
	0
	90
	80
	70
	90
	90
	0
	90
	60
	50
	70
	60
	80
	5
	50
	60
	0
	30
	0
	40
	5
	0
	80
	50
	90
	50
	0
	80
	1
	70
	0
	90
	10
	70
	60
	0
	80
	0
	50
	40
	20
	0
	90
	60
	40
	60
	90
	60
	80
	90
	90
	90
	90
	20
	20
	90
	1
	0
	5
	0
	90
	0
	80
	60
	90
	90
	40
	90
	80
	30
	40
	0
	2
	0
	90
	70
	80
	90
	80
	50
	80
	30
	20
	80
	90
	90
	90
	90
	0
	20
	80
	90
	0
	30
	20
	90
	80
	20
	80
	0
	70
	60
	60
	0
	5
	60
	30
	20
	30
	0
	2
	30
	70
	30
	90
	70
	70
	10
	50
	10
	10
	60
	70
	10
	0
	80
	60
	80
	60
	60
	90
	20
	70
	20
	80
	90
	50
	0
	80
	70
	90
	90
	0
	0
	80
	80
	70
	80
	40
	80
	30
	40
	90
	50
	20
	40
	90
	80
	60
	5
	40
	80
	60
	0
	70
	40
	90
	60
	80
	0
	60
	70
	70
	80
	50
	90
	0
	50
	40
	5
	40
	10
	90
	90
	10
	90
	0
	70
	90
	70
	0
	30
	30
	30
	60
	0
	10
	70
	80
	90
	40
	5
	80
	90
	0
	50
	70
	90
	30
	80
	30
	90
	5
	80
	90
	0
	60
	50
	20
	60
	80
	70
	20
	90
	90
	20
	30
	60
	90
	90
	80
	60
	0
	30
	5
	80
	90
	80
	40
	60
	40
	80
	90
	90
	0
	30
	20
	50
	60
	80
	90
	80
	10
	60
	60
