# Supplementary material for: Exploration and validation of the Ki67, Her-2, and mutant P53 protein-based risk model, nomogram and lymph node metastasis model for predicting colorectal cancer progression and prognosis
Source: Front Oncol. 2023 Nov 23;13:1236441. doi: 10.3389/fonc.2023.1236441 (PMC10704156; doi:10.3389/fonc.2023.1236441)
Supplement: Supplementary file 1 [file DataSheet_1.zip › Specification, Data sheets and Working sheets for all tables and figures/Data sheets for Figure 4/Data sheet for Figure 4H.xlsx]

## Sheet: Sheet1
Yes	No
0	5
30	0
50	90
5	20
90	30
90	90
80	50
80	30
90	20
10	90
90	0
90	20
70	20
80	40
90	90
50	60
80	60
0	0
70	70
80	60
60	90
90	0
90	20
90	60
90	80
50	40
40	90
0	5
5	5
70	10
50	60
90	90
90	70
80	60
80	0
40	5
30	40
90	5
70	70
60	1
50	90
90	40
15	80
60	90
80	70
90	80
20	70
10	90
5	90
70	70
20	5
80	90
40	60
60	90
80	20
80	80
90	10
90	0
70	40
80	0
2	5
70	5
90	80
90	30
80	30
80	60
40	5
90	2
80	10
5	40
80	20
90	5
90	5
60	10
80	70
5	80
80	90
10	80
80	5
10	70
5	40
20	60
60	60
90	50
80	70
80	90
1	80
70	30
70	90
20	60
80	50
5	40
30	10
30	40
30	30
40	20
5	20
5	60
50	70
80	40
20	60
30	60
40	30
5	5
70	90
60	90
70	70
5	20
5	40
5	5
50	60
30	80
10	80
90	30
60	70
60	50
30	70
50	80
40	70
5	90
5	90
10	20
70	50
40	60
60	20
90	10
90	70
90	60
80	5
30	10
1	20
5	40
80	5
80	40
80	5
80	90
70	50
80	30
90	50
60	50
80	10
90	30
70	5
40	5
90	90
80	60
90	50
90	90
30	80
40	70
90	80
90	80
90	5
60	20
80	60
70	30
80	40
20	90
90	90
5	60
80	40
70	30
60	50
90	30
5	70
60	60
40	5
90	20
80	5
90	30
30	90
0	50
90	0
90	60
90	40
80	15
70	30
90	30
60	70
80	40
40	10
5	40
50	30
0	10
50	20
90	50
50	0
60	20
80	60
80	5
50	50
20	10
90	5
90	40
40	5
80	0
90	40
90	5
0	30
80	30
90	0
90	50
30	10
90	10
70	5
80	60
80	5
90	40
90	10
70	80
70	90
80	5
90	5
70	20
60	0
60	90
80	50
90	90
90	70
90	70
90	60
70	90
60	50
10	60
80	2
80	50
90	90
20	0
90	90
80	70
60	90
90	80
60	70
70	60
80	80
80	60
90	90
60	60
40	70
80	90
5	50
80	90
60	80
80	10
80	50
60	70
70	90
90	10
50	90
5	90
10	70
90	10
90	40
90	80
90	70
70	80
10	90
90	20
5	40
80	60
90	0
90	50
60	90
70	90
50	0
90	90
90	70
80	50
60	60
5	70
90	60
80	80
80	60
90	80
60	30
90	0
90	40
80	5
	0
	80
	0
	0
	1
	0
	70
	0
	80
	90
	10
	70
	60
	0
	80
	0
	40
	90
	80
	0
	60
	40
	60
	80
	60
	90
	90
	90
	90
	20
	20
	1
	10
	90
	70
	60
	5
	0
	90
	0
	90
	60
	90
	70
	40
	80
	40
	0
	2
	0
	70
	40
	90
	80
	90
	50
	80
	30
	20
	70
	90
	90
	0
	20
	80
	90
	80
	0
	30
	20
	70
	10
	80
	20
	80
	0
	80
	60
	0
	5
	30
	20
	80
	30
	0
	2
	30
	70
	30
	70
	90
	90
	10
	50
	10
	10
	70
	0
	80
	60
	60
	60
	80
	70
	20
	80
	50
	0
	70
	70
	90
	0
	0
	80
	80
	40
	30
	40
	50
	20
	90
	60
	40
	0
	70
	40
	90
	60
	0
	40
	70
	70
	80
	50
	80
	0
	40
	40
	10
	0
	50
	70
	0
	30
	5
	80
	30
	30
	60
	0
	90
	70
	80
	90
	40
	80
	90
	0
	50
	70
	90
	30
	30
	5
	80
	0
	50
	20
	60
	80
	70
	80
	20
	20
	30
	60
	90
	90
	80
	10
	0
	70
	30
	80
	90
	80
	40
	60
	40
	90
	70
	0
	30
	20
	50
	50
	80
	10
	60
