# Supplementary material for: Exploration and validation of the Ki67, Her-2, and mutant P53 protein-based risk model, nomogram and lymph node metastasis model for predicting colorectal cancer progression and prognosis
Source: Front Oncol. 2023 Nov 23;13:1236441. doi: 10.3389/fonc.2023.1236441 (PMC10704156; doi:10.3389/fonc.2023.1236441)
Supplement: Supplementary file 1 [file DataSheet_1.zip › Specification, Data sheets and Working sheets for all tables and figures/Data sheets for Figure 4/Data sheet for Figure 4I.xlsx]

## Sheet: Sheet1
Low	Medium	High
20	0	90
60	5	30
0	0	0
50	30	20
80	90	5
5	50	40
90	30	70
90	20	80
90	90	5
10	20	10
90	40	0
90	90	40
40	60	0
70	0	5
80	70	2
70	60	10
90	90	10
80	20	70
0	60	80
60	40	5
90	90	5
90	5	50
90	5	70
90	10	5
50	60	0
40	70	0
0	80	50
60	60	0
70	0	90
50	80	50
80	5	30
30	90	20
90	1	30
5	90	20
90	90	80
80	70	50
40	80	0
5	90	60
5	90	80
80	50	0
40	70	90
30	70	0
90	80	90
70	5	30
60	90	30
50	90	60
90	20	60
15	5
60	80
70	30
80	60
40	20
60	70
60	80
80	90
90	80
90	5
70	80
80	40
2	60
50	90
80	60
90	50
5	70
60	90
80	20
90	30
60	90
10	10
40	60
10	50
30	10
50	5
50	40
50	30
60	20
80	20
80	60
80	70
1	40
70	70
5	20
70	80
20	60
60	40
30	30
80	5
5	80
70	90
60	90
5	20
80	40
20	80
10	5
5	60
40	70
30	90
10	30
20	90
50	70
30	70
10	80
10	80
80	70
60	90
90	90
60	20
90	40
90	50
80	80
30	90
1	20
5	80
80	70
80	80
80	10
50	60
90	5
80	80
90	10
60	20
0	5
80	40
90	5
70	5
40	90
90	50
90	10
80	30
90	20
90	5
70	5
90	90
80	60
90	90
80	80
60	70
60	90
90	80
20	20
10	5
90	30
50	40
70	90
90	90
5	30
90	30
90	60
70	40
60	5
40	40
80	30
90	50
60	30
30	50
0	30
90	40
90	20
80	5
90	30
60	90
50	50
60	0
80	60
50	40
90	5
60	70
10	60
80	70
50	15
90	30
80	30
90	70
40	5
60	40
80	5
90	50
90	0
20	20
90	60
60	90
0	60
90	5
30	60
90	50
2	10
0	5
90	40
20	5
70	0
70	30
20	40
70	5
10	50
90	30
80	40
0	30
30	0
80	50
30	10
90	5
70	5
90	60
90	5
90	5
10	40
10	10
60	90
70	5
10	10
0	20
80	0
20	90
90	50
60	70
70	40
60	90
40	70
20	70
40	90
80	80
60	60
60	2
70	70
90	30
50	40
90	90
90	70
90	60
70	90
80	60
30	80
60	90
10	70
80	70
90	80
90	50
40	90
80	80
30	80
60	10
70	70
20	10
80	70
20	5
10	40
60	90
90	80
40	80
80	90
90	90
70	20
50	40
60	60
90	90
90	0
80	50
	70
	90
	0
	90
	70
	90
	60
	40
	5
	80
	60
	80
	0
	30
	0
	40
	80
	50
	80
	1
	0
	70
	0
	80
	90
	70
	60
	0
	80
	0
	40
	20
	0
	60
	40
	60
	90
	80
	90
	90
	90
	20
	1
	10
	0
	90
	70
	5
	0
	90
	90
	80
	60
	90
	70
	90
	40
	80
	40
	0
	70
	40
	70
	80
	90
	80
	80
	80
	70
	90
	90
	90
	0
	80
	90
	80
	0
	80
	20
	80
	0
	80
	70
	60
	60
	5
	60
	80
	30
	0
	2
	70
	30
	90
	70
	90
	10
	50
	80
	60
	60
	60
	90
	80
	70
	20
	80
	0
	80
	70
	90
	90
	0
	80
	80
	70
	80
	80
	30
	40
	90
	50
	60
	90
	5
	40
	80
	0
	70
	40
	90
	60
	80
	0
	40
	70
	70
	80
	50
	80
	0
	40
	5
	40
	10
	10
	50
	70
	90
	0
	30
	5
	30
	0
	90
	70
	5
	80
	50
	70
	90
	5
	80
	90
	0
	50
	50
	60
	70
	80
	90
	90
	20
	90
	90
	80
	80
	0
	70
	30
	5
	80
	90
	80
	80
	40
	90
	0
	30
	20
	50
	80
	10
	60
