# Supplementary material for: Exploration and validation of the Ki67, Her-2, and mutant P53 protein-based risk model, nomogram and lymph node metastasis model for predicting colorectal cancer progression and prognosis
Source: Front Oncol. 2023 Nov 23;13:1236441. doi: 10.3389/fonc.2023.1236441 (PMC10704156; doi:10.3389/fonc.2023.1236441)
Supplement: Supplementary file 1 [file DataSheet_1.zip › Specification, Data sheets and Working sheets for all tables and figures/Data sheets for Figure 4/Data sheet for Figure 4J.xlsx]

## Sheet: Sheet1
T1	T2	T3	T4
5	20	0	5
0	30	90	80
90	90	60	70
90	50	60	70
60	30	0	50
5	30	70	80
40	20	60	90
70	90	0	80
1	0	50	5
10	20	60	80
0	20	80	40
40	40	40	70
0	20	90	60
2	10	5	50
10	80	5	80
10	5	60	90
90	90	90	90
90	90	90	80
10	5	70	10
5	5	90	60
20	40	80	5
90	80	0	80
0	60	80	90
70	10	5	5
0	5	90	90
0	20	10	50
0	0	90	70
60	70	90	40
60	70	90	90
0	60	40	80
50	90	70	90
30	80	80	90
80	60	90	70
0	20	70	40
20	50	70	60
30	0	90	60
30	60	90	70
0	0	90	80
20	5	50	60
50	0	80	40
60	50	0	70
0	80	70	60
0	60	80	90
90	0	60	40
0	0	90
	10	90
	0	90
	0	90
	40	50
	80	40
	0	0
	90	5
	70	60
	90	20
	30	80
	20	30
	0	30
	80	60
	0	90
	20	5
	0	20
	70	5
	60	30
	0	90
	90	90
	70	70
	90	90
	10	15
	60	80
	70	5
	0	70
	0	80
	30	40
	20	60
	60	90
	0	60
	70	50
	50	70
	0	90
	10	20
	70	80
	0	30
	0	90
	90	10
	40	60
	5	50
	90	40
	90	10
	90	5
	5	40
	20	30
	70	20
	20	20
	30	60
	60	70
	10	40
	30	70
	80	20
	20	80
	10	60
	60	60
		40
		30
		5
		60
		80
		90
		90
		70
		70
		20
		40
		80
		5
		60
		80
		80
		2
		70
		90
		30
		90
		70
		50
		70
		80
		80
		70
		90
		80
		20
		40
		90
		50
		80
		5
		60
		80
		90
		90
		20
		60
		80
		70
		60
		5
		80
		10
		20
		40
		10
		5
		40
		5
		5
		90
		50
		30
		50
		50
		10
		30
		20
		5
		5
		90
		60
		50
		80
		70
		80
		90
		80
		80
		80
		1
		70
		70
		20
		60
		30
		80
		5
		30
		40
		90
		90
		30
		30
		60
		40
		5
		40
		30
		50
		30
		5
		50
		70
		60
		5
		80
		20
		30
		40
		20
		5
		30
		90
		50
		0
		60
		40
		5
		70
		60
		70
		15
		30
		30
		70
		5
		40
		10
		5
		40
		30
		5
		10
		20
		50
		0
		50
		30
		10
		20
		60
		90
		60
		5
		60
		50
		10
		5
		40
		5
		0
		30
		40
		5
		50
		30
		40
		30
		0
		50
		10
		10
		5
		5
		60
		5
		5
		40
		10
		90
		60
		90
		90
		90
		50
		80
		30
		1
		5
		80
		60
		2
		80
		80
		80
		70
		50
		90
		90
		60
		0
		80
		90
		70
		40
		90
		90
		80
		70
		30
		90
		40
		90
		80
		70
		60
		90
		60
		80
		90
		60
		70
		70
		80
		90
		50
		90
		20
		80
		10
		90
		50
		70
		90
		5
		80
		10
		90
		70
		10
		60
		40
		80
		90
		70
		5
		60
		40
		90
		80
		80
		90
		90
		30
		0
		40
		60
		90
		90
		90
		80
		70
		90
		90
		90
		70
		90
		60
		50
		60
		60
		80
		40
		5
		50
		80
		80
		0
		30
		80
		90
		50
		60
		1
		0
		70
		80
		90
		10
		70
		80
		80
		0
		50
		40
		90
		80
		20
		90
		40
		60
		90
		40
		80
		80
		90
		90
		90
		90
		90
		20
		20
		90
		1
		90
		70
		60
		5
		90
		90
		80
		60
		90
		70
		90
		90
		30
		90
		40
		0
		2
		70
		40
		80
		80
		80
		80
		70
		90
		90
		90
		90
		20
		90
		80
		70
		70
		20
		80
		70
		10
		90
		80
		80
		5
		60
		30
		80
		2
		80
		30
		70
		70
		90
		90
		90
		90
		50
		10
		10
		10
		80
		80
		80
		60
		60
		90
		80
		20
		70
		80
		90
		0
		80
		60
		70
		90
		90
		60
		80
		70
		80
		40
		80
		40
		90
		50
		90
		80
		60
		5
		40
		80
		0
		80
		40
		90
		80
		60
		40
		70
		80
		80
		70
		90
		50
		40
		5
		40
		10
		90
		90
		90
		50
		90
		70
		30
		5
		80
		30
		30
		60
		10
		90
		70
		80
		90
		80
		50
		70
		30
		80
		30
		80
		90
		0
		50
		70
		50
		60
		80
		80
		90
		20
		90
		80
		80
		60
		70
		5
		80
		90
		90
		80
		40
		60
		80
		90
		90
		70
		0
		30
		50
		60
		50
		80
		90
		90
		80
