# Supplementary material for: Exploration and validation of the Ki67, Her-2, and mutant P53 protein-based risk model, nomogram and lymph node metastasis model for predicting colorectal cancer progression and prognosis
Source: Front Oncol. 2023 Nov 23;13:1236441. doi: 10.3389/fonc.2023.1236441 (PMC10704156; doi:10.3389/fonc.2023.1236441)
Supplement: Supplementary file 1 [file DataSheet_1.zip › Specification, Data sheets and Working sheets for all tables and figures/Data sheets for Figure 4/Data sheet for Figure 4K.xlsx]

## Sheet: Sheet1
N0	N1	N2
5	0	5
0	0	90
90	20	90
20	50	70
30	10	90
90	60	90
50	80	90
30	10	90
30	1	70
20	70	90
90	80	90
0	90	90
20	70	50
20	80	80
40	90	0
90	60	70
60	90	70
60	20	80
0	60	60
70	90	90
60	80	90
90	80	90
60	40	90
80	50	50
40	70	40
90	90	0
5	60	5
5	5	70
60	60	50
0	80	80
5	90	90
40	90	30
80	90	90
5	70	70
70	70	60
90	20	90
40	40	15
80	80	80
5	5	90
10	60	80
0	80	20
40	80	40
0	2	90
5	70	50
5	90	80
80	30	5
30	90	60
30	70	80
5	50	90
2	70	90
10	80	20
40	80	60
20	70	80
5	90	70
5	90	80
10	10	1
80	5	70
80	80	90
70	10	60
80	70	0
40	80	80
60	90	90
90	80	70
60	80	40
50	80	90
70	5	90
90	70	90
20	70	90
80	60	80
30	90	80
90	60	90
10	90	60
60	90	80
50	90	80
40	50	50
10	80	90
5	30	80
40	1	90
30	5	1
20	80	90
20	60	90
60	2	70
70	80	80
40	80	90
70	80	70
20	70	90
80	50	80
60	90	60
60	80	80
40	90	70
30	90	90
5	70	90
60	30	60
5	90	80
80	40	80
10	90	90
20	80	20
40	70	90
10	60	60
5	90	80
40	90	50
5	80	10
5	60	90
90	60	90
50	80	90
30	90	50
50	60	70
50	70	70
10	70	80
30	80	90
20	90	80
5	50	5
5	90	80
90	20	80
60	80	90
50	10	80
60	90	90
90	50	80
20	70
70	90
20	5
60	80
30	10
80	90
5	70
30	90
40	70
90	10
90	60
30	40
30	80
60	90
40	70
5	5
40	60
30	40
50	90
30	80
5	80
50	90
70	90
60	30
5	0
80	90
20	70
30	90
40	90
20	90
5	60
30	50
90	60
50	60
0	5
60	50
40	80
5	60
70	80
60	80
70	80
15	10
30	80
30	90
70	80
5	20
40	60
10	90
5	40
40	80
30	90
5	90
10	90
20	20
50	70
0	60
50	90
30	80
10	70
20	90
60	90
90	30
60	70
5	90
60	80
50	90
10	70
5	80
40	70
5	10
0	80
30	70
40	5
5	60
50	90
30	90
40	90
30	70
0	90
50	10
10	80
10	60
5	80
5	80
60	60
5	90
5	80
40	80
10	90
80	60
90	40
5	80
10	80
5	60
20	40
0	80
90	60
50	80
70	70
40	90
90	5
20	90
40	5
60	80
0	10
50	70
0	90
90	90
70	70
70	80
40	90
0	90
30	60
0	50
40	90
5	90
0	10
50	60
0	90
50	90
0	80
1	90
0	70
70	50
0	60
90	50
70	90
60	80
0	60
0
40
0
40
60
60
90
90
20
10
0
90
5
0
90
0
60
40
80
40
0
2
0
40
90
80
50
80
30
20
70
90
90
0
20
80
90
80
0
30
20
20
80
0
60
0
30
20
80
30
0
2
30
70
30
10
50
10
10
70
0
60
60
80
70
20
50
0
70
70
90
0
0
80
80
70
40
30
40
50
20
90
60
5
40
0
70
90
60
0
40
70
70
80
50
0
40
40
10
0
70
0
30
30
30
60
0
90
80
40
5
80
90
0
50
90
30
30
5
80
0
50
20
60
70
80
20
20
30
60
90
80
0
70
30
80
40
60
40
0
30
20
10
