# Supplementary material for: Exploration and validation of the Ki67, Her-2, and mutant P53 protein-based risk model, nomogram and lymph node metastasis model for predicting colorectal cancer progression and prognosis
Source: Front Oncol. 2023 Nov 23;13:1236441. doi: 10.3389/fonc.2023.1236441 (PMC10704156; doi:10.3389/fonc.2023.1236441)
Supplement: Supplementary file 1 [file DataSheet_1.zip › Specification, Data sheets and Working sheets for all tables and figures/Data sheets for Figure 4/Data sheet for Figure 4L.xlsx]

## Sheet: Sheet1
I	II	III
5	90	0
0	60	0
90	60	20
20	0	50
30	70	5
90	60	10
50	60	60
30	80	90
30	40	90
20	90	70
90	5	90
0	5	80
20	0	90
20	80	10
40	5	90
90	90	1
60	40	90
5	80	70
40	30	80
70	30	90
80	5	70
5	20	80
10	5	70
0	5	90
40	80	90
0	70	90
5	80	50
5	40	80
2	60	0
10	90	70
40	60	70
10	50	80
80	70	60
90	90	90
20	20	90
10	80	90
5	30	90
20	90	50
0	10	40
20	60	0
0	50	5
50	40	90
0	10	60
70	5	90
0	40	70
5	30	50
0	20	20
50	20	80
0	60	60
0	70	90
0	40	90
60	70	80
0	20	80
0	80	40
60	60	30
10	60	90
0	40	70
0	30	60
0	5	50
40	60	90
80	5	70
0	80	90
90	10	15
50	20	60
30	40	5
20	10	60
0	5	80
80	40	80
0	5	90
30	5	90
20	90	90
80	50	90
0	30	70
60	50	70
0	50	20
20	10	40
30	30	80
0	20	5
30	5	60
10	5	80
0	90	80
60	60	2
20	50	70
50	60	90
70	70	30
0	20	90
0	60	70
30	30	50
20	80	70
60	5	80
0	30	80
70	40	70
50	90	90
0	90	90
10	30	80
0	30	20
70	60	40
0	40	90
0	5	50
40	40	80
5	30	5
90	50	60
0	30	80
90	5	90
5	50	90
20	70	20
70	60	60
20	5	80
30	80	10
60	20	5
0	30	70
30	40	80
20	20	10
10	5	80
	30	70
	90	80
	50	90
	0	80
	60	80
	40	80
	5	1
	70	70
	60	5
	70	70
	15	70
	30	60
	30	90
	70	60
	5	90
	40	90
	10	90
	5	50
	40	80
	30	30
	5	1
	10	5
	20	80
	50	60
	0	2
	50	80
	30	80
	10	80
	20	70
	60	50
	90	90
	60	80
	5	90
	60	60
	50	0
	10	80
	5	90
	40	70
	5	40
	0	90
	30	90
	40	80
	5	90
	50	90
	30	70
	40	30
	30	90
	0	40
	50	90
	10	80
	10	70
	5	60
	5	90
	60	90
	5	80
	5	60
	40	60
	10	80
	80	90
	90	60
	5	70
	90	70
	50	80
	70	90
	40	50
	90	90
	40	20
	60	80
	90	10
	70	90
	40	50
	0	70
	30	90
	40	5
	50	80
	1	10
	0	90
	70	70
	90	90
	70	70
	0	10
	40	60
	40	40
	60	80
	90	90
	90	70
	20	5
	90	60
	5	40
	90	90
	60	80
	40	80
	0	90
	2	90
	40	30
	80	0
	80	90
	70	90
	90	90
	90	80
	20	70
	90	90
	80	90
	20	90
	30	60
	80	50
	2	60
	30	60
	70	80
	50	5
	10	50
	10	80
	70	60
	60	80
	80	80
	70	90
	0	60
	70	80
	90	80
	80	10
	80	80
	70	80
	40	50
	40	90
	50	80
	90	20
	60	90
	5	60
	40	90
	0	40
	70	80
	90	80
	40	90
	70	90
	80	90
	40	20
	40	90
	30	1
	30	70
	30	60
	60	90
	90	80
	80	90
	80	70
	50	90
	30	90
	30	30
	80	90
	0	70
	50	70
	60	90
	80	80
	20	80
	90	90
	80	90
	70	70
	80	70
	40	80
	60	70
	40	10
	0	90
	30	80
		80
		70
		60
		5
		60
		80
		90
		70
		90
		90
		90
		70
		90
		90
		60
		10
		80
		80
		80
		60
		90
		20
		80
		90
		80
		60
		90
		60
		80
		80
		90
		60
		40
		80
		80
		60
		80
		40
		80
		60
		80
		70
		90
		50
		5
		10
		90
		90
		90
		50
		90
		70
		5
		80
		10
		70
		90
		90
		70
		80
		90
		90
		60
		70
		50
		80
		90
		90
		90
		80
		10
		60
		5
		90
		90
		80
		80
		80
		90
		90
		70
		50
		60
		50
		80
		90
		90
		80
		60
