# Supplementary material for: Exploration and validation of the Ki67, Her-2, and mutant P53 protein-based risk model, nomogram and lymph node metastasis model for predicting colorectal cancer progression and prognosis
Source: Front Oncol. 2023 Nov 23;13:1236441. doi: 10.3389/fonc.2023.1236441 (PMC10704156; doi:10.3389/fonc.2023.1236441)
Supplement: Supplementary file 1 [file DataSheet_1.zip › Specification, Data sheets and Working sheets for all tables and figures/Data sheets for Figure 4/Data sheet for Figure 4M.xlsx]

## Sheet: Sheet1
Right Hemicolon	Left Hemicolon	Rectum
90	0	0
20	5	70
30	0	60
20	90	90
20	50	0
40	30	20
60	30	50
80	20	60
90	90	80
80	0	40
0	90	90
70	60	5
60	70	5
90	80	5
90	70	10
50	90	60
40	90	90
0	90	90
5	50	70
5	70	90
70	80	80
50	90	60
20	90	0
80	90	5
10	60	40
40	90	80
0	0	5
5	5	90
80	30	70
80	30	10
40	60	90
5	90	1
5	5	90
40	90	90
30	2	40
90	10	80
90	20	70
60	80	90
50	70	15
90	80	60
70	40	80
70	90	5
80	50	20
60	70	80
60	80	20
90	30	40
20	90	60
40	10	90
10	60	90
5	50	0
40	60	90
30	60	80
20	40	50
80	30	70
60	5	90
70	60	90
40	90	0
70	70	90
80	70	70
80	20	90
90	80	60
90	80	50
90	2	60
40	70	70
80	90	60
5	70	80
60	80	40
90	80	5
70	80	50
50	20	80
70	50	60
70	80	80
90	90	0
90	90	30
40	20	0
90	70	40
80	60	5
5	5	0
60	20	80
60	40	50
80	10	0
10	5	90
5	40	50
80	5	0
10	5	60
80	90	80
10	50	1
30	60	0
50	90	70
50	80	0
10	80	80
30	80	90
20	80	10
5	80	70
5	70	60
90	20	0
60	70	80
50	60	80
70	80	0
90	30	50
1	90	40
5	30	90
20	60	80
30	40	20
5	40	0
40	30	90
90	70	60
30	60	40
5	5	60
30	80	90
50	20	40
5	30	80
50	40	60
90	20	80
40	5	90
30	30	90
5	90	90
10	50	90
20	0	90
50	60	20
0	40	20
50	5	90
30	70	1
10	60	10
20	70	0
60	15	90
90	30	70
60	30	60
5	70	5
60	5	0
50	40	90
10	10	0
5	10	90
40	5	80
5	5	60
0	60	90
30	5	70
40	5	90
5	40	40
50	10	90
30	80	80
40	90	30
30	5	90
0	10	40
50	20	0
10	90	2
5	50	0
0	40	70
70	90	40
60	70	90
90	70	70
90	90	80
90	60	90
80	50	80
80	80	50
80	30	80
70	1	30
80	5	20
60	80	80
0	60	70
70	2	90
80	50	90
60	90	90
90	90	90
90	80	0
10	90	20
90	70	80
50	40	90
70	90	80
90	90	70
5	80	70
80	90	0
10	90	30
70	90	20
40	40	80
90	90	70
70	80	10
30	70	90
0	90	80
	80	20
	60	80
	60	0
	80	80
	60	70
	70	60
	70	60
	80	0
	90	5
	50	60
	90	30
	20	20
	80	80
	90	30
	70	0
	90	2
	10	80
	60	30
	80	70
	5	30
	60	90
	40	70
	90	90
	80	90
	80	90
	90	70
	90	90
		90
		10
		50
		10
		10
		60
		70
		10
		0
		80
		80
		60
		80
		60
		60
		90
		80
		20
		70
		20
		80
		90
		50
		0
		80
		60
		70
		70
		90
		90
		0
		0
		80
		60
		80
		70
		80
		40
		80
		30
		40
		90
		50
		60
		20
		40
		90
		80
		60
		5
		40
		80
		60
		0
		80
		70
		40
		90
		60
		80
		0
		60
		40
		70
		70
		80
		50
		80
		70
		90
		0
		50
		40
		5
		40
		10
		90
		90
		10
		90
		0
		50
		70
		90
		70
		0
		30
		5
		80
		30
		30
		60
		0
		10
		90
		70
		80
		90
		90
		40
		5
		80
		90
		0
		50
		70
		90
		30
		80
		30
		90
		5
		80
		90
		0
		60
		50
		70
		50
		20
		60
		80
		70
		80
		20
		90
		90
		20
		30
		60
		90
		90
		80
		80
		10
		60
		0
		70
		30
		5
		80
		90
		90
		80
		80
		40
		60
		40
		80
		90
		90
		70
		0
		30
		20
		50
		60
		50
		80
		90
		90
		80
		10
		60
