# Supplementary material for: Exploration and validation of the Ki67, Her-2, and mutant P53 protein-based risk model, nomogram and lymph node metastasis model for predicting colorectal cancer progression and prognosis
Source: Front Oncol. 2023 Nov 23;13:1236441. doi: 10.3389/fonc.2023.1236441 (PMC10704156; doi:10.3389/fonc.2023.1236441)
Supplement: Supplementary file 1 [file DataSheet_1.zip › Specification, Data sheets and Working sheets for all tables and figures/Data sheets for Figure 5/Data sheet for Figure 5A.xlsx]

## Sheet: Sheet1
status	time	Her-2+
0	86	-
0	79	-
0	92	-
0	63	-
0	66	-
0	75	-
0	61	-
0	68	-
0	64	-
0	72	1+
0	65	-
0	70	2+
0	59	2+
0	62	-
0	85	-
0	82	2+
0	90	-
0	77	2+
0	69	-
0	73	1+
0	56	-
0	63	1+
0	59	2+
0	55	2+
0	64	1+
0	58	-
0	60	-
0	57	2+
0	56	3+
0	74	1+
0	80	1+
0	65	3+
0	57	3+
0	66	2+
0	76	2+
0	56	1+
0	68	-
0	62	2+
0	69	1+
0	61	-
0	57	1+
0	76	1+
0	65	2+
0	62	2+
0	74	1+
0	56	1+
0	67	1+
0	58	1+
0	59	-
0	61	-
0	68	1+
0	75	1+
0	64	1+
0	55	2+
0	57	1+
0	56	1+
0	65	2+
0	59	2+
0	67	1+
0	61	2+
0	68	2+
0	58	2+
0	65	2+
0	66	2+
0	73	2+
0	81	2+
0	60	2+
0	71	1+
0	56	1+
0	63	1+
0	61	1+
0	58	1+
0	61	2+
0	65	1+
0	75	2+
0	55	3+
0	67	3+
0	58	-
0	65	1+
0	62	-
0	61	1+
0	68	-
0	72	1+
0	57	1+
0	63	1+
0	58	1+
0	55	-
0	73	-
0	63	1+
0	68	-
0	70	1+
0	56	1+
0	64	1+
0	67	1+
0	86	-
0	57	1+
0	55	1+
0	62	-
0	59	2+
0	67	-
0	56	-
0	63	-
0	61	-
0	61	1+
0	77	-
0	68	-
0	59	-
0	67	1+
0	55	1+
0	71	1+
0	58	1+
0	63	1+
0	70	-
0	66	1+
0	67	-
0	57	1+
0	60	1+
0	65	-
0	75	-
0	57	-
0	64	-
0	56	-
0	59	-
0	56	-
0	56	-
0	63	2+
0	61	-
0	64	1+
0	62	-
0	55	-
0	56	2+
0	64	1+
0	61	-
0	68	2+
0	57	2+
0	56	1+
0	61	3+
0	67	-
0	62	3+
0	57	-
0	71	-
0	64	1+
0	63	-
0	73	-
0	62	-
0	62	-
0	68	1+
0	57	1+
0	59	-
0	57	2+
0	68	-
0	75	1+
0	63	-
0	59	-
0	62	-
0	70	-
0	71	-
0	63	-
0	64	1+
0	55	2+
0	74	-
0	58	-
0	76	-
0	64	-
0	69	1+
0	65	-
0	63	-
0	55	-
0	63	-
0	64	-
0	71	-
0	62	-
0	59	2+
0	62	1+
0	71	-
0	84	1+
0	66	-
0	58	-
0	63	1+
0	56	-
0	69	-
0	62	-
0	79	-
0	57	3+
0	62	-
0	67	-
0	58	2+
0	64	-
0	55	-
0	78	-
0	63	-
0	80	-
0	57	-
0	65	1+
0	68	-
0	61	-
0	59	-
0	72	1+
0	63	2+
0	77	-
0	72	-
0	63	-
0	68	-
0	58	1+
0	55	-
0	59	1+
0	68	-
0	65	-
0	71	-
0	59	-
0	65	1+
0	70	-
0	76	-
0	56	-
0	60	-
0	89	-
0	82	-
0	65	-
0	55	-
0	72	-
0	67	-
0	56	-
0	69	-
0	61	-
0	70	-
0	58	-
0	63	-
0	65	-
0	58	-
0	75	-
0	60	-
0	57	-
0	65	1+
0	59	-
0	55	1+
0	60	-
0	57	-
0	62	-
0	68	-
0	69	-
0	75	1+
0	62	2+
0	55	1+
0	72	-
0	62	-
0	59	-
0	56	-
0	70	-
0	61	-
0	57	1+
0	66	-
0	55	-
0	55	-
0	63	-
0	68	-
0	57	-
0	67	-
1	58	-
1	52	-
1	57	-
1	68	-
1	56	-
1	53	-
1	42	-
1	50	1+
1	48	2+
1	43	-
1	56	1+
1	38	-
1	47	1+
1	51	-
1	35	2+
1	43	2+
1	56	-
1	50	1+
1	57	-
1	19	2+
1	32	1+
1	26	1+
1	61	-
1	44	2+
1	37	-
1	40	-
1	18	2+
1	9	2+
1	13	2+
1	16	2+
1	27	2+
1	36	1+
1	47	2+
1	51	2+
1	29	-
1	31	-
1	52	2+
1	11	-
1	14	-
1	20	-
1	73	-
1	46	3+
1	39	3+
1	17	2+
1	32	2+
1	60	1+
1	47	1+
1	37	-
1	7	2+
1	29	2+
1	26	-
1	6	1+
1	24	1+
1	38	2+
1	23	1+
1	42	1+
1	49	1+
1	47	1+
1	28	2+
1	53	1+
1	37	2+
1	35	1+
1	49	1+
1	67	1+
1	47	1+
1	63	1+
1	36	1+
1	25	2+
1	16	2+
1	38	-
1	45	1+
1	40	2+
1	31	1+
1	37	1+
1	46	2+
1	33	1+
1	42	2+
1	38	2+
1	27	2+
1	52	1+
1	42	1+
1	17	1+
1	25	2+
1	31	2+
1	26	1+
1	43	3+
1	39	1+
1	41	2+
1	50	2+
1	48	1+
1	22	3+
1	35	3+
1	18	1+
1	26	1+
1	54	2+
1	53	2+
1	62	2+
1	37	2+
1	38	2+
1	52	1+
1	52	2+
1	11	2+
1	26	2+
1	34	2+
1	30	2+
1	43	2+
1	29	2+
1	49	-
1	47	-
1	39	1+
1	49	1+
1	50	-
1	52	1+
1	47	-
1	40	1+
1	59	1+
1	51	-
1	48	-
1	53	-
1	48	2+
1	50	2+
1	48	2+
1	56	2+
1	45	2+
1	43	-
1	39	1+
1	54	-
1	51	-
1	48	1+
1	52	-
1	49	1+
1	46	1+
1	42	1+
1	44	-
1	26	3+
1	31	2+
1	29	3+
1	40	2+
1	38	-
1	37	1+
1	48	1+
1	42	1+
1	36	-
1	42	2+
1	49	2+
1	37	2+
1	41	2+
1	46	-
1	21	2+
1	52	-
1	31	2+
1	17	2+
1	10	2+
1	14	2+
1	47	2+
1	38	3+
1	34	3+
1	44	3+
1	8	2+
1	35	1+
1	32	1+
1	31	2+
1	45	2+
1	37	2+
1	42	1+
1	47	1+
1	34	2+
1	38	2+
1	46	2+
1	24	2+
1	43	2+
1	40	3+
1	26	3+
1	13	2+
1	29	2+
1	43	1+
1	30	-
1	38	3+
1	46	3+
1	32	3+
1	28	-
1	24	3+
1	46	-
1	21	1+
1	19	2+
1	45	-
1	40	1+
1	25	2+
1	31	1+
1	36	2+
1	26	1+
1	34	2+
1	47	3+
1	31	3+
1	43	2+
1	21	2+
1	25	2+
1	41	1+
1	29	2+
1	22	3+
1	52	1+
1	42	2+
1	27	3+
1	46	1+
1	42	2+
1	37	2+
1	29	1+
1	40	2+
1	46	2+
1	37	2+
1	58	1+
1	42	1+
1	28	2+
1	49	-
1	32	3+
1	37	2+
1	45	2+
1	47	1+
1	52	-
1	47	2+
1	37	1+
1	42	1+
1	48	2+
1	26	1+
1	41	2+
1	39	-
1	49	1+
1	45	2+
1	26	1+
1	36	1+
1	19	3+
1	54	-
1	37	3+
1	43	1+
1	47	1+
1	42	3+
1	32	1+
1	35	1+
1	37	1+
1	16	1+
1	41	2+
1	39	1+
1	53	-
1	47	2+
1	41	-
1	39	1+
1	41	3+
1	49	3+
1	57	1+
1	32	2+
1	41	2+
1	35	1+
1	28	2+
1	39	1+
1	52	-
1	42	2+
1	47	-
1	25	2+
1	42	2+
1	33	1+
1	49	-
1	39	1+
1	48	2+
1	37	1+
1	49	-
1	35	2+
1	42	2+
1	48	-
1	36	1+
1	50	1+
1	39	1+
1	40	-
1	46	1+
1	43	2+
1	40	1+
1	27	1+
1	35	1+
1	38	-
1	41	1+
1	25	1+
1	48	-
1	17	2+
1	42	1+
1	38	2+
1	42	2+
1	46	1+
1	39	1+
1	24	2+
1	54	2+
1	42	2+
1	21	2+
1	33	1+
1	36	1+
1	25	2+
1	30	1+
1	37	1+
1	28	3+
1	40	-
1	36	3+
1	31	2+
1	38	1+
1	52	1+
1	42	1+
1	38	1+
1	24	2+
1	31	2+
1	30	2+
1	29	3+
1	46	-
1	36	2+
1	15	3+
1	37	-
1	24	1+
1	16	3+
1	31	2+
