# Supplementary material for: Exploration and validation of the Ki67, Her-2, and mutant P53 protein-based risk model, nomogram and lymph node metastasis model for predicting colorectal cancer progression and prognosis
Source: Front Oncol. 2023 Nov 23;13:1236441. doi: 10.3389/fonc.2023.1236441 (PMC10704156; doi:10.3389/fonc.2023.1236441)
Supplement: Supplementary file 1 [file DataSheet_1.zip › Specification, Data sheets and Working sheets for all tables and figures/Data sheets for Figure 5/Data sheet for Figure 5B.xlsx]

## Sheet: Sheet1
status	time	Ki-67
0	86	60
0	79	60
0	92	70
0	63	50
0	66	30
0	75	70
0	61	20
0	68	70
0	64	60
0	72	40
0	65	60
0	70	60
0	59	50
0	62	60
0	85	60
0	82	70
0	90	30
0	77	40
0	69	70
0	73	80
0	56	60
0	63	50
0	59	60
0	55	70
0	64	70
0	58	70
0	60	40
0	57	60
0	56	80
0	74	40
0	80	80
0	65	70
0	57	40
0	66	60
0	76	30
0	56	70
0	68	30
0	62	50
0	69	80
0	61	60
0	57	70
0	76	70
0	65	30
0	62	60
0	74	40
0	56	60
0	67	50
0	58	40
0	59	70
0	61	40
0	68	70
0	75	70
0	64	70
0	55	80
0	57	80
0	56	60
0	65	70
0	59	70
0	67	60
0	61	80
0	68	80
0	58	80
0	65	70
0	66	70
0	73	50
0	81	40
0	60	60
0	71	70
0	56	60
0	63	60
0	61	60
0	58	50
0	61	40
0	65	70
0	75	80
0	55	50
0	67	40
0	58	40
0	65	80
0	62	70
0	61	70
0	68	40
0	72	70
0	57	60
0	63	60
0	58	50
0	55	50
0	73	50
0	63	40
0	68	60
0	70	40
0	56	60
0	64	50
0	67	70
0	86	90
0	57	30
0	55	60
0	62	60
0	59	50
0	67	40
0	56	60
0	63	50
0	61	50
0	61	60
0	77	50
0	68	60
0	59	40
0	67	40
0	55	70
0	71	50
0	58	50
0	63	40
0	70	80
0	66	30
0	67	50
0	57	60
0	60	60
0	65	20
0	75	80
0	57	20
0	64	40
0	56	70
0	59	50
0	56	60
0	56	40
0	63	70
0	61	50
0	64	20
0	62	50
0	55	70
0	56	60
0	64	70
0	61	70
0	68	70
0	57	80
0	56	70
0	61	60
0	67	50
0	62	50
0	57	40
0	71	40
0	64	70
0	63	50
0	73	40
0	62	40
0	62	80
0	68	70
0	57	10
0	59	50
0	57	40
0	68	80
0	75	40
0	63	50
0	59	60
0	62	30
0	70	50
0	71	40
0	63	30
0	64	60
0	55	50
0	74	50
0	58	40
0	76	60
0	64	60
0	69	60
0	65	20
0	63	90
0	55	80
0	63	30
0	64	80
0	71	50
0	62	60
0	59	80
0	62	80
0	71	60
0	84	40
0	66	50
0	58	70
0	63	50
0	56	20
0	69	70
0	62	80
0	79	40
0	57	50
0	62	80
0	67	50
0	58	30
0	64	30
0	55	70
0	78	50
0	63	50
0	80	10
0	57	30
0	65	70
0	68	50
0	61	70
0	59	30
0	72	10
0	63	50
0	77	40
0	72	30
0	63	70
0	68	50
0	58	10
0	55	60
0	59	50
0	68	50
0	65	70
0	71	40
0	59	50
0	65	60
0	70	50
0	76	10
0	56	70
0	60	20
0	89	60
0	82	40
0	65	70
0	55	60
0	72	60
0	67	50
0	56	90
0	69	40
0	61	20
0	70	70
0	58	40
0	63	50
0	65	70
0	58	80
0	75	40
0	60	60
0	57	60
0	65	80
0	59	70
0	55	60
0	60	60
0	57	50
0	62	50
0	68	70
0	69	40
0	75	40
0	62	40
0	55	80
0	72	60
0	62	40
0	59	50
0	56	50
0	70	30
0	61	50
0	57	60
0	66	40
0	55	50
0	55	70
0	63	70
0	68	20
0	57	90
0	67	10
1	58	30
1	52	70
1	57	30
1	68	30
1	56	90
1	53	30
1	42	80
1	50	50
1	48	60
1	43	80
1	56	60
1	38	50
1	47	80
1	51	90
1	35	80
1	43	50
1	56	70
1	50	70
1	57	60
1	19	90
1	32	70
1	26	70
1	61	20
1	44	70
1	37	70
1	40	70
1	18	80
1	9	60
1	13	70
1	16	70
1	27	80
1	36	70
1	47	60
1	51	60
1	29	60
1	31	80
1	52	80
1	11	70
1	14	60
1	20	80
1	73	50
1	46	80
1	39	90
1	17	40
1	32	80
1	60	40
1	47	80
1	37	60
1	7	60
1	29	70
1	26	80
1	6	60
1	24	70
1	38	70
1	23	80
1	42	90
1	49	70
1	47	80
1	28	60
1	53	20
1	37	40
1	35	60
1	49	70
1	67	60
1	47	70
1	63	40
1	36	40
1	25	50
1	16	80
1	38	70
1	45	50
1	40	70
1	31	70
1	37	80
1	46	60
1	33	80
1	42	70
1	38	80
1	27	50
1	52	70
1	42	80
1	17	80
1	25	60
1	31	70
1	26	60
1	43	70
1	39	80
1	41	80
1	50	70
1	48	80
1	22	60
1	35	60
1	18	60
1	26	70
1	54	70
1	53	40
1	62	60
1	37	70
1	38	60
1	52	60
1	52	20
1	11	90
1	26	70
1	34	70
1	30	80
1	43	80
1	29	80
1	49	70
1	47	80
1	39	60
1	49	60
1	50	60
1	52	70
1	47	60
1	40	70
1	59	60
1	51	80
1	48	90
1	53	60
1	48	60
1	50	70
1	48	50
1	56	40
1	45	50
1	43	60
1	39	70
1	54	70
1	51	70
1	48	70
1	52	50
1	49	40
1	46	60
1	42	70
1	44	60
1	26	80
1	31	60
1	29	80
1	40	80
1	38	80
1	37	50
1	48	40
1	42	80
1	36	80
1	42	80
1	49	60
1	37	80
1	41	50
1	46	60
1	21	90
1	52	90
1	31	70
1	17	70
1	10	90
1	14	90
1	47	70
1	38	70
1	34	80
1	44	60
1	8	70
1	35	80
1	32	80
1	31	80
1	45	80
1	37	80
1	42	70
1	47	80
1	34	90
1	38	70
1	46	60
1	24	80
1	43	80
1	40	70
1	26	90
1	13	80
1	29	70
1	43	60
1	30	80
1	38	60
1	46	80
1	32	90
1	28	60
1	24	60
1	46	70
1	21	70
1	19	70
1	45	70
1	40	70
1	25	70
1	31	90
1	36	50
1	26	80
1	34	70
1	47	80
1	31	80
1	43	70
1	21	70
1	25	80
1	41	70
1	29	90
1	22	50
1	52	80
1	42	40
1	27	80
1	46	80
1	42	40
1	37	70
1	29	90
1	40	80
1	46	30
1	37	80
1	58	70
1	42	60
1	28	70
1	49	50
1	32	80
1	37	70
1	45	40
1	47	70
1	52	80
1	47	70
1	37	70
1	42	70
1	48	60
1	26	70
1	41	60
1	39	60
1	49	80
1	45	70
1	26	70
1	36	80
1	19	80
1	54	40
1	37	60
1	43	60
1	47	60
1	42	80
1	32	80
1	35	90
1	37	80
1	16	90
1	41	70
1	39	60
1	53	70
1	47	50
1	41	90
1	39	80
1	41	80
1	49	60
1	57	80
1	32	90
1	41	60
1	35	80
1	28	70
1	39	70
1	52	70
1	42	80
1	47	70
1	25	50
1	42	70
1	33	90
1	49	70
1	39	50
1	48	80
1	37	80
1	49	70
1	35	60
1	42	50
1	48	70
1	36	70
1	50	70
1	39	90
1	40	70
1	46	90
1	43	60
1	40	60
1	27	70
1	35	70
1	38	80
1	41	80
1	25	90
1	48	70
1	17	70
1	42	70
1	38	70
1	42	60
1	46	60
1	39	80
1	24	90
1	54	80
1	42	80
1	21	70
1	33	60
1	36	70
1	25	70
1	30	60
1	37	70
1	28	80
1	40	90
1	36	80
1	31	90
1	38	80
1	52	80
1	42	70
1	38	70
1	24	80
1	31	80
1	30	80
1	29	80
1	46	70
1	36	70
1	15	80
1	37	70
1	24	90
1	16	90
1	31	50
