# Supplementary material for: Exploration and validation of the Ki67, Her-2, and mutant P53 protein-based risk model, nomogram and lymph node metastasis model for predicting colorectal cancer progression and prognosis
Source: Front Oncol. 2023 Nov 23;13:1236441. doi: 10.3389/fonc.2023.1236441 (PMC10704156; doi:10.3389/fonc.2023.1236441)
Supplement: Supplementary file 1 [file DataSheet_1.zip › Specification, Data sheets and Working sheets for all tables and figures/Data sheets for Figure 5/Data sheet for Figure 5C.xlsx]

## Sheet: Sheet1
status	time	P53
0	86	5
0	79	0
0	92	50
0	63	30
0	66	90
0	75	20
0	61	20
0	68	60
0	64	60
0	72	90
0	65	60
0	70	40
0	59	5
0	62	5
0	85	70
0	82	0
0	90	5
0	77	40
0	69	5
0	73	1
0	56	90
0	63	40
0	59	90
0	55	0
0	64	90
0	58	40
0	60	5
0	57	90
0	56	20
0	74	10
0	80	40
0	65	30
0	57	30
0	66	5
0	76	2
0	56	5
0	68	10
0	62	90
0	69	15
0	61	80
0	57	80
0	76	70
0	65	30
0	62	90
0	74	50
0	56	40
0	67	10
0	58	40
0	59	20
0	61	70
0	68	20
0	75	60
0	64	40
0	55	30
0	57	90
0	56	90
0	65	20
0	59	2
0	67	90
0	61	50
0	68	70
0	58	60
0	65	20
0	66	60
0	73	80
0	81	40
0	60	10
0	71	5
0	56	50
0	63	30
0	61	10
0	58	30
0	61	60
0	65	50
0	75	90
0	55	80
0	67	20
0	58	80
0	65	5
0	62	30
0	61	30
0	68	5
0	72	30
0	57	30
0	63	5
0	58	5
0	55	80
0	73	20
0	63	20
0	68	30
0	70	50
0	56	60
0	64	40
0	67	15
0	86	30
0	57	30
0	55	70
0	62	5
0	59	30
0	67	10
0	56	50
0	63	0
0	61	60
0	61	5
0	77	50
0	68	5
0	59	40
0	67	5
0	55	50
0	71	30
0	58	10
0	63	10
0	70	5
0	66	5
0	67	5
0	57	40
0	60	10
0	65	10
0	75	5
0	57	20
0	64	0
0	56	40
0	59	90
0	56	70
0	56	90
0	63	50
0	61	5
0	64	2
0	62	90
0	55	90
0	56	60
0	64	80
0	61	50
0	68	20
0	57	10
0	56	70
0	61	40
0	67	80
0	62	5
0	57	0
0	71	20
0	64	40
0	63	0
0	73	50
0	62	0
0	62	60
0	68	50
0	57	70
0	59	40
0	57	60
0	68	80
0	75	0
0	63	30
0	59	0
0	62	5
0	70	0
0	71	0
0	63	0
0	64	1
0	55	0
0	74	0
0	58	60
0	76	0
0	64	0
0	69	50
0	65	0
0	63	60
0	55	90
0	63	60
0	64	20
0	71	10
0	62	0
0	59	70
0	62	60
0	71	5
0	84	0
0	66	0
0	58	80
0	63	40
0	56	80
0	69	40
0	62	2
0	79	0
0	57	40
0	62	90
0	67	50
0	58	30
0	64	20
0	55	90
0	78	0
0	63	20
0	80	30
0	57	20
0	65	10
0	68	20
0	61	0
0	59	60
0	72	0
0	63	30
0	77	20
0	72	30
0	63	0
0	68	2
0	58	30
0	55	90
0	59	90
0	68	10
0	65	70
0	71	0
0	59	60
0	65	70
0	70	20
0	76	50
0	56	80
0	60	70
0	89	0
0	82	0
0	65	70
0	55	40
0	72	30
0	67	50
0	56	70
0	69	60
0	61	0
0	70	70
0	58	70
0	63	50
0	65	0
0	58	40
0	75	10
0	60	0
0	57	0
0	65	5
0	59	30
0	55	0
0	60	10
0	57	5
0	62	90
0	68	0
0	69	90
0	75	30
0	62	5
0	55	80
0	72	0
0	62	20
0	59	20
0	56	30
0	70	60
0	61	0
0	57	70
0	66	30
0	55	90
0	55	90
0	63	0
0	68	20
0	57	60
0	67	10
1	58	90
1	52	20
1	57	30
1	68	30
1	56	0
1	53	40
1	42	90
1	50	60
1	48	0
1	43	20
1	56	50
1	38	5
1	47	10
1	51	60
1	35	90
1	43	90
1	56	90
1	50	80
1	57	80
1	19	90
1	32	90
1	26	90
1	61	80
1	44	70
1	37	80
1	40	70
1	18	90
1	9	90
1	13	80
1	16	70
1	27	70
1	36	80
1	47	90
1	51	90
1	29	50
1	31	5
1	52	90
1	11	70
1	14	50
1	20	80
1	73	5
1	46	80
1	39	60
1	17	90
1	32	80
1	60	40
1	47	20
1	37	5
1	7	40
1	29	90
1	26	70
1	6	60
1	24	50
1	38	70
1	23	90
1	42	5
1	49	70
1	47	60
1	28	90
1	53	20
1	37	80
1	35	60
1	49	5
1	67	20
1	47	40
1	63	70
1	36	60
1	25	60
1	16	80
1	38	90
1	45	70
1	40	70
1	31	80
1	37	5
1	46	80
1	33	70
1	42	90
1	38	70
1	27	70
1	52	80
1	42	90
1	17	90
1	25	80
1	31	40
1	26	90
1	43	50
1	39	80
1	41	90
1	50	90
1	48	60
1	22	5
1	35	70
1	18	80
1	26	10
1	54	20
1	53	5
1	62	5
1	37	50
1	38	50
1	52	90
1	52	60
1	11	80
1	26	70
1	34	90
1	30	80
1	43	70
1	29	5
1	49	60
1	47	40
1	39	90
1	49	30
1	50	60
1	52	50
1	47	70
1	40	60
1	59	40
1	51	90
1	48	5
1	53	40
1	48	40
1	50	5
1	48	50
1	56	30
1	45	20
1	43	90
1	39	60
1	54	30
1	51	40
1	48	50
1	52	60
1	49	80
1	46	50
1	42	70
1	44	70
1	26	60
1	31	90
1	29	60
1	40	90
1	38	90
1	37	80
1	48	80
1	42	60
1	36	80
1	42	80
1	49	80
1	37	70
1	41	80
1	46	90
1	21	60
1	52	0
1	31	40
1	17	90
1	10	90
1	14	80
1	47	90
1	38	70
1	34	30
1	44	90
1	8	90
1	35	80
1	32	70
1	31	90
1	45	60
1	37	60
1	42	80
1	47	90
1	34	70
1	38	70
1	46	80
1	24	90
1	43	80
1	40	90
1	26	70
1	13	90
1	29	80
1	43	90
1	30	90
1	38	10
1	46	60
1	32	70
1	28	60
1	24	40
1	46	90
1	21	80
1	19	90
1	45	90
1	40	90
1	25	90
1	31	90
1	36	80
1	26	70
1	34	90
1	47	70
1	31	90
1	43	60
1	21	80
1	25	5
1	41	80
1	29	80
1	22	90
1	52	50
1	42	60
1	27	80
1	46	10
1	42	70
1	37	80
1	29	80
1	40	90
1	46	20
1	37	90
1	58	60
1	42	80
1	28	80
1	49	90
1	32	90
1	37	90
1	45	90
1	47	1
1	52	90
1	47	90
1	37	90
1	42	90
1	48	90
1	26	90
1	41	70
1	39	70
1	49	80
1	45	80
1	26	80
1	36	90
1	19	90
1	54	80
1	37	70
1	43	70
1	47	80
1	42	70
1	32	90
1	35	80
1	37	80
1	16	60
1	41	60
1	39	80
1	53	30
1	47	90
1	41	70
1	39	90
1	41	90
1	49	90
1	57	50
1	32	60
1	41	10
1	35	80
1	28	80
1	39	60
1	52	90
1	42	20
1	47	80
1	25	90
1	42	60
1	33	90
1	49	90
1	39	60
1	48	80
1	37	80
1	49	90
1	35	60
1	42	40
1	48	90
1	36	80
1	50	40
1	39	80
1	40	80
1	46	40
1	43	80
1	40	60
1	27	80
1	35	70
1	38	90
1	41	50
1	25	90
1	48	90
1	17	90
1	42	50
1	38	90
1	42	80
1	46	70
1	39	90
1	24	90
1	54	80
1	42	70
1	21	80
1	33	90
1	36	90
1	25	60
1	30	70
1	37	50
1	28	80
1	40	90
1	36	90
1	31	90
1	38	80
1	52	60
1	42	5
1	38	90
1	24	80
1	31	80
1	30	80
1	29	90
1	46	70
1	36	50
1	15	50
1	37	80
1	24	90
1	16	80
1	31	60
