# Supplementary material for: Exploration and validation of the Ki67, Her-2, and mutant P53 protein-based risk model, nomogram and lymph node metastasis model for predicting colorectal cancer progression and prognosis
Source: Front Oncol. 2023 Nov 23;13:1236441. doi: 10.3389/fonc.2023.1236441 (PMC10704156; doi:10.3389/fonc.2023.1236441)
Supplement: Supplementary file 1 [file DataSheet_1.zip › Specification, Data sheets and Working sheets for all tables and figures/Data sheets for Figure 5/Data sheet for Figure 5D.xlsx]

## Sheet: Sheet1
status	time	T Stage
0	86	T1
0	79	T1
0	92	T2
0	63	T2
0	66	T2
0	75	T2
0	61	T2
0	68	T3
0	64	T3
0	72	T1
0	65	T3
0	70	T3
0	59	T3
0	62	T3
0	85	T3
0	82	T3
0	90	T1
0	77	T1
0	69	T3
0	73	T1
0	56	T3
0	63	T3
0	59	T3
0	55	T3
0	64	T3
0	58	T3
0	60	T2
0	57	T2
0	56	T3
0	74	T1
0	80	T1
0	65	T3
0	57	T3
0	66	T3
0	76	T1
0	56	T3
0	68	T1
0	62	T3
0	69	T3
0	61	T3
0	57	T3
0	76	T3
0	65	T3
0	62	T3
0	74	T3
0	56	T3
0	67	T3
0	58	T3
0	59	T3
0	61	T3
0	68	T3
0	75	T3
0	64	T3
0	55	T3
0	57	T1
0	56	T3
0	65	T3
0	59	T3
0	67	T3
0	61	T3
0	68	T3
0	58	T3
0	65	T3
0	66	T3
0	73	T3
0	81	T3
0	60	T3
0	71	T3
0	56	T3
0	63	T3
0	61	T3
0	58	T3
0	61	T3
0	65	T3
0	75	T1
0	55	T3
0	67	T2
0	58	T3
0	65	T3
0	62	T3
0	61	T3
0	68	T3
0	72	T3
0	57	T3
0	63	T3
0	58	T3
0	55	T3
0	73	T3
0	63	T3
0	68	T3
0	70	T3
0	56	T3
0	64	T3
0	67	T3
0	86	T3
0	57	T3
0	55	T3
0	62	T3
0	59	T3
0	67	T3
0	56	T3
0	63	T3
0	61	T3
0	61	T3
0	77	T3
0	68	T3
0	59	T3
0	67	T3
0	55	T3
0	71	T3
0	58	T3
0	63	T3
0	70	T3
0	66	T3
0	67	T3
0	57	T3
0	60	T3
0	65	T1
0	75	T1
0	57	T1
0	64	T2
0	56	T4
0	59	T4
0	56	T2
0	56	T3
0	63	T3
0	61	T3
0	64	T3
0	62	T3
0	55	T3
0	56	T3
0	64	T2
0	61	T3
0	68	T3
0	57	T3
0	56	T3
0	61	T3
0	67	T3
0	62	T3
0	57	T3
0	71	T2
0	64	T3
0	63	T1
0	73	T2
0	62	T2
0	62	T3
0	68	T3
0	57	T1
0	59	T3
0	57	T2
0	68	T3
0	75	T3
0	63	T3
0	59	T2
0	62	T2
0	70	T2
0	71	T1
0	63	T1
0	64	T3
0	55	T3
0	74	T1
0	58	T2
0	76	T2
0	64	T3
0	69	T3
0	65	T2
0	63	T1
0	55	T3
0	63	T1
0	64	T3
0	71	T2
0	62	T2
0	59	T3
0	62	T3
0	71	T3
0	84	T1
0	66	T2
0	58	T3
0	63	T2
0	56	T2
0	69	T3
0	62	T3
0	79	T2
0	57	T3
0	62	T2
0	67	T1
0	58	T2
0	64	T2
0	55	T3
0	78	T2
0	63	T3
0	80	T1
0	57	T3
0	65	T3
0	68	T2
0	61	T2
0	59	T2
0	72	T1
0	63	T3
0	77	T1
0	72	T1
0	63	T2
0	68	T3
0	58	T1
0	55	T3
0	59	T3
0	68	T2
0	65	T4
0	71	T1
0	59	T3
0	65	T3
0	70	T1
0	76	T1
0	56	T3
0	60	T2
0	89	T2
0	82	T2
0	65	T3
0	55	T3
0	72	T2
0	67	T3
0	56	T4
0	69	T1
0	61	T2
0	70	T3
0	58	T2
0	63	T2
0	65	T2
0	58	T3
0	75	T2
0	60	T1
0	57	T2
0	65	T3
0	59	T3
0	55	T2
0	60	T3
0	57	T2
0	62	T2
0	68	T1
0	69	T2
0	75	T3
0	62	T2
0	55	T3
0	72	T3
0	62	T2
0	59	T2
0	56	T2
0	70	T2
0	61	T1
0	57	T3
0	66	T2
0	55	T3
0	55	T3
0	63	T3
0	68	T2
0	57	T3
0	67	T2
1	58	T1
1	52	T2
1	57	T2
1	68	T2
1	56	T2
1	53	T2
1	42	T3
1	50	T3
1	48	T3
1	43	T2
1	56	T3
1	38	T4
1	47	T2
1	51	T3
1	35	T3
1	43	T3
1	56	T3
1	50	T3
1	57	T3
1	19	T3
1	32	T3
1	26	T3
1	61	T2
1	44	T3
1	37	T4
1	40	T3
1	18	T3
1	9	T3
1	13	T3
1	16	T4
1	27	T3
1	36	T3
1	47	T3
1	51	T3
1	29	T3
1	31	T3
1	52	T2
1	11	T4
1	14	T4
1	20	T4
1	73	T2
1	46	T3
1	39	T3
1	17	T4
1	32	T4
1	60	T2
1	47	T3
1	37	T4
1	7	T4
1	29	T3
1	26	T4
1	6	T4
1	24	T4
1	38	T3
1	23	T3
1	42	T3
1	49	T3
1	47	T3
1	28	T3
1	53	T3
1	37	T3
1	35	T3
1	49	T3
1	67	T3
1	47	T3
1	63	T3
1	36	T3
1	25	T3
1	16	T4
1	38	T3
1	45	T3
1	40	T3
1	31	T3
1	37	T3
1	46	T3
1	33	T3
1	42	T3
1	38	T3
1	27	T3
1	52	T3
1	42	T3
1	17	T4
1	25	T3
1	31	T3
1	26	T3
1	43	T3
1	39	T3
1	41	T3
1	50	T3
1	48	T3
1	22	T2
1	35	T3
1	18	T4
1	26	T4
1	54	T3
1	53	T3
1	62	T3
1	37	T3
1	38	T3
1	52	T3
1	52	T4
1	11	T3
1	26	T3
1	34	T3
1	30	T3
1	43	T3
1	29	T4
1	49	T3
1	47	T3
1	39	T3
1	49	T3
1	50	T3
1	52	T3
1	47	T3
1	40	T3
1	59	T3
1	51	T3
1	48	T3
1	53	T3
1	48	T3
1	50	T3
1	48	T3
1	56	T3
1	45	T3
1	43	T3
1	39	T3
1	54	T3
1	51	T3
1	48	T3
1	52	T3
1	49	T4
1	46	T4
1	42	T4
1	44	T2
1	26	T2
1	31	T3
1	29	T3
1	40	T3
1	38	T3
1	37	T3
1	48	T3
1	42	T3
1	36	T3
1	42	T3
1	49	T3
1	37	T3
1	41	T4
1	46	T3
1	21	T3
1	52	T3
1	31	T3
1	17	T3
1	10	T3
1	14	T3
1	47	T1
1	38	T3
1	34	T3
1	44	T3
1	8	T3
1	35	T3
1	32	T3
1	31	T3
1	45	T2
1	37	T3
1	42	T3
1	47	T3
1	34	T3
1	38	T3
1	46	T3
1	24	T3
1	43	T3
1	40	T3
1	26	T3
1	13	T3
1	29	T3
1	43	T3
1	30	T4
1	38	T3
1	46	T3
1	32	T3
1	28	T3
1	24	T3
1	46	T3
1	21	T3
1	19	T3
1	45	T3
1	40	T3
1	25	T3
1	31	T3
1	36	T3
1	26	T3
1	34	T3
1	47	T3
1	31	T3
1	43	T3
1	21	T3
1	25	T3
1	41	T3
1	29	T3
1	22	T3
1	52	T3
1	42	T3
1	27	T3
1	46	T3
1	42	T3
1	37	T3
1	29	T3
1	40	T3
1	46	T3
1	37	T3
1	58	T3
1	42	T3
1	28	T3
1	49	T3
1	32	T3
1	37	T3
1	45	T3
1	47	T3
1	52	T3
1	47	T3
1	37	T3
1	42	T3
1	48	T3
1	26	T3
1	41	T3
1	39	T2
1	49	T3
1	45	T3
1	26	T3
1	36	T3
1	19	T3
1	54	T2
1	37	T3
1	43	T3
1	47	T3
1	42	T3
1	32	T3
1	35	T3
1	37	T3
1	16	T4
1	41	T3
1	39	T3
1	53	T3
1	47	T2
1	41	T3
1	39	T3
1	41	T2
1	49	T3
1	57	T3
1	32	T4
1	41	T3
1	35	T3
1	28	T3
1	39	T3
1	52	T3
1	42	T3
1	47	T3
1	25	T3
1	42	T3
1	33	T3
1	49	T3
1	39	T3
1	48	T3
1	37	T3
1	49	T3
1	35	T4
1	42	T4
1	48	T3
1	36	T3
1	50	T3
1	39	T3
1	40	T3
1	46	T3
1	43	T3
1	40	T3
1	27	T3
1	35	T3
1	38	T3
1	41	T3
1	25	T3
1	48	T3
1	17	T3
1	42	T3
1	38	T3
1	42	T3
1	46	T3
1	39	T2
1	24	T3
1	54	T3
1	42	T3
1	21	T3
1	33	T2
1	36	T3
1	25	T4
1	30	T3
1	37	T3
1	28	T3
1	40	T3
1	36	T1
1	31	T3
1	38	T3
1	52	T3
1	42	T3
1	38	T3
1	24	T2
1	31	T3
1	30	T3
1	29	T3
1	46	T3
1	36	T3
1	15	T3
1	37	T3
1	24	T3
1	16	T3
1	31	T2
