# Supplementary material for: Exploration and validation of the Ki67, Her-2, and mutant P53 protein-based risk model, nomogram and lymph node metastasis model for predicting colorectal cancer progression and prognosis
Source: Front Oncol. 2023 Nov 23;13:1236441. doi: 10.3389/fonc.2023.1236441 (PMC10704156; doi:10.3389/fonc.2023.1236441)
Supplement: Supplementary file 1 [file DataSheet_1.zip › Specification, Data sheets and Working sheets for all tables and figures/Data sheets for Figure 5/Data sheet for Figure 5E.xlsx]

## Sheet: Sheet1
status	time	N Stage
0	86	N0
0	79	N0
0	92	N0
0	63	N0
0	66	N0
0	75	N0
0	61	N0
0	68	N0
0	64	N0
0	72	N0
0	65	N0
0	70	N0
0	59	N0
0	62	N0
0	85	N2
0	82	N0
0	90	N0
0	77	N0
0	69	N0
0	73	N1
0	56	N0
0	63	N0
0	59	N2
0	55	N2
0	64	N2
0	58	N2
0	60	N0
0	57	N1
0	56	N1
0	74	N0
0	80	N0
0	65	N0
0	57	N0
0	66	N0
0	76	N0
0	56	N0
0	68	N0
0	62	N2
0	69	N2
0	61	N0
0	57	N0
0	76	N0
0	65	N0
0	62	N0
0	74	N0
0	56	N0
0	67	N0
0	58	N0
0	59	N0
0	61	N0
0	68	N0
0	75	N0
0	64	N0
0	55	N0
0	57	N1
0	56	N1
0	65	N1
0	59	N1
0	67	N1
0	61	N1
0	68	N1
0	58	N2
0	65	N2
0	66	N0
0	73	N0
0	81	N0
0	60	N0
0	71	N0
0	56	N0
0	63	N0
0	61	N0
0	58	N0
0	61	N0
0	65	N0
0	75	N0
0	55	N1
0	67	N0
0	58	N0
0	65	N0
0	62	N0
0	61	N0
0	68	N0
0	72	N0
0	57	N0
0	63	N0
0	58	N0
0	55	N0
0	73	N0
0	63	N0
0	68	N0
0	70	N0
0	56	N0
0	64	N0
0	67	N0
0	86	N0
0	57	N0
0	55	N0
0	62	N0
0	59	N0
0	67	N0
0	56	N0
0	63	N0
0	61	N0
0	61	N0
0	77	N0
0	68	N0
0	59	N0
0	67	N0
0	55	N0
0	71	N0
0	58	N0
0	63	N0
0	70	N0
0	66	N0
0	67	N0
0	57	N0
0	60	N0
0	65	N0
0	75	N0
0	57	N0
0	64	N0
0	56	N0
0	59	N0
0	56	N1
0	56	N1
0	63	N1
0	61	N1
0	64	N1
0	62	N1
0	55	N2
0	56	N1
0	64	N1
0	61	N1
0	68	N1
0	57	N1
0	56	N1
0	61	N1
0	67	N1
0	62	N1
0	57	N1
0	71	N0
0	64	N0
0	63	N0
0	73	N0
0	62	N0
0	62	N1
0	68	N1
0	57	N0
0	59	N0
0	57	N1
0	68	N1
0	75	N0
0	63	N0
0	59	N0
0	62	N0
0	70	N0
0	71	N0
0	63	N0
0	64	N0
0	55	N0
0	74	N0
0	58	N0
0	76	N0
0	64	N0
0	69	N2
0	65	N0
0	63	N1
0	55	N1
0	63	N0
0	64	N1
0	71	N0
0	62	N0
0	59	N1
0	62	N1
0	71	N0
0	84	N0
0	66	N0
0	58	N1
0	63	N0
0	56	N0
0	69	N0
0	62	N0
0	79	N0
0	57	N0
0	62	N1
0	67	N0
0	58	N0
0	64	N0
0	55	N0
0	78	N0
0	63	N0
0	80	N0
0	57	N0
0	65	N1
0	68	N0
0	61	N0
0	59	N0
0	72	N0
0	63	N0
0	77	N0
0	72	N0
0	63	N0
0	68	N0
0	58	N0
0	55	N1
0	59	N1
0	68	N0
0	65	N0
0	71	N0
0	59	N0
0	65	N0
0	70	N0
0	76	N0
0	56	N1
0	60	N0
0	89	N0
0	82	N0
0	65	N0
0	55	N0
0	72	N0
0	67	N0
0	56	N0
0	69	N0
0	61	N0
0	70	N0
0	58	N0
0	63	N0
0	65	N0
0	58	N0
0	75	N0
0	60	N0
0	57	N0
0	65	N1
0	59	N0
0	55	N0
0	60	N1
0	57	N0
0	62	N0
0	68	N0
0	69	N0
0	75	N0
0	62	N0
0	55	N0
0	72	N0
0	62	N0
0	59	N0
0	56	N0
0	70	N0
0	61	N0
0	57	N0
0	66	N0
0	55	N1
0	55	N1
0	63	N0
0	68	N0
0	57	N1
0	67	N0
1	58	N0
1	52	N0
1	57	N0
1	68	N0
1	56	N0
1	53	N0
1	42	N0
1	50	N0
1	48	N1
1	43	N1
1	56	N1
1	38	N2
1	47	N1
1	51	N1
1	35	N2
1	43	N2
1	56	N2
1	50	N1
1	57	N0
1	19	N2
1	32	N2
1	26	N2
1	61	N0
1	44	N1
1	37	N1
1	40	N2
1	18	N2
1	9	N2
1	13	N2
1	16	N2
1	27	N2
1	36	N2
1	47	N2
1	51	N2
1	29	N2
1	31	N2
1	52	N1
1	11	N2
1	14	N2
1	20	N2
1	73	N0
1	46	N0
1	39	N1
1	17	N1
1	32	N1
1	60	N0
1	47	N0
1	37	N0
1	7	N1
1	29	N2
1	26	N2
1	6	N2
1	24	N1
1	38	N1
1	23	N1
1	42	N1
1	49	N0
1	47	N0
1	28	N0
1	53	N0
1	37	N0
1	35	N0
1	49	N0
1	67	N0
1	47	N0
1	63	N0
1	36	N0
1	25	N1
1	16	N1
1	38	N1
1	45	N1
1	40	N1
1	31	N1
1	37	N1
1	46	N1
1	33	N1
1	42	N1
1	38	N1
1	27	N1
1	52	N1
1	42	N1
1	17	N1
1	25	N2
1	31	N2
1	26	N2
1	43	N2
1	39	N2
1	41	N2
1	50	N2
1	48	N2
1	22	N1
1	35	N2
1	18	N1
1	26	N1
1	54	N0
1	53	N0
1	62	N0
1	37	N0
1	38	N0
1	52	N0
1	52	N0
1	11	N2
1	26	N1
1	34	N1
1	30	N1
1	43	N2
1	29	N1
1	49	N0
1	47	N0
1	39	N0
1	49	N0
1	50	N0
1	52	N0
1	47	N0
1	40	N0
1	59	N0
1	51	N0
1	48	N0
1	53	N0
1	48	N0
1	50	N0
1	48	N0
1	56	N0
1	45	N0
1	43	N0
1	39	N0
1	54	N0
1	51	N0
1	48	N0
1	52	N0
1	49	N0
1	46	N0
1	42	N0
1	44	N1
1	26	N1
1	31	N1
1	29	N1
1	40	N1
1	38	N1
1	37	N1
1	48	N1
1	42	N1
1	36	N1
1	42	N1
1	49	N1
1	37	N1
1	41	N1
1	46	N2
1	21	N2
1	52	N2
1	31	N2
1	17	N2
1	10	N2
1	14	N2
1	47	N1
1	38	N1
1	34	N1
1	44	N1
1	8	N1
1	35	N1
1	32	N1
1	31	N1
1	45	N1
1	37	N1
1	42	N1
1	47	N1
1	34	N1
1	38	N1
1	46	N1
1	24	N1
1	43	N1
1	40	N1
1	26	N1
1	13	N1
1	29	N1
1	43	N1
1	30	N1
1	38	N1
1	46	N1
1	32	N1
1	28	N1
1	24	N1
1	46	N1
1	21	N1
1	19	N1
1	45	N1
1	40	N1
1	25	N2
1	31	N2
1	36	N2
1	26	N1
1	34	N1
1	47	N0
1	31	N1
1	43	N1
1	21	N2
1	25	N1
1	41	N1
1	29	N1
1	22	N2
1	52	N0
1	42	N2
1	27	N2
1	46	N1
1	42	N0
1	37	N1
1	29	N2
1	40	N1
1	46	N1
1	37	N2
1	58	N0
1	42	N1
1	28	N2
1	49	N0
1	32	N1
1	37	N1
1	45	N2
1	47	N2
1	52	N0
1	47	N1
1	37	N2
1	42	N1
1	48	N1
1	26	N2
1	41	N2
1	39	N1
1	49	N0
1	45	N1
1	26	N2
1	36	N1
1	19	N2
1	54	N0
1	37	N2
1	43	N1
1	47	N1
1	42	N1
1	32	N2
1	35	N2
1	37	N1
1	16	N2
1	41	N1
1	39	N2
1	53	N0
1	47	N1
1	41	N2
1	39	N2
1	41	N1
1	49	N2
1	57	N0
1	32	N2
1	41	N1
1	35	N2
1	28	N1
1	39	N1
1	52	N2
1	42	N2
1	47	N1
1	25	N2
1	42	N1
1	33	N1
1	49	N0
1	39	N2
1	48	N1
1	37	N1
1	49	N1
1	35	N1
1	42	N1
1	48	N0
1	36	N1
1	50	N0
1	39	N1
1	40	N2
1	46	N1
1	43	N1
1	40	N1
1	27	N1
1	35	N1
1	38	N1
1	41	N2
1	25	N2
1	48	N2
1	17	N2
1	42	N2
1	38	N1
1	42	N1
1	46	N1
1	39	N1
1	24	N1
1	54	N0
1	42	N1
1	21	N1
1	33	N1
1	36	N1
1	25	N1
1	30	N2
1	37	N1
1	28	N2
1	40	N2
1	36	N1
1	31	N1
1	38	N2
1	52	N1
1	42	N2
1	38	N1
1	24	N1
1	31	N2
1	30	N2
1	29	N2
1	46	N1
1	36	N1
1	15	N1
1	37	N2
1	24	N2
1	16	N1
1	31	N1
