# Supplementary material for: Exploration and validation of the Ki67, Her-2, and mutant P53 protein-based risk model, nomogram and lymph node metastasis model for predicting colorectal cancer progression and prognosis
Source: Front Oncol. 2023 Nov 23;13:1236441. doi: 10.3389/fonc.2023.1236441 (PMC10704156; doi:10.3389/fonc.2023.1236441)
Supplement: Supplementary file 1 [file DataSheet_1.zip › Specification, Data sheets and Working sheets for all tables and figures/Data sheets for Figure 5/Data sheet for Figure 5F.xlsx]

## Sheet: Sheet1
Survival state	Survival time (months)	Signet ring cell component
0	86	No
0	79	No
0	92	No
0	63	No
0	66	No
0	75	No
0	61	No
0	68	Yes
0	64	No
0	72	No
0	65	No
0	70	No
0	59	No
0	62	No
0	85	No
0	82	No
0	90	No
0	77	No
0	69	No
0	73	No
0	56	No
0	63	No
0	59	No
0	55	Yes
0	64	Yes
0	58	Yes
0	60	No
0	57	No
0	56	No
0	74	No
0	80	No
0	65	No
0	57	No
0	66	No
0	76	No
0	56	Yes
0	68	No
0	62	No
0	69	No
0	61	No
0	57	No
0	76	No
0	65	No
0	62	No
0	74	No
0	56	No
0	67	No
0	58	No
0	59	No
0	61	No
0	68	No
0	75	No
0	64	No
0	55	No
0	57	No
0	56	No
0	65	No
0	59	No
0	67	No
0	61	No
0	68	No
0	58	No
0	65	No
0	66	No
0	73	No
0	81	No
0	60	No
0	71	No
0	56	No
0	63	Yes
0	61	No
0	58	No
0	61	No
0	65	No
0	75	No
0	55	No
0	67	No
0	58	No
0	65	No
0	62	No
0	61	No
0	68	No
0	72	No
0	57	No
0	63	No
0	58	No
0	55	No
0	73	No
0	63	No
0	68	No
0	70	No
0	56	No
0	64	No
0	67	No
0	86	No
0	57	No
0	55	No
0	62	No
0	59	No
0	67	No
0	56	No
0	63	No
0	61	No
0	61	No
0	77	No
0	68	No
0	59	No
0	67	No
0	55	No
0	71	No
0	58	No
0	63	No
0	70	No
0	66	No
0	67	No
0	57	No
0	60	No
0	65	No
0	75	No
0	57	No
0	64	No
0	56	No
0	59	No
0	56	No
0	56	No
0	63	No
0	61	No
0	64	No
0	62	No
0	55	Yes
0	56	No
0	64	No
0	61	No
0	68	Yes
0	57	No
0	56	No
0	61	No
0	67	No
0	62	No
0	57	No
0	71	No
0	64	No
0	63	No
0	73	No
0	62	No
0	62	No
0	68	No
0	57	No
0	59	No
0	57	No
0	68	No
0	75	No
0	63	No
0	59	No
0	62	No
0	70	No
0	71	No
0	63	No
0	64	No
0	55	No
0	74	No
0	58	No
0	76	No
0	64	No
0	69	No
0	65	No
0	63	No
0	55	No
0	63	No
0	64	No
0	71	No
0	62	No
0	59	No
0	62	No
0	71	No
0	84	No
0	66	No
0	58	No
0	63	No
0	56	No
0	69	No
0	62	No
0	79	No
0	57	No
0	62	No
0	67	No
0	58	No
0	64	No
0	55	No
0	78	No
0	63	Yes
0	80	No
0	57	No
0	65	No
0	68	No
0	61	No
0	59	No
0	72	No
0	63	No
0	77	No
0	72	No
0	63	No
0	68	No
0	58	No
0	55	No
0	59	No
0	68	No
0	65	No
0	71	No
0	59	No
0	65	No
0	70	No
0	76	No
0	56	No
0	60	No
0	89	No
0	82	No
0	65	No
0	55	No
0	72	No
0	67	No
0	56	No
0	69	No
0	61	No
0	70	No
0	58	No
0	63	No
0	65	No
0	58	No
0	75	No
0	60	No
0	57	No
0	65	No
0	59	No
0	55	No
0	60	No
0	57	No
0	62	No
0	68	No
0	69	No
0	75	No
0	62	No
0	55	No
0	72	No
0	62	No
0	59	No
0	56	No
0	70	No
0	61	No
0	57	No
0	66	No
0	55	No
0	55	No
0	63	No
0	68	No
0	57	No
0	67	No
1	58	No
1	52	No
1	57	No
1	68	No
1	56	No
1	53	No
1	42	No
1	50	No
1	48	Yes
1	43	No
1	56	No
1	38	No
1	47	No
1	51	No
1	35	No
1	43	Yes
1	56	Yes
1	50	No
1	57	No
1	19	No
1	32	No
1	26	No
1	61	No
1	44	No
1	37	No
1	40	No
1	18	No
1	9	No
1	13	No
1	16	No
1	27	No
1	36	No
1	47	No
1	51	No
1	29	No
1	31	No
1	52	No
1	11	No
1	14	No
1	20	No
1	73	No
1	46	No
1	39	No
1	17	No
1	32	No
1	60	No
1	47	No
1	37	No
1	7	No
1	29	Yes
1	26	No
1	6	No
1	24	No
1	38	No
1	23	No
1	42	No
1	49	No
1	47	No
1	28	No
1	53	No
1	37	No
1	35	No
1	49	No
1	67	No
1	47	No
1	63	No
1	36	No
1	25	No
1	16	No
1	38	No
1	45	No
1	40	No
1	31	No
1	37	No
1	46	No
1	33	No
1	42	No
1	38	No
1	27	No
1	52	No
1	42	No
1	17	No
1	25	No
1	31	No
1	26	No
1	43	Yes
1	39	No
1	41	No
1	50	No
1	48	Yes
1	22	No
1	35	No
1	18	No
1	26	No
1	54	No
1	53	No
1	62	No
1	37	No
1	38	No
1	52	No
1	52	No
1	11	Yes
1	26	No
1	34	No
1	30	No
1	43	No
1	29	No
1	49	No
1	47	No
1	39	No
1	49	No
1	50	No
1	52	No
1	47	No
1	40	Yes
1	59	No
1	51	No
1	48	No
1	53	No
1	48	No
1	50	No
1	48	No
1	56	No
1	45	No
1	43	No
1	39	No
1	54	No
1	51	No
1	48	No
1	52	No
1	49	No
1	46	No
1	42	No
1	44	No
1	26	No
1	31	No
1	29	No
1	40	Yes
1	38	No
1	37	No
1	48	No
1	42	No
1	36	No
1	42	No
1	49	No
1	37	No
1	41	No
1	46	No
1	21	No
1	52	No
1	31	No
1	17	No
1	10	No
1	14	Yes
1	47	No
1	38	No
1	34	No
1	44	No
1	8	No
1	35	No
1	32	No
1	31	No
1	45	No
1	37	No
1	42	No
1	47	No
1	34	No
1	38	No
1	46	No
1	24	No
1	43	No
1	40	No
1	26	No
1	13	No
1	29	No
1	43	No
1	30	No
1	38	No
1	46	No
1	32	No
1	28	No
1	24	No
1	46	No
1	21	No
1	19	No
1	45	No
1	40	No
1	25	No
1	31	No
1	36	No
1	26	No
1	34	No
1	47	No
1	31	No
1	43	No
1	21	No
1	25	No
1	41	No
1	29	No
1	22	No
1	52	No
1	42	No
1	27	No
1	46	No
1	42	No
1	37	No
1	29	No
1	40	No
1	46	No
1	37	No
1	58	No
1	42	No
1	28	No
1	49	No
1	32	No
1	37	No
1	45	No
1	47	No
1	52	No
1	47	No
1	37	No
1	42	No
1	48	No
1	26	Yes
1	41	No
1	39	No
1	49	No
1	45	No
1	26	No
1	36	No
1	19	No
1	54	No
1	37	Yes
1	43	No
1	47	No
1	42	No
1	32	No
1	35	No
1	37	No
1	16	No
1	41	No
1	39	No
1	53	No
1	47	No
1	41	Yes
1	39	No
1	41	No
1	49	No
1	57	No
1	32	No
1	41	No
1	35	Yes
1	28	No
1	39	No
1	52	No
1	42	Yes
1	47	No
1	25	No
1	42	No
1	33	No
1	49	No
1	39	No
1	48	No
1	37	No
1	49	No
1	35	No
1	42	No
1	48	No
1	36	No
1	50	No
1	39	No
1	40	No
1	46	No
1	43	No
1	40	No
1	27	No
1	35	No
1	38	No
1	41	No
1	25	No
1	48	No
1	17	Yes
1	42	No
1	38	Yes
1	42	No
1	46	No
1	39	No
1	24	No
1	54	No
1	42	No
1	21	Yes
1	33	No
1	36	No
1	25	No
1	30	Yes
1	37	No
1	28	No
1	40	Yes
1	36	No
1	31	No
1	38	No
1	52	No
1	42	No
1	38	No
1	24	Yes
1	31	No
1	30	No
1	29	Yes
1	46	No
1	36	No
1	15	No
1	37	No
1	24	Yes
1	16	No
1	31	No
