# Supplementary material for: Exploration and validation of the Ki67, Her-2, and mutant P53 protein-based risk model, nomogram and lymph node metastasis model for predicting colorectal cancer progression and prognosis
Source: Front Oncol. 2023 Nov 23;13:1236441. doi: 10.3389/fonc.2023.1236441 (PMC10704156; doi:10.3389/fonc.2023.1236441)
Supplement: Supplementary file 1 [file DataSheet_1.zip › Specification, Data sheets and Working sheets for all tables and figures/Data sheets for Figure 5/Data sheet for Figure 5J.xlsx]

## Sheet: Sheet1
Survival state	Survival time (months)	MMR
0	86	pMMR
0	79	pMMR
0	92	pMMR
0	63	pMMR
0	66	pMMR
0	75	dMMR
0	61	pMMR
0	68	pMMR
0	64	pMMR
0	72	pMMR
0	65	pMMR
0	70	pMMR
0	59	pMMR
0	62	pMMR
0	85	pMMR
0	82	pMMR
0	90	pMMR
0	77	pMMR
0	69	pMMR
0	73	pMMR
0	56	pMMR
0	63	pMMR
0	59	pMMR
0	55	pMMR
0	64	pMMR
0	58	pMMR
0	60	pMMR
0	57	pMMR
0	56	pMMR
0	74	dMMR
0	80	pMMR
0	65	pMMR
0	57	pMMR
0	66	pMMR
0	76	pMMR
0	56	dMMR
0	68	pMMR
0	62	dMMR
0	69	pMMR
0	61	pMMR
0	57	pMMR
0	76	pMMR
0	65	pMMR
0	62	pMMR
0	74	pMMR
0	56	pMMR
0	67	dMMR
0	58	pMMR
0	59	pMMR
0	61	pMMR
0	68	pMMR
0	75	pMMR
0	64	pMMR
0	55	dMMR
0	57	pMMR
0	56	pMMR
0	65	pMMR
0	59	pMMR
0	67	pMMR
0	61	pMMR
0	68	pMMR
0	58	pMMR
0	65	pMMR
0	66	pMMR
0	73	pMMR
0	81	dMMR
0	60	pMMR
0	71	pMMR
0	56	pMMR
0	63	pMMR
0	61	pMMR
0	58	pMMR
0	61	dMMR
0	65	dMMR
0	75	pMMR
0	55	pMMR
0	67	pMMR
0	58	pMMR
0	65	dMMR
0	62	pMMR
0	61	pMMR
0	68	pMMR
0	72	pMMR
0	57	dMMR
0	63	pMMR
0	58	dMMR
0	55	pMMR
0	73	pMMR
0	63	pMMR
0	68	pMMR
0	70	pMMR
0	56	pMMR
0	64	pMMR
0	67	pMMR
0	86	pMMR
0	57	pMMR
0	55	pMMR
0	62	pMMR
0	59	dMMR
0	67	pMMR
0	56	pMMR
0	63	pMMR
0	61	pMMR
0	61	pMMR
0	77	pMMR
0	68	pMMR
0	59	pMMR
0	67	dMMR
0	55	pMMR
0	71	pMMR
0	58	pMMR
0	63	pMMR
0	70	pMMR
0	66	pMMR
0	67	pMMR
0	57	pMMR
0	60	pMMR
0	65	pMMR
0	75	pMMR
0	57	pMMR
0	64	pMMR
0	56	pMMR
0	59	pMMR
0	56	pMMR
0	56	pMMR
0	63	pMMR
0	61	pMMR
0	64	pMMR
0	62	pMMR
0	55	pMMR
0	56	pMMR
0	64	pMMR
0	61	pMMR
0	68	pMMR
0	57	pMMR
0	56	pMMR
0	61	pMMR
0	67	pMMR
0	62	pMMR
0	57	pMMR
0	71	pMMR
0	64	pMMR
0	63	pMMR
0	73	pMMR
0	62	pMMR
0	62	pMMR
0	68	pMMR
0	57	pMMR
0	59	pMMR
0	57	pMMR
0	68	pMMR
0	75	pMMR
0	63	pMMR
0	59	pMMR
0	62	pMMR
0	70	pMMR
0	71	pMMR
0	63	pMMR
0	64	pMMR
0	55	pMMR
0	74	pMMR
0	58	pMMR
0	76	pMMR
0	64	pMMR
0	69	pMMR
0	65	pMMR
0	63	pMMR
0	55	pMMR
0	63	pMMR
0	64	pMMR
0	71	pMMR
0	62	pMMR
0	59	pMMR
0	62	pMMR
0	71	pMMR
0	84	pMMR
0	66	pMMR
0	58	pMMR
0	63	pMMR
0	56	pMMR
0	69	dMMR
0	62	pMMR
0	79	pMMR
0	57	pMMR
0	62	pMMR
0	67	pMMR
0	58	pMMR
0	64	pMMR
0	55	pMMR
0	78	pMMR
0	63	pMMR
0	80	pMMR
0	57	pMMR
0	65	pMMR
0	68	pMMR
0	61	pMMR
0	59	pMMR
0	72	pMMR
0	63	pMMR
0	77	pMMR
0	72	pMMR
0	63	pMMR
0	68	pMMR
0	58	pMMR
0	55	pMMR
0	59	pMMR
0	68	pMMR
0	65	dMMR
0	71	pMMR
0	59	pMMR
0	65	pMMR
0	70	pMMR
0	76	pMMR
0	56	pMMR
0	60	pMMR
0	89	pMMR
0	82	pMMR
0	65	pMMR
0	55	pMMR
0	72	pMMR
0	67	pMMR
0	56	pMMR
0	69	pMMR
0	61	pMMR
0	70	pMMR
0	58	pMMR
0	63	pMMR
0	65	pMMR
0	58	pMMR
0	75	pMMR
0	60	pMMR
0	57	pMMR
0	65	pMMR
0	59	pMMR
0	55	dMMR
0	60	pMMR
0	57	pMMR
0	62	pMMR
0	68	pMMR
0	69	pMMR
0	75	pMMR
0	62	pMMR
0	55	pMMR
0	72	pMMR
0	62	pMMR
0	59	pMMR
0	56	pMMR
0	70	pMMR
0	61	pMMR
0	57	pMMR
0	66	pMMR
0	55	pMMR
0	55	pMMR
0	63	pMMR
0	68	pMMR
0	57	pMMR
0	67	pMMR
1	58	pMMR
1	52	pMMR
1	57	pMMR
1	68	pMMR
1	56	pMMR
1	53	pMMR
1	42	pMMR
1	50	pMMR
1	48	pMMR
1	43	pMMR
1	56	pMMR
1	38	pMMR
1	47	pMMR
1	51	pMMR
1	35	pMMR
1	43	pMMR
1	56	pMMR
1	50	pMMR
1	57	pMMR
1	19	pMMR
1	32	pMMR
1	26	pMMR
1	61	pMMR
1	44	pMMR
1	37	pMMR
1	40	pMMR
1	18	pMMR
1	9	pMMR
1	13	pMMR
1	16	pMMR
1	27	pMMR
1	36	pMMR
1	47	pMMR
1	51	pMMR
1	29	pMMR
1	31	pMMR
1	52	pMMR
1	11	dMMR
1	14	pMMR
1	20	dMMR
1	73	pMMR
1	46	pMMR
1	39	pMMR
1	17	pMMR
1	32	pMMR
1	60	dMMR
1	47	pMMR
1	37	dMMR
1	7	pMMR
1	29	pMMR
1	26	pMMR
1	6	dMMR
1	24	pMMR
1	38	pMMR
1	23	pMMR
1	42	pMMR
1	49	pMMR
1	47	pMMR
1	28	pMMR
1	53	pMMR
1	37	pMMR
1	35	dMMR
1	49	dMMR
1	67	pMMR
1	47	pMMR
1	63	pMMR
1	36	pMMR
1	25	pMMR
1	16	pMMR
1	38	pMMR
1	45	pMMR
1	40	pMMR
1	31	pMMR
1	37	pMMR
1	46	pMMR
1	33	pMMR
1	42	pMMR
1	38	dMMR
1	27	pMMR
1	52	pMMR
1	42	pMMR
1	17	pMMR
1	25	pMMR
1	31	pMMR
1	26	pMMR
1	43	pMMR
1	39	pMMR
1	41	pMMR
1	50	pMMR
1	48	pMMR
1	22	pMMR
1	35	dMMR
1	18	pMMR
1	26	pMMR
1	54	dMMR
1	53	dMMR
1	62	pMMR
1	37	pMMR
1	38	pMMR
1	52	pMMR
1	52	pMMR
1	11	pMMR
1	26	pMMR
1	34	pMMR
1	30	pMMR
1	43	pMMR
1	29	pMMR
1	49	pMMR
1	47	pMMR
1	39	pMMR
1	49	pMMR
1	50	pMMR
1	52	dMMR
1	47	pMMR
1	40	pMMR
1	59	pMMR
1	51	pMMR
1	48	pMMR
1	53	pMMR
1	48	pMMR
1	50	pMMR
1	48	pMMR
1	56	pMMR
1	45	pMMR
1	43	pMMR
1	39	pMMR
1	54	pMMR
1	51	pMMR
1	48	pMMR
1	52	pMMR
1	49	pMMR
1	46	pMMR
1	42	pMMR
1	44	pMMR
1	26	pMMR
1	31	pMMR
1	29	pMMR
1	40	pMMR
1	38	pMMR
1	37	pMMR
1	48	pMMR
1	42	pMMR
1	36	pMMR
1	42	pMMR
1	49	pMMR
1	37	pMMR
1	41	pMMR
1	46	pMMR
1	21	pMMR
1	52	pMMR
1	31	pMMR
1	17	pMMR
1	10	pMMR
1	14	pMMR
1	47	pMMR
1	38	pMMR
1	34	pMMR
1	44	pMMR
1	8	pMMR
1	35	pMMR
1	32	pMMR
1	31	pMMR
1	45	pMMR
1	37	dMMR
1	42	pMMR
1	47	pMMR
1	34	pMMR
1	38	pMMR
1	46	pMMR
1	24	pMMR
1	43	pMMR
1	40	pMMR
1	26	pMMR
1	13	pMMR
1	29	pMMR
1	43	pMMR
1	30	pMMR
1	38	pMMR
1	46	pMMR
1	32	pMMR
1	28	pMMR
1	24	pMMR
1	46	pMMR
1	21	pMMR
1	19	pMMR
1	45	pMMR
1	40	pMMR
1	25	dMMR
1	31	pMMR
1	36	pMMR
1	26	pMMR
1	34	pMMR
1	47	pMMR
1	31	pMMR
1	43	dMMR
1	21	pMMR
1	25	pMMR
1	41	pMMR
1	29	pMMR
1	22	pMMR
1	52	dMMR
1	42	pMMR
1	27	pMMR
1	46	pMMR
1	42	pMMR
1	37	pMMR
1	29	pMMR
1	40	pMMR
1	46	pMMR
1	37	pMMR
1	58	pMMR
1	42	pMMR
1	28	pMMR
1	49	pMMR
1	32	pMMR
1	37	pMMR
1	45	pMMR
1	47	pMMR
1	52	pMMR
1	47	pMMR
1	37	pMMR
1	42	pMMR
1	48	pMMR
1	26	pMMR
1	41	pMMR
1	39	pMMR
1	49	pMMR
1	45	pMMR
1	26	pMMR
1	36	pMMR
1	19	pMMR
1	54	pMMR
1	37	pMMR
1	43	pMMR
1	47	pMMR
1	42	pMMR
1	32	pMMR
1	35	pMMR
1	37	pMMR
1	16	pMMR
1	41	pMMR
1	39	pMMR
1	53	pMMR
1	47	pMMR
1	41	pMMR
1	39	pMMR
1	41	pMMR
1	49	pMMR
1	57	pMMR
1	32	pMMR
1	41	pMMR
1	35	pMMR
1	28	pMMR
1	39	pMMR
1	52	pMMR
1	42	pMMR
1	47	pMMR
1	25	pMMR
1	42	pMMR
1	33	pMMR
1	49	pMMR
1	39	pMMR
1	48	pMMR
1	37	pMMR
1	49	pMMR
1	35	pMMR
1	42	pMMR
1	48	pMMR
1	36	pMMR
1	50	pMMR
1	39	pMMR
1	40	pMMR
1	46	pMMR
1	43	pMMR
1	40	pMMR
1	27	pMMR
1	35	pMMR
1	38	pMMR
1	41	pMMR
1	25	pMMR
1	48	pMMR
1	17	pMMR
1	42	pMMR
1	38	pMMR
1	42	pMMR
1	46	pMMR
1	39	pMMR
1	24	pMMR
1	54	pMMR
1	42	pMMR
1	21	pMMR
1	33	pMMR
1	36	pMMR
1	25	pMMR
1	30	pMMR
1	37	pMMR
1	28	pMMR
1	40	pMMR
1	36	pMMR
1	31	pMMR
1	38	pMMR
1	52	pMMR
1	42	pMMR
1	38	pMMR
1	24	pMMR
1	31	pMMR
1	30	pMMR
1	29	pMMR
1	46	pMMR
1	36	pMMR
1	15	pMMR
1	37	pMMR
1	24	pMMR
1	16	pMMR
1	31	pMMR
