# Supplementary material for: Exploration and validation of the Ki67, Her-2, and mutant P53 protein-based risk model, nomogram and lymph node metastasis model for predicting colorectal cancer progression and prognosis
Source: Front Oncol. 2023 Nov 23;13:1236441. doi: 10.3389/fonc.2023.1236441 (PMC10704156; doi:10.3389/fonc.2023.1236441)
Supplement: Supplementary file 1 [file DataSheet_1.zip › Specification, Data sheets and Working sheets for all tables and figures/Data sheets for Figure 5/Data sheet for Figure 5K.xlsx]

## Sheet: Sheet1
Survival state	Survival time (months)	Sex
0	86	Male
0	79	Female
0	92	Male
0	63	Female
0	66	Female
0	75	Male
0	61	Male
0	68	Female
0	64	Female
0	72	Male
0	65	Male
0	70	Female
0	59	Male
0	62	Male
0	85	Female
0	82	Female
0	90	Male
0	77	Male
0	69	Female
0	73	Female
0	56	Male
0	63	Male
0	59	Male
0	55	Female
0	64	Female
0	58	Male
0	60	Male
0	57	Female
0	56	Male
0	74	Female
0	80	Female
0	65	Male
0	57	Male
0	66	Female
0	76	Male
0	56	Female
0	68	Male
0	62	Male
0	69	Female
0	61	Male
0	57	Male
0	76	Male
0	65	Male
0	62	Male
0	74	Female
0	56	Male
0	67	Male
0	58	Male
0	59	Female
0	61	Female
0	68	Male
0	75	Male
0	64	Male
0	55	Male
0	57	Female
0	56	Male
0	65	Male
0	59	Male
0	67	Male
0	61	Female
0	68	Male
0	58	Female
0	65	Female
0	66	Male
0	73	Male
0	81	Female
0	60	Female
0	71	Female
0	56	Female
0	63	Male
0	61	Male
0	58	Male
0	61	Female
0	65	Female
0	75	Male
0	55	Female
0	67	Female
0	58	Female
0	65	Female
0	62	Female
0	61	Male
0	68	Female
0	72	Female
0	57	Female
0	63	Female
0	58	Female
0	55	Female
0	73	Female
0	63	Male
0	68	Male
0	70	Male
0	56	Female
0	64	Female
0	67	Female
0	86	Female
0	57	Female
0	55	Female
0	62	Female
0	59	Male
0	67	Male
0	56	Female
0	63	Female
0	61	Male
0	61	Male
0	77	Male
0	68	Male
0	59	Female
0	67	Female
0	55	Female
0	71	Female
0	58	Male
0	63	Female
0	70	Male
0	66	Male
0	67	Male
0	57	Male
0	60	Male
0	65	Female
0	75	Male
0	57	Male
0	64	Female
0	56	Female
0	59	Male
0	56	Female
0	56	Male
0	63	Female
0	61	Female
0	64	Male
0	62	Female
0	55	Male
0	56	Female
0	64	Male
0	61	Male
0	68	Female
0	57	Male
0	56	Male
0	61	Male
0	67	Female
0	62	Female
0	57	Male
0	71	Male
0	64	Female
0	63	Female
0	73	Female
0	62	Male
0	62	Female
0	68	Male
0	57	Male
0	59	Male
0	57	Male
0	68	Male
0	75	Female
0	63	Male
0	59	Female
0	62	Female
0	70	Male
0	71	Female
0	63	Male
0	64	Female
0	55	Male
0	74	Male
0	58	Male
0	76	Male
0	64	Female
0	69	Male
0	65	Male
0	63	Female
0	55	Female
0	63	Male
0	64	Male
0	71	Female
0	62	Female
0	59	Female
0	62	Female
0	71	Male
0	84	Female
0	66	Male
0	58	Male
0	63	Male
0	56	Male
0	69	Female
0	62	Male
0	79	Female
0	57	Male
0	62	Male
0	67	Male
0	58	Female
0	64	Female
0	55	Female
0	78	Male
0	63	Male
0	80	Female
0	57	Male
0	65	Male
0	68	Female
0	61	Male
0	59	Male
0	72	Female
0	63	Male
0	77	Female
0	72	Male
0	63	Male
0	68	Female
0	58	Male
0	55	Male
0	59	Male
0	68	Male
0	65	Male
0	71	Male
0	59	Male
0	65	Male
0	70	Male
0	76	Male
0	56	Male
0	60	Female
0	89	Male
0	82	Male
0	65	Male
0	55	Female
0	72	Male
0	67	Male
0	56	Female
0	69	Male
0	61	Female
0	70	Male
0	58	Male
0	63	Male
0	65	Male
0	58	Male
0	75	Female
0	60	Male
0	57	Female
0	65	Male
0	59	Female
0	55	Male
0	60	Male
0	57	Female
0	62	Male
0	68	Female
0	69	Male
0	75	Male
0	62	Male
0	55	Male
0	72	Male
0	62	Male
0	59	Male
0	56	Male
0	70	Male
0	61	Female
0	57	Male
0	66	Male
0	55	Male
0	55	Male
0	63	Male
0	68	Male
0	57	Female
0	67	Female
1	58	Female
1	52	Female
1	57	Male
1	68	Male
1	56	Female
1	53	Female
1	42	Female
1	50	Female
1	48	Male
1	43	Male
1	56	Male
1	38	Male
1	47	Male
1	51	Female
1	35	Female
1	43	Female
1	56	Female
1	50	Female
1	57	Female
1	19	Male
1	32	Male
1	26	Female
1	61	Male
1	44	Female
1	37	Male
1	40	Male
1	18	Female
1	9	Male
1	13	Male
1	16	Female
1	27	Male
1	36	Male
1	47	Male
1	51	Female
1	29	Female
1	31	Female
1	52	Male
1	11	Female
1	14	Female
1	20	Male
1	73	Male
1	46	Male
1	39	Female
1	17	Male
1	32	Male
1	60	Female
1	47	Male
1	37	Male
1	7	Male
1	29	Male
1	26	Male
1	6	Female
1	24	Female
1	38	Female
1	23	Male
1	42	Male
1	49	Male
1	47	Male
1	28	Female
1	53	Female
1	37	Female
1	35	Female
1	49	Male
1	67	Female
1	47	Female
1	63	Female
1	36	Male
1	25	Male
1	16	Male
1	38	Female
1	45	Female
1	40	Male
1	31	Male
1	37	Female
1	46	Male
1	33	Male
1	42	Male
1	38	Male
1	27	Male
1	52	Male
1	42	Female
1	17	Male
1	25	Female
1	31	Female
1	26	Male
1	43	Male
1	39	Male
1	41	Female
1	50	Female
1	48	Female
1	22	Male
1	35	Female
1	18	Female
1	26	Male
1	54	Female
1	53	Male
1	62	Female
1	37	Male
1	38	Male
1	52	Female
1	52	Male
1	11	Male
1	26	Female
1	34	Male
1	30	Male
1	43	Female
1	29	Male
1	49	Male
1	47	Male
1	39	Male
1	49	Male
1	50	Male
1	52	Female
1	47	Male
1	40	Female
1	59	Male
1	51	Male
1	48	Female
1	53	Female
1	48	Male
1	50	Male
1	48	Female
1	56	Female
1	45	Male
1	43	Male
1	39	Male
1	54	Male
1	51	Female
1	48	Female
1	52	Male
1	49	Male
1	46	Male
1	42	Female
1	44	Male
1	26	Female
1	31	Male
1	29	Male
1	40	Female
1	38	Male
1	37	Male
1	48	Male
1	42	Female
1	36	Male
1	42	Male
1	49	Female
1	37	Female
1	41	Male
1	46	Female
1	21	Female
1	52	Female
1	31	Male
1	17	Male
1	10	Male
1	14	Male
1	47	Male
1	38	Male
1	34	Male
1	44	Male
1	8	Female
1	35	Female
1	32	Female
1	31	Female
1	45	Female
1	37	Male
1	42	Male
1	47	Female
1	34	Male
1	38	Male
1	46	Male
1	24	Male
1	43	Female
1	40	Male
1	26	Female
1	13	Female
1	29	Male
1	43	Male
1	30	Male
1	38	Male
1	46	Male
1	32	Male
1	28	Female
1	24	Male
1	46	Male
1	21	Male
1	19	Female
1	45	Female
1	40	Male
1	25	Female
1	31	Male
1	36	Male
1	26	Female
1	34	Female
1	47	Female
1	31	Male
1	43	Male
1	21	Male
1	25	Female
1	41	Male
1	29	Female
1	22	Female
1	52	Male
1	42	Male
1	27	Female
1	46	Male
1	42	Male
1	37	Female
1	29	Female
1	40	Male
1	46	Female
1	37	Female
1	58	Female
1	42	Female
1	28	Male
1	49	Female
1	32	Male
1	37	Male
1	45	Female
1	47	Female
1	52	Female
1	47	Male
1	37	Male
1	42	Male
1	48	Female
1	26	Male
1	41	Female
1	39	Female
1	49	Female
1	45	Male
1	26	Female
1	36	Female
1	19	Female
1	54	Female
1	37	Male
1	43	Female
1	47	Male
1	42	Female
1	32	Male
1	35	Male
1	37	Female
1	16	Female
1	41	Female
1	39	Female
1	53	Female
1	47	Female
1	41	Male
1	39	Female
1	41	Male
1	49	Female
1	57	Male
1	32	Male
1	41	Female
1	35	Female
1	28	Female
1	39	Female
1	52	Male
1	42	Male
1	47	Male
1	25	Male
1	42	Female
1	33	Male
1	49	Male
1	39	Male
1	48	Male
1	37	Male
1	49	Female
1	35	Female
1	42	Male
1	48	Female
1	36	Male
1	50	Male
1	39	Female
1	40	Male
1	46	Female
1	43	Female
1	40	Female
1	27	Male
1	35	Male
1	38	Male
1	41	Female
1	25	Male
1	48	Male
1	17	Male
1	42	Male
1	38	Male
1	42	Female
1	46	Female
1	39	Male
1	24	Female
1	54	Male
1	42	Male
1	21	Male
1	33	Male
1	36	Female
1	25	Male
1	30	Male
1	37	Male
1	28	Female
1	40	Female
1	36	Female
1	31	Male
1	38	Female
1	52	Male
1	42	Male
1	38	Male
1	24	Female
1	31	Female
1	30	Male
1	29	Female
1	46	Female
1	36	Male
1	15	Male
1	37	Female
1	24	Male
1	16	Male
1	31	Male
