# Supplementary material for: Exploration and validation of the Ki67, Her-2, and mutant P53 protein-based risk model, nomogram and lymph node metastasis model for predicting colorectal cancer progression and prognosis
Source: Front Oncol. 2023 Nov 23;13:1236441. doi: 10.3389/fonc.2023.1236441 (PMC10704156; doi:10.3389/fonc.2023.1236441)
Supplement: Supplementary file 1 [file DataSheet_1.zip › Specification, Data sheets and Working sheets for all tables and figures/Data sheets for Figure 5/Data sheet for Figure 5L.xlsx]

## Sheet: Sheet1
Survival state	Survival time (months)	age
0	86	more than65
0	79	more than65
0	92	less than65
0	63	more than65
0	66	more than65
0	75	less than65
0	61	more than65
0	68	less than65
0	64	more than65
0	72	less than65
0	65	less than65
0	70	less than65
0	59	less than65
0	62	less than65
0	85	less than65
0	82	less than65
0	90	less than65
0	77	less than65
0	69	less than65
0	73	less than65
0	56	less than65
0	63	less than65
0	59	less than65
0	55	less than65
0	64	less than65
0	58	more than65
0	60	less than65
0	57	less than65
0	56	more than65
0	74	less than65
0	80	less than65
0	65	less than65
0	57	more than65
0	66	more than65
0	76	more than65
0	56	more than65
0	68	less than65
0	62	less than65
0	69	more than65
0	61	less than65
0	57	more than65
0	76	less than65
0	65	less than65
0	62	more than65
0	74	more than65
0	56	more than65
0	67	less than65
0	58	more than65
0	59	less than65
0	61	less than65
0	68	more than65
0	75	less than65
0	64	more than65
0	55	more than65
0	57	less than65
0	56	more than65
0	65	more than65
0	59	less than65
0	67	less than65
0	61	less than65
0	68	more than65
0	58	less than65
0	65	more than65
0	66	more than65
0	73	less than65
0	81	less than65
0	60	more than65
0	71	less than65
0	56	less than65
0	63	more than65
0	61	more than65
0	58	more than65
0	61	more than65
0	65	more than65
0	75	less than65
0	55	more than65
0	67	less than65
0	58	less than65
0	65	less than65
0	62	more than65
0	61	less than65
0	68	less than65
0	72	less than65
0	57	less than65
0	63	more than65
0	58	less than65
0	55	less than65
0	73	more than65
0	63	less than65
0	68	more than65
0	70	less than65
0	56	more than65
0	64	more than65
0	67	more than65
0	86	less than65
0	57	more than65
0	55	more than65
0	62	less than65
0	59	less than65
0	67	less than65
0	56	more than65
0	63	less than65
0	61	less than65
0	61	more than65
0	77	less than65
0	68	more than65
0	59	less than65
0	67	less than65
0	55	more than65
0	71	more than65
0	58	less than65
0	63	more than65
0	70	more than65
0	66	more than65
0	67	less than65
0	57	less than65
0	60	less than65
0	65	less than65
0	75	less than65
0	57	less than65
0	64	less than65
0	56	less than65
0	59	more than65
0	56	more than65
0	56	more than65
0	63	more than65
0	61	more than65
0	64	less than65
0	62	less than65
0	55	less than65
0	56	more than65
0	64	less than65
0	61	less than65
0	68	less than65
0	57	less than65
0	56	less than65
0	61	more than65
0	67	less than65
0	62	less than65
0	57	less than65
0	71	less than65
0	64	less than65
0	63	less than65
0	73	less than65
0	62	less than65
0	62	more than65
0	68	less than65
0	57	less than65
0	59	more than65
0	57	more than65
0	68	more than65
0	75	less than65
0	63	less than65
0	59	less than65
0	62	less than65
0	70	less than65
0	71	less than65
0	63	less than65
0	64	less than65
0	55	more than65
0	74	less than65
0	58	less than65
0	76	more than65
0	64	more than65
0	69	less than65
0	65	less than65
0	63	less than65
0	55	less than65
0	63	less than65
0	64	less than65
0	71	less than65
0	62	less than65
0	59	less than65
0	62	more than65
0	71	less than65
0	84	less than65
0	66	less than65
0	58	less than65
0	63	less than65
0	56	more than65
0	69	less than65
0	62	more than65
0	79	less than65
0	57	less than65
0	62	less than65
0	67	more than65
0	58	less than65
0	64	less than65
0	55	less than65
0	78	less than65
0	63	less than65
0	80	less than65
0	57	less than65
0	65	more than65
0	68	less than65
0	61	more than65
0	59	less than65
0	72	more than65
0	63	more than65
0	77	more than65
0	72	less than65
0	63	less than65
0	68	more than65
0	58	less than65
0	55	less than65
0	59	more than65
0	68	more than65
0	65	less than65
0	71	less than65
0	59	more than65
0	65	less than65
0	70	more than65
0	76	less than65
0	56	less than65
0	60	more than65
0	89	less than65
0	82	less than65
0	65	less than65
0	55	less than65
0	72	more than65
0	67	more than65
0	56	less than65
0	69	less than65
0	61	less than65
0	70	less than65
0	58	less than65
0	63	more than65
0	65	less than65
0	58	less than65
0	75	more than65
0	60	more than65
0	57	more than65
0	65	less than65
0	59	less than65
0	55	more than65
0	60	more than65
0	57	more than65
0	62	more than65
0	68	less than65
0	69	less than65
0	75	more than65
0	62	less than65
0	55	less than65
0	72	less than65
0	62	less than65
0	59	less than65
0	56	less than65
0	70	less than65
0	61	less than65
0	57	less than65
0	66	less than65
0	55	less than65
0	55	more than65
0	63	more than65
0	68	more than65
0	57	less than65
0	67	less than65
1	58	less than65
1	52	less than65
1	57	less than65
1	68	less than65
1	56	more than65
1	53	more than65
1	42	less than65
1	50	more than65
1	48	less than65
1	43	more than65
1	56	more than65
1	38	less than65
1	47	less than65
1	51	less than65
1	35	more than65
1	43	more than65
1	56	less than65
1	50	less than65
1	57	less than65
1	19	less than65
1	32	more than65
1	26	less than65
1	61	less than65
1	44	less than65
1	37	more than65
1	40	more than65
1	18	less than65
1	9	more than65
1	13	less than65
1	16	less than65
1	27	more than65
1	36	more than65
1	47	more than65
1	51	more than65
1	29	less than65
1	31	more than65
1	52	more than65
1	11	less than65
1	14	more than65
1	20	less than65
1	73	more than65
1	46	less than65
1	39	less than65
1	17	more than65
1	32	more than65
1	60	less than65
1	47	more than65
1	37	less than65
1	7	less than65
1	29	more than65
1	26	more than65
1	6	more than65
1	24	less than65
1	38	more than65
1	23	more than65
1	42	more than65
1	49	less than65
1	47	less than65
1	28	less than65
1	53	more than65
1	37	more than65
1	35	less than65
1	49	less than65
1	67	less than65
1	47	less than65
1	63	less than65
1	36	more than65
1	25	less than65
1	16	more than65
1	38	more than65
1	45	less than65
1	40	more than65
1	31	more than65
1	37	less than65
1	46	more than65
1	33	more than65
1	42	less than65
1	38	more than65
1	27	more than65
1	52	less than65
1	42	more than65
1	17	less than65
1	25	more than65
1	31	more than65
1	26	less than65
1	43	more than65
1	39	less than65
1	41	less than65
1	50	less than65
1	48	less than65
1	22	more than65
1	35	less than65
1	18	less than65
1	26	less than65
1	54	less than65
1	53	more than65
1	62	more than65
1	37	less than65
1	38	more than65
1	52	less than65
1	52	more than65
1	11	less than65
1	26	less than65
1	34	more than65
1	30	more than65
1	43	less than65
1	29	less than65
1	49	less than65
1	47	less than65
1	39	less than65
1	49	less than65
1	50	more than65
1	52	less than65
1	47	more than65
1	40	more than65
1	59	more than65
1	51	less than65
1	48	less than65
1	53	less than65
1	48	less than65
1	50	less than65
1	48	more than65
1	56	less than65
1	45	less than65
1	43	more than65
1	39	less than65
1	54	less than65
1	51	more than65
1	48	more than65
1	52	less than65
1	49	more than65
1	46	less than65
1	42	less than65
1	44	more than65
1	26	more than65
1	31	more than65
1	29	less than65
1	40	less than65
1	38	less than65
1	37	less than65
1	48	less than65
1	42	less than65
1	36	more than65
1	42	less than65
1	49	less than65
1	37	less than65
1	41	more than65
1	46	less than65
1	21	less than65
1	52	more than65
1	31	less than65
1	17	less than65
1	10	less than65
1	14	more than65
1	47	less than65
1	38	more than65
1	34	more than65
1	44	more than65
1	8	less than65
1	35	more than65
1	32	less than65
1	31	more than65
1	45	less than65
1	37	less than65
1	42	less than65
1	47	more than65
1	34	more than65
1	38	less than65
1	46	more than65
1	24	less than65
1	43	more than65
1	40	less than65
1	26	more than65
1	13	less than65
1	29	less than65
1	43	more than65
1	30	less than65
1	38	less than65
1	46	less than65
1	32	less than65
1	28	more than65
1	24	less than65
1	46	less than65
1	21	more than65
1	19	more than65
1	45	less than65
1	40	less than65
1	25	more than65
1	31	less than65
1	36	less than65
1	26	less than65
1	34	more than65
1	47	more than65
1	31	more than65
1	43	less than65
1	21	less than65
1	25	more than65
1	41	more than65
1	29	more than65
1	22	more than65
1	52	less than65
1	42	less than65
1	27	less than65
1	46	less than65
1	42	more than65
1	37	less than65
1	29	more than65
1	40	more than65
1	46	more than65
1	37	less than65
1	58	more than65
1	42	less than65
1	28	more than65
1	49	more than65
1	32	more than65
1	37	more than65
1	45	more than65
1	47	less than65
1	52	more than65
1	47	more than65
1	37	less than65
1	42	more than65
1	48	more than65
1	26	less than65
1	41	less than65
1	39	less than65
1	49	more than65
1	45	more than65
1	26	more than65
1	36	less than65
1	19	less than65
1	54	more than65
1	37	less than65
1	43	more than65
1	47	less than65
1	42	more than65
1	32	less than65
1	35	less than65
1	37	more than65
1	16	less than65
1	41	more than65
1	39	less than65
1	53	less than65
1	47	less than65
1	41	less than65
1	39	more than65
1	41	less than65
1	49	more than65
1	57	less than65
1	32	less than65
1	41	more than65
1	35	more than65
1	28	less than65
1	39	more than65
1	52	less than65
1	42	less than65
1	47	less than65
1	25	more than65
1	42	more than65
1	33	less than65
1	49	more than65
1	39	more than65
1	48	more than65
1	37	more than65
1	49	less than65
1	35	less than65
1	42	more than65
1	48	more than65
1	36	more than65
1	50	more than65
1	39	more than65
1	40	less than65
1	46	more than65
1	43	less than65
1	40	less than65
1	27	more than65
1	35	less than65
1	38	less than65
1	41	less than65
1	25	less than65
1	48	less than65
1	17	less than65
1	42	less than65
1	38	more than65
1	42	more than65
1	46	more than65
1	39	less than65
1	24	less than65
1	54	less than65
1	42	less than65
1	21	more than65
1	33	more than65
1	36	more than65
1	25	more than65
1	30	less than65
1	37	more than65
1	28	less than65
1	40	more than65
1	36	more than65
1	31	less than65
1	38	more than65
1	52	less than65
1	42	less than65
1	38	less than65
1	24	less than65
1	31	more than65
1	30	less than65
1	29	more than65
1	46	less than65
1	36	more than65
1	15	less than65
1	37	less than65
1	24	less than65
1	16	more than65
1	31	less than65
