# Supplementary material for: Exploration and validation of the Ki67, Her-2, and mutant P53 protein-based risk model, nomogram and lymph node metastasis model for predicting colorectal cancer progression and prognosis
Source: Front Oncol. 2023 Nov 23;13:1236441. doi: 10.3389/fonc.2023.1236441 (PMC10704156; doi:10.3389/fonc.2023.1236441)
Supplement: Supplementary file 1 [file DataSheet_1.zip › Specification, Data sheets and Working sheets for all tables and figures/Data sheets for Figure 5/Data sheet for Figure 5M.xlsx]

## Sheet: Sheet1
status	time	TNM Stage
0	86	Stage I
0	79	Stage I
0	92	Stage I
0	63	Stage I
0	66	Stage I
0	75	Stage I
0	61	Stage I
0	68	Stage II
0	64	Stage II
0	72	Stage I
0	65	Stage II
0	70	Stage II
0	59	Stage II
0	62	Stage II
0	85	Stage III
0	82	Stage II
0	90	Stage I
0	77	Stage I
0	69	Stage II
0	73	Stage III
0	56	Stage II
0	63	Stage II
0	59	Stage III
0	55	Stage III
0	64	Stage III
0	58	Stage III
0	60	Stage I
0	57	Stage III
0	56	Stage III
0	74	Stage I
0	80	Stage I
0	65	Stage II
0	57	Stage II
0	66	Stage II
0	76	Stage I
0	56	Stage II
0	68	Stage I
0	62	Stage III
0	69	Stage III
0	61	Stage II
0	57	Stage II
0	76	Stage II
0	65	Stage II
0	62	Stage II
0	74	Stage II
0	56	Stage II
0	67	Stage II
0	58	Stage II
0	59	Stage II
0	61	Stage II
0	68	Stage II
0	75	Stage II
0	64	Stage II
0	55	Stage II
0	57	Stage III
0	56	Stage III
0	65	Stage III
0	59	Stage III
0	67	Stage III
0	61	Stage III
0	68	Stage III
0	58	Stage III
0	65	Stage III
0	66	Stage II
0	73	Stage II
0	81	Stage II
0	60	Stage II
0	71	Stage II
0	56	Stage II
0	63	Stage II
0	61	Stage II
0	58	Stage II
0	61	Stage II
0	65	Stage II
0	75	Stage I
0	55	Stage III
0	67	Stage I
0	58	Stage II
0	65	Stage II
0	62	Stage II
0	61	Stage II
0	68	Stage II
0	72	Stage II
0	57	Stage II
0	63	Stage II
0	58	Stage II
0	55	Stage II
0	73	Stage II
0	63	Stage II
0	68	Stage II
0	70	Stage II
0	56	Stage II
0	64	Stage II
0	67	Stage II
0	86	Stage II
0	57	Stage II
0	55	Stage II
0	62	Stage II
0	59	Stage II
0	67	Stage II
0	56	Stage II
0	63	Stage II
0	61	Stage II
0	61	Stage II
0	77	Stage II
0	68	Stage II
0	59	Stage II
0	67	Stage II
0	55	Stage II
0	71	Stage II
0	58	Stage II
0	63	Stage II
0	70	Stage II
0	66	Stage II
0	67	Stage II
0	57	Stage II
0	60	Stage II
0	65	Stage I
0	75	Stage I
0	57	Stage I
0	64	Stage I
0	56	Stage II
0	59	Stage II
0	56	Stage III
0	56	Stage III
0	63	Stage III
0	61	Stage III
0	64	Stage III
0	62	Stage III
0	55	Stage III
0	56	Stage III
0	64	Stage III
0	61	Stage III
0	68	Stage III
0	57	Stage III
0	56	Stage III
0	61	Stage III
0	67	Stage III
0	62	Stage III
0	57	Stage III
0	71	Stage I
0	64	Stage II
0	63	Stage I
0	73	Stage I
0	62	Stage I
0	62	Stage III
0	68	Stage III
0	57	Stage I
0	59	Stage II
0	57	Stage III
0	68	Stage III
0	75	Stage II
0	63	Stage II
0	59	Stage I
0	62	Stage I
0	70	Stage I
0	71	Stage I
0	63	Stage I
0	64	Stage II
0	55	Stage II
0	74	Stage I
0	58	Stage I
0	76	Stage I
0	64	Stage II
0	69	Stage III
0	65	Stage I
0	63	Stage III
0	55	Stage III
0	63	Stage I
0	64	Stage III
0	71	Stage I
0	62	Stage I
0	59	Stage III
0	62	Stage III
0	71	Stage II
0	84	Stage I
0	66	Stage I
0	58	Stage III
0	63	Stage I
0	56	Stage I
0	69	Stage II
0	62	Stage II
0	79	Stage I
0	57	Stage II
0	62	Stage III
0	67	Stage I
0	58	Stage I
0	64	Stage I
0	55	Stage II
0	78	Stage I
0	63	Stage II
0	80	Stage I
0	57	Stage II
0	65	Stage III
0	68	Stage I
0	61	Stage I
0	59	Stage I
0	72	Stage I
0	63	Stage II
0	77	Stage I
0	72	Stage I
0	63	Stage I
0	68	Stage II
0	58	Stage I
0	55	Stage III
0	59	Stage III
0	68	Stage I
0	65	Stage II
0	71	Stage I
0	59	Stage II
0	65	Stage II
0	70	Stage I
0	76	Stage I
0	56	Stage III
0	60	Stage I
0	89	Stage I
0	82	Stage I
0	65	Stage II
0	55	Stage II
0	72	Stage I
0	67	Stage II
0	56	Stage II
0	69	Stage I
0	61	Stage I
0	70	Stage II
0	58	Stage I
0	63	Stage I
0	65	Stage I
0	58	Stage II
0	75	Stage I
0	60	Stage I
0	57	Stage I
0	65	Stage III
0	59	Stage II
0	55	Stage I
0	60	Stage III
0	57	Stage I
0	62	Stage I
0	68	Stage I
0	69	Stage I
0	75	Stage II
0	62	Stage I
0	55	Stage II
0	72	Stage II
0	62	Stage I
0	59	Stage I
0	56	Stage I
0	70	Stage I
0	61	Stage I
0	57	Stage II
0	66	Stage I
0	55	Stage III
0	55	Stage III
0	63	Stage II
0	68	Stage I
0	57	Stage III
0	67	Stage I
1	58	Stage I
1	52	Stage I
1	57	Stage I
1	68	Stage I
1	56	Stage I
1	53	Stage I
1	42	Stage II
1	50	Stage II
1	48	Stage III
1	43	Stage III
1	56	Stage III
1	38	Stage III
1	47	Stage III
1	51	Stage III
1	35	Stage III
1	43	Stage III
1	56	Stage III
1	50	Stage III
1	57	Stage II
1	19	Stage III
1	32	Stage III
1	26	Stage III
1	61	Stage I
1	44	Stage III
1	37	Stage III
1	40	Stage III
1	18	Stage III
1	9	Stage III
1	13	Stage III
1	16	Stage III
1	27	Stage III
1	36	Stage III
1	47	Stage III
1	51	Stage III
1	29	Stage III
1	31	Stage III
1	52	Stage III
1	11	Stage III
1	14	Stage III
1	20	Stage III
1	73	Stage I
1	46	Stage II
1	39	Stage III
1	17	Stage III
1	32	Stage III
1	60	Stage I
1	47	Stage II
1	37	Stage II
1	7	Stage III
1	29	Stage III
1	26	Stage III
1	6	Stage III
1	24	Stage III
1	38	Stage III
1	23	Stage III
1	42	Stage III
1	49	Stage II
1	47	Stage II
1	28	Stage II
1	53	Stage II
1	37	Stage II
1	35	Stage II
1	49	Stage II
1	67	Stage II
1	47	Stage II
1	63	Stage II
1	36	Stage II
1	25	Stage III
1	16	Stage III
1	38	Stage III
1	45	Stage III
1	40	Stage III
1	31	Stage III
1	37	Stage III
1	46	Stage III
1	33	Stage III
1	42	Stage III
1	38	Stage III
1	27	Stage III
1	52	Stage III
1	42	Stage III
1	17	Stage III
1	25	Stage III
1	31	Stage III
1	26	Stage III
1	43	Stage III
1	39	Stage III
1	41	Stage III
1	50	Stage III
1	48	Stage III
1	22	Stage III
1	35	Stage III
1	18	Stage III
1	26	Stage III
1	54	Stage II
1	53	Stage II
1	62	Stage II
1	37	Stage II
1	38	Stage II
1	52	Stage II
1	52	Stage II
1	11	Stage III
1	26	Stage III
1	34	Stage III
1	30	Stage III
1	43	Stage III
1	29	Stage III
1	49	Stage II
1	47	Stage II
1	39	Stage II
1	49	Stage II
1	50	Stage II
1	52	Stage II
1	47	Stage II
1	40	Stage II
1	59	Stage II
1	51	Stage II
1	48	Stage II
1	53	Stage II
1	48	Stage II
1	50	Stage II
1	48	Stage II
1	56	Stage II
1	45	Stage II
1	43	Stage II
1	39	Stage II
1	54	Stage II
1	51	Stage II
1	48	Stage II
1	52	Stage II
1	49	Stage II
1	46	Stage II
1	42	Stage II
1	44	Stage III
1	26	Stage III
1	31	Stage III
1	29	Stage III
1	40	Stage III
1	38	Stage III
1	37	Stage III
1	48	Stage III
1	42	Stage III
1	36	Stage III
1	42	Stage III
1	49	Stage III
1	37	Stage III
1	41	Stage III
1	46	Stage III
1	21	Stage III
1	52	Stage III
1	31	Stage III
1	17	Stage III
1	10	Stage III
1	14	Stage III
1	47	Stage III
1	38	Stage III
1	34	Stage III
1	44	Stage III
1	8	Stage III
1	35	Stage III
1	32	Stage III
1	31	Stage III
1	45	Stage III
1	37	Stage III
1	42	Stage III
1	47	Stage III
1	34	Stage III
1	38	Stage III
1	46	Stage III
1	24	Stage III
1	43	Stage III
1	40	Stage III
1	26	Stage III
1	13	Stage III
1	29	Stage III
1	43	Stage III
1	30	Stage III
1	38	Stage III
1	46	Stage III
1	32	Stage III
1	28	Stage III
1	24	Stage III
1	46	Stage III
1	21	Stage III
1	19	Stage III
1	45	Stage III
1	40	Stage III
1	25	Stage III
1	31	Stage III
1	36	Stage III
1	26	Stage III
1	34	Stage III
1	47	Stage II
1	31	Stage III
1	43	Stage III
1	21	Stage III
1	25	Stage III
1	41	Stage III
1	29	Stage III
1	22	Stage III
1	52	Stage II
1	42	Stage III
1	27	Stage III
1	46	Stage III
1	42	Stage II
1	37	Stage III
1	29	Stage III
1	40	Stage III
1	46	Stage III
1	37	Stage III
1	58	Stage II
1	42	Stage III
1	28	Stage III
1	49	Stage II
1	32	Stage III
1	37	Stage III
1	45	Stage III
1	47	Stage III
1	52	Stage II
1	47	Stage III
1	37	Stage III
1	42	Stage III
1	48	Stage III
1	26	Stage III
1	41	Stage III
1	39	Stage III
1	49	Stage II
1	45	Stage III
1	26	Stage III
1	36	Stage III
1	19	Stage III
1	54	Stage I
1	37	Stage III
1	43	Stage III
1	47	Stage III
1	42	Stage III
1	32	Stage III
1	35	Stage III
1	37	Stage III
1	16	Stage III
1	41	Stage III
1	39	Stage III
1	53	Stage II
1	47	Stage III
1	41	Stage III
1	39	Stage III
1	41	Stage III
1	49	Stage III
1	57	Stage II
1	32	Stage III
1	41	Stage III
1	35	Stage III
1	28	Stage III
1	39	Stage III
1	52	Stage III
1	42	Stage III
1	47	Stage III
1	25	Stage III
1	42	Stage III
1	33	Stage III
1	49	Stage II
1	39	Stage III
1	48	Stage III
1	37	Stage III
1	49	Stage III
1	35	Stage III
1	42	Stage III
1	48	Stage II
1	36	Stage III
1	50	Stage II
1	39	Stage III
1	40	Stage III
1	46	Stage III
1	43	Stage III
1	40	Stage III
1	27	Stage III
1	35	Stage III
1	38	Stage III
1	41	Stage III
1	25	Stage III
1	48	Stage III
1	17	Stage III
1	42	Stage III
1	38	Stage III
1	42	Stage III
1	46	Stage III
1	39	Stage III
1	24	Stage III
1	54	Stage II
1	42	Stage III
1	21	Stage III
1	33	Stage III
1	36	Stage III
1	25	Stage III
1	30	Stage III
1	37	Stage III
1	28	Stage III
1	40	Stage III
1	36	Stage III
1	31	Stage III
1	38	Stage III
1	52	Stage III
1	42	Stage III
1	38	Stage III
1	24	Stage III
1	31	Stage III
1	30	Stage III
1	29	Stage III
1	46	Stage III
1	36	Stage III
1	15	Stage III
1	37	Stage III
1	24	Stage III
1	16	Stage III
1	31	Stage III
