# Supplementary material for: Exploration and validation of the Ki67, Her-2, and mutant P53 protein-based risk model, nomogram and lymph node metastasis model for predicting colorectal cancer progression and prognosis
Source: Front Oncol. 2023 Nov 23;13:1236441. doi: 10.3389/fonc.2023.1236441 (PMC10704156; doi:10.3389/fonc.2023.1236441)
Supplement: Supplementary file 1 [file DataSheet_1.zip › Specification, Data sheets and Working sheets for all tables and figures/Data sheets for Figure 5/Data sheet for Figure 5N.xlsx]

## Sheet: Sheet1
status	time	Organization Differentiation
0	86	Medium
0	79	Medium
0	92	Medium
0	63	Medium
0	66	Medium
0	75	High
0	61	Medium
0	68	Low
0	64	Medium
0	72	Medium
0	65	Medium
0	70	Medium
0	59	Medium
0	62	Medium
0	85	Medium
0	82	Medium
0	90	High
0	77	High
0	69	Medium
0	73	Medium
0	56	Medium
0	63	Low
0	59	Medium
0	55	Low
0	64	Low
0	58	Low
0	60	High
0	57	Medium
0	56	Medium
0	74	High
0	80	High
0	65	Low
0	57	Medium
0	66	Low
0	76	High
0	56	Low
0	68	High
0	62	Low
0	69	Low
0	61	Medium
0	57	Medium
0	76	Medium
0	65	Medium
0	62	Medium
0	74	Medium
0	56	Low
0	67	Medium
0	58	Medium
0	59	Medium
0	61	Medium
0	68	Medium
0	75	Medium
0	64	Medium
0	55	Medium
0	57	Medium
0	56	Low
0	65	Medium
0	59	Low
0	67	Medium
0	61	Low
0	68	Medium
0	58	Low
0	65	Medium
0	66	Medium
0	73	Medium
0	81	Low
0	60	Low
0	71	Medium
0	56	Medium
0	63	Low
0	61	Medium
0	58	Medium
0	61	Medium
0	65	Low
0	75	Medium
0	55	Medium
0	67	Medium
0	58	Low
0	65	Medium
0	62	Medium
0	61	Medium
0	68	Medium
0	72	Medium
0	57	Medium
0	63	Low
0	58	Low
0	55	Low
0	73	Low
0	63	Medium
0	68	Medium
0	70	Medium
0	56	Medium
0	64	Medium
0	67	Medium
0	86	Medium
0	57	Medium
0	55	Medium
0	62	Medium
0	59	Low
0	67	Low
0	56	Medium
0	63	Medium
0	61	Medium
0	61	Medium
0	77	Medium
0	68	Medium
0	59	Medium
0	67	Medium
0	55	Medium
0	71	Medium
0	58	Medium
0	63	Low
0	70	Medium
0	66	Medium
0	67	Medium
0	57	Medium
0	60	Medium
0	65	Medium
0	75	High
0	57	Medium
0	64	Medium
0	56	Medium
0	59	Medium
0	56	Medium
0	56	Low
0	63	High
0	61	Low
0	64	Medium
0	62	Low
0	55	Low
0	56	Medium
0	64	Low
0	61	Medium
0	68	Low
0	57	Low
0	56	Medium
0	61	Low
0	67	Low
0	62	Medium
0	57	Low
0	71	Medium
0	64	Medium
0	63	Medium
0	73	Medium
0	62	Medium
0	62	Low
0	68	Low
0	57	High
0	59	Medium
0	57	Medium
0	68	Medium
0	75	Medium
0	63	Medium
0	59	Medium
0	62	High
0	70	High
0	71	High
0	63	High
0	64	Medium
0	55	Medium
0	74	Medium
0	58	Medium
0	76	Medium
0	64	Medium
0	69	Low
0	65	Medium
0	63	Medium
0	55	Medium
0	63	Low
0	64	Low
0	71	Medium
0	62	Medium
0	59	Medium
0	62	Low
0	71	Medium
0	84	Medium
0	66	Low
0	58	Medium
0	63	Medium
0	56	Medium
0	69	Medium
0	62	Low
0	79	Low
0	57	Medium
0	62	Medium
0	67	High
0	58	High
0	64	High
0	55	Low
0	78	Medium
0	63	Low
0	80	High
0	57	Low
0	65	Low
0	68	Medium
0	61	Medium
0	59	Medium
0	72	Low
0	63	Low
0	77	High
0	72	Medium
0	63	Medium
0	68	Medium
0	58	Medium
0	55	Low
0	59	Low
0	68	Medium
0	65	Low
0	71	Low
0	59	Medium
0	65	Medium
0	70	Medium
0	76	High
0	56	Medium
0	60	Medium
0	89	High
0	82	Medium
0	65	Medium
0	55	Low
0	72	Medium
0	67	Medium
0	56	Medium
0	69	Medium
0	61	Medium
0	70	Medium
0	58	Medium
0	63	Medium
0	65	Medium
0	58	Medium
0	75	Medium
0	60	High
0	57	Medium
0	65	Medium
0	59	Low
0	55	Medium
0	60	Low
0	57	Medium
0	62	High
0	68	High
0	69	High
0	75	High
0	62	Medium
0	55	Medium
0	72	Medium
0	62	Low
0	59	Low
0	56	High
0	70	High
0	61	Medium
0	57	Medium
0	66	Medium
0	55	Medium
0	55	Low
0	63	Medium
0	68	Medium
0	57	Low
0	67	Medium
1	58	High
1	52	Low
1	57	Medium
1	68	High
1	56	High
1	53	Medium
1	42	Medium
1	50	Medium
1	48	Low
1	43	Medium
1	56	Low
1	38	Low
1	47	Medium
1	51	Medium
1	35	Low
1	43	Low
1	56	Low
1	50	Medium
1	57	Medium
1	19	Medium
1	32	Low
1	26	Low
1	61	High
1	44	Low
1	37	Medium
1	40	Low
1	18	Low
1	9	Medium
1	13	Low
1	16	Medium
1	27	Medium
1	36	Medium
1	47	Low
1	51	Low
1	29	Low
1	31	Medium
1	52	Medium
1	11	Low
1	14	Low
1	20	Low
1	73	Medium
1	46	Medium
1	39	Medium
1	17	Low
1	32	Low
1	60	Low
1	47	Medium
1	37	Low
1	7	Low
1	29	Low
1	26	Low
1	6	Low
1	24	Low
1	38	Medium
1	23	Medium
1	42	Medium
1	49	Low
1	47	Medium
1	28	Medium
1	53	Medium
1	37	Low
1	35	Medium
1	49	Medium
1	67	Medium
1	47	Medium
1	63	Medium
1	36	Low
1	25	Low
1	16	Medium
1	38	Medium
1	45	High
1	40	Low
1	31	Medium
1	37	Medium
1	46	Low
1	33	Medium
1	42	Medium
1	38	Medium
1	27	Medium
1	52	Medium
1	42	Medium
1	17	Medium
1	25	Low
1	31	Medium
1	26	Low
1	43	Medium
1	39	Medium
1	41	Low
1	50	Medium
1	48	Low
1	22	High
1	35	Medium
1	18	Medium
1	26	Medium
1	54	Medium
1	53	Medium
1	62	Medium
1	37	Low
1	38	Low
1	52	Medium
1	52	Low
1	11	Medium
1	26	Medium
1	34	Medium
1	30	Low
1	43	Low
1	29	Low
1	49	Low
1	47	Medium
1	39	Medium
1	49	Medium
1	50	Medium
1	52	Medium
1	47	Low
1	40	Low
1	59	Medium
1	51	Medium
1	48	Medium
1	53	Medium
1	48	Low
1	50	Medium
1	48	Low
1	56	Low
1	45	Medium
1	43	Medium
1	39	Medium
1	54	Medium
1	51	Medium
1	48	Medium
1	52	Medium
1	49	Low
1	46	Medium
1	42	Medium
1	44	Medium
1	26	Low
1	31	Low
1	29	Low
1	40	Low
1	38	Medium
1	37	Low
1	48	Medium
1	42	Medium
1	36	Low
1	42	Low
1	49	Low
1	37	Medium
1	41	Low
1	46	Low
1	21	Low
1	52	Low
1	31	Low
1	17	Low
1	10	Low
1	14	Low
1	47	Low
1	38	Low
1	34	Medium
1	44	Low
1	8	Medium
1	35	Low
1	32	Medium
1	31	Low
1	45	Medium
1	37	Low
1	42	Medium
1	47	Medium
1	34	Medium
1	38	Medium
1	46	Medium
1	24	Low
1	43	Medium
1	40	Low
1	26	Low
1	13	Low
1	29	Medium
1	43	Low
1	30	Low
1	38	Medium
1	46	Low
1	32	Medium
1	28	Low
1	24	Medium
1	46	Medium
1	21	Medium
1	19	Medium
1	45	Medium
1	40	Medium
1	25	Low
1	31	Low
1	36	Low
1	26	Medium
1	34	Low
1	47	Medium
1	31	Medium
1	43	Medium
1	21	Low
1	25	Medium
1	41	Medium
1	29	Medium
1	22	Low
1	52	High
1	42	Low
1	27	Medium
1	46	Low
1	42	Medium
1	37	Medium
1	29	Low
1	40	Low
1	46	Medium
1	37	Low
1	58	Medium
1	42	Medium
1	28	Low
1	49	Medium
1	32	Low
1	37	Medium
1	45	Low
1	47	Medium
1	52	Medium
1	47	Medium
1	37	Medium
1	42	Medium
1	48	Low
1	26	Low
1	41	Medium
1	39	Medium
1	49	Medium
1	45	Medium
1	26	Medium
1	36	Medium
1	19	Medium
1	54	Medium
1	37	Low
1	43	Low
1	47	Medium
1	42	Low
1	32	Low
1	35	Low
1	37	Medium
1	16	Medium
1	41	Medium
1	39	Low
1	53	Low
1	47	Low
1	41	Low
1	39	Medium
1	41	Medium
1	49	Low
1	57	Medium
1	32	Low
1	41	Low
1	35	Low
1	28	Medium
1	39	Medium
1	52	Medium
1	42	Low
1	47	Medium
1	25	Low
1	42	Low
1	33	Medium
1	49	Medium
1	39	Low
1	48	Medium
1	37	Medium
1	49	Medium
1	35	Medium
1	42	Low
1	48	Medium
1	36	Low
1	50	Medium
1	39	Medium
1	40	High
1	46	Medium
1	43	Medium
1	40	Low
1	27	Medium
1	35	Low
1	38	Low
1	41	Low
1	25	Low
1	48	Low
1	17	Low
1	42	Medium
1	38	Medium
1	42	Low
1	46	Medium
1	39	Low
1	24	Low
1	54	Medium
1	42	Medium
1	21	Low
1	33	Medium
1	36	Medium
1	25	Low
1	30	Low
1	37	Medium
1	28	Low
1	40	Medium
1	36	Medium
1	31	Medium
1	38	Medium
1	52	Low
1	42	Medium
1	38	Low
1	24	Medium
1	31	Medium
1	30	Low
1	29	Medium
1	46	Low
1	36	Low
1	15	Medium
1	37	Medium
1	24	Low
1	16	Low
1	31	Medium
