# Supplementary material for: Exploration and validation of the Ki67, Her-2, and mutant P53 protein-based risk model, nomogram and lymph node metastasis model for predicting colorectal cancer progression and prognosis
Source: Front Oncol. 2023 Nov 23;13:1236441. doi: 10.3389/fonc.2023.1236441 (PMC10704156; doi:10.3389/fonc.2023.1236441)
Supplement: Supplementary file 1 [file DataSheet_1.zip › Specification, Data sheets and Working sheets for all tables and figures/Data sheets for Figure 5/Data sheet for Figure 5O.xlsx]

## Sheet: Sheet1
Survival state	Survival time (months)	Tumor Location
0	86	Left hemicolon
0	79	Left hemicolon
0	92	Left hemicolon
0	63	Left hemicolon
0	66	Left hemicolon
0	75	Right hemicolon
0	61	Right hemicolon
0	68	Left hemicolon
0	64	Rectum
0	72	Rectum
0	65	Rectum
0	70	Rectum
0	59	Rectum
0	62	Rectum
0	85	Rectum
0	82	Rectum
0	90	Rectum
0	77	Rectum
0	69	Rectum
0	73	Rectum
0	56	Rectum
0	63	Rectum
0	59	Left hemicolon
0	55	Right hemicolon
0	64	Left hemicolon
0	58	Right hemicolon
0	60	Right hemicolon
0	57	Left hemicolon
0	56	Right hemicolon
0	74	Right hemicolon
0	80	Right hemicolon
0	65	Left hemicolon
0	57	Left hemicolon
0	66	Left hemicolon
0	76	Left hemicolon
0	56	Right hemicolon
0	68	Right hemicolon
0	62	Right hemicolon
0	69	Rectum
0	61	Rectum
0	57	Right hemicolon
0	76	Left hemicolon
0	65	Left hemicolon
0	62	Left hemicolon
0	74	Left hemicolon
0	56	Right hemicolon
0	67	Right hemicolon
0	58	Right hemicolon
0	59	Right hemicolon
0	61	Right hemicolon
0	68	Rectum
0	75	Left hemicolon
0	64	Left hemicolon
0	55	Left hemicolon
0	57	Right hemicolon
0	56	Right hemicolon
0	65	Left hemicolon
0	59	Left hemicolon
0	67	Right hemicolon
0	61	Right hemicolon
0	68	Right hemicolon
0	58	Right hemicolon
0	65	Left hemicolon
0	66	Left hemicolon
0	73	Right hemicolon
0	81	Left hemicolon
0	60	Left hemicolon
0	71	Left hemicolon
0	56	Left hemicolon
0	63	Right hemicolon
0	61	Right hemicolon
0	58	Right hemicolon
0	61	Right hemicolon
0	65	Right hemicolon
0	75	Left hemicolon
0	55	Left hemicolon
0	67	Left hemicolon
0	58	Left hemicolon
0	65	Right hemicolon
0	62	Left hemicolon
0	61	Right hemicolon
0	68	Right hemicolon
0	72	Right hemicolon
0	57	Left hemicolon
0	63	Right hemicolon
0	58	Left hemicolon
0	55	Left hemicolon
0	73	Left hemicolon
0	63	Left hemicolon
0	68	Left hemicolon
0	70	Left hemicolon
0	56	Left hemicolon
0	64	Left hemicolon
0	67	Left hemicolon
0	86	Left hemicolon
0	57	Left hemicolon
0	55	Left hemicolon
0	62	Left hemicolon
0	59	Right hemicolon
0	67	Right hemicolon
0	56	Right hemicolon
0	63	Right hemicolon
0	61	Right hemicolon
0	61	Right hemicolon
0	77	Right hemicolon
0	68	Right hemicolon
0	59	Right hemicolon
0	67	Right hemicolon
0	55	Right hemicolon
0	71	Right hemicolon
0	58	Right hemicolon
0	63	Left hemicolon
0	70	Left hemicolon
0	66	Left hemicolon
0	67	Left hemicolon
0	57	Left hemicolon
0	60	Left hemicolon
0	65	Left hemicolon
0	75	Right hemicolon
0	57	Left hemicolon
0	64	Right hemicolon
0	56	Left hemicolon
0	59	Left hemicolon
0	56	Left hemicolon
0	56	Right hemicolon
0	63	Left hemicolon
0	61	Left hemicolon
0	64	Left hemicolon
0	62	Left hemicolon
0	55	Left hemicolon
0	56	Right hemicolon
0	64	Left hemicolon
0	61	Left hemicolon
0	68	Left hemicolon
0	57	Right hemicolon
0	56	Left hemicolon
0	61	Right hemicolon
0	67	Left hemicolon
0	62	Left hemicolon
0	57	Right hemicolon
0	71	Rectum
0	64	Rectum
0	63	Rectum
0	73	Rectum
0	62	Rectum
0	62	Rectum
0	68	Rectum
0	57	Rectum
0	59	Rectum
0	57	Rectum
0	68	Rectum
0	75	Rectum
0	63	Rectum
0	59	Rectum
0	62	Rectum
0	70	Rectum
0	71	Rectum
0	63	Rectum
0	64	Rectum
0	55	Rectum
0	74	Rectum
0	58	Rectum
0	76	Rectum
0	64	Rectum
0	69	Rectum
0	65	Rectum
0	63	Rectum
0	55	Rectum
0	63	Rectum
0	64	Rectum
0	71	Rectum
0	62	Rectum
0	59	Rectum
0	62	Rectum
0	71	Rectum
0	84	Rectum
0	66	Rectum
0	58	Rectum
0	63	Rectum
0	56	Rectum
0	69	Rectum
0	62	Rectum
0	79	Rectum
0	57	Rectum
0	62	Rectum
0	67	Rectum
0	58	Rectum
0	64	Rectum
0	55	Rectum
0	78	Rectum
0	63	Rectum
0	80	Rectum
0	57	Rectum
0	65	Rectum
0	68	Rectum
0	61	Rectum
0	59	Rectum
0	72	Rectum
0	63	Rectum
0	77	Rectum
0	72	Rectum
0	63	Rectum
0	68	Rectum
0	58	Rectum
0	55	Rectum
0	59	Rectum
0	68	Rectum
0	65	Rectum
0	71	Rectum
0	59	Rectum
0	65	Rectum
0	70	Rectum
0	76	Rectum
0	56	Rectum
0	60	Rectum
0	89	Rectum
0	82	Rectum
0	65	Rectum
0	55	Rectum
0	72	Rectum
0	67	Rectum
0	56	Rectum
0	69	Rectum
0	61	Rectum
0	70	Rectum
0	58	Rectum
0	63	Rectum
0	65	Rectum
0	58	Rectum
0	75	Rectum
0	60	Rectum
0	57	Rectum
0	65	Rectum
0	59	Rectum
0	55	Rectum
0	60	Rectum
0	57	Rectum
0	62	Rectum
0	68	Rectum
0	69	Rectum
0	75	Rectum
0	62	Rectum
0	55	Rectum
0	72	Rectum
0	62	Rectum
0	59	Rectum
0	56	Rectum
0	70	Rectum
0	61	Rectum
0	57	Rectum
0	66	Rectum
0	55	Rectum
0	55	Rectum
0	63	Rectum
0	68	Rectum
0	57	Rectum
0	67	Rectum
1	58	Right hemicolon
1	52	Right hemicolon
1	57	Right hemicolon
1	68	Left hemicolon
1	56	Left hemicolon
1	53	Right hemicolon
1	42	Left hemicolon
1	50	Right hemicolon
1	48	Rectum
1	43	Rectum
1	56	Rectum
1	38	Rectum
1	47	Rectum
1	51	Rectum
1	35	Rectum
1	43	Rectum
1	56	Rectum
1	50	Rectum
1	57	Rectum
1	19	Rectum
1	32	Rectum
1	26	Rectum
1	61	Rectum
1	44	Rectum
1	37	Left hemicolon
1	40	Left hemicolon
1	18	Left hemicolon
1	9	Left hemicolon
1	13	Right hemicolon
1	16	Left hemicolon
1	27	Right hemicolon
1	36	Left hemicolon
1	47	Left hemicolon
1	51	Right hemicolon
1	29	Right hemicolon
1	31	Right hemicolon
1	52	Left hemicolon
1	11	Right hemicolon
1	14	Right hemicolon
1	20	Right hemicolon
1	73	Right hemicolon
1	46	Right hemicolon
1	39	Left hemicolon
1	17	Left hemicolon
1	32	Right hemicolon
1	60	Right hemicolon
1	47	Left hemicolon
1	37	Right hemicolon
1	7	Right hemicolon
1	29	Right hemicolon
1	26	Left hemicolon
1	6	Right hemicolon
1	24	Right hemicolon
1	38	Right hemicolon
1	23	Rectum
1	42	Rectum
1	49	Right hemicolon
1	47	Right hemicolon
1	28	Right hemicolon
1	53	Right hemicolon
1	37	Left hemicolon
1	35	Left hemicolon
1	49	Right hemicolon
1	67	Right hemicolon
1	47	Right hemicolon
1	63	Right hemicolon
1	36	Left hemicolon
1	25	Left hemicolon
1	16	Right hemicolon
1	38	Left hemicolon
1	45	Left hemicolon
1	40	Left hemicolon
1	31	Right hemicolon
1	37	Right hemicolon
1	46	Left hemicolon
1	33	Left hemicolon
1	42	Left hemicolon
1	38	Left hemicolon
1	27	Right hemicolon
1	52	Left hemicolon
1	42	Right hemicolon
1	17	Right hemicolon
1	25	Left hemicolon
1	31	Right hemicolon
1	26	Right hemicolon
1	43	Left hemicolon
1	39	Right hemicolon
1	41	Left hemicolon
1	50	Left hemicolon
1	48	Right hemicolon
1	22	Right hemicolon
1	35	Left hemicolon
1	18	Right hemicolon
1	26	Right hemicolon
1	54	Left hemicolon
1	53	Left hemicolon
1	62	Left hemicolon
1	37	Right hemicolon
1	38	Right hemicolon
1	52	Right hemicolon
1	52	Left hemicolon
1	11	Left hemicolon
1	26	Right hemicolon
1	34	Right hemicolon
1	30	Left hemicolon
1	43	Left hemicolon
1	29	Right hemicolon
1	49	Left hemicolon
1	47	Right hemicolon
1	39	Right hemicolon
1	49	Left hemicolon
1	50	Left hemicolon
1	52	Right hemicolon
1	47	Left hemicolon
1	40	Left hemicolon
1	59	Left hemicolon
1	51	Left hemicolon
1	48	Left hemicolon
1	53	Left hemicolon
1	48	Right hemicolon
1	50	Right hemicolon
1	48	Right hemicolon
1	56	Right hemicolon
1	45	Right hemicolon
1	43	Right hemicolon
1	39	Right hemicolon
1	54	Right hemicolon
1	51	Right hemicolon
1	48	Right hemicolon
1	52	Left hemicolon
1	49	Left hemicolon
1	46	Left hemicolon
1	42	Right hemicolon
1	44	Left hemicolon
1	26	Right hemicolon
1	31	Left hemicolon
1	29	Left hemicolon
1	40	Right hemicolon
1	38	Right hemicolon
1	37	Left hemicolon
1	48	Left hemicolon
1	42	Left hemicolon
1	36	Right hemicolon
1	42	Right hemicolon
1	49	Right hemicolon
1	37	Right hemicolon
1	41	Right hemicolon
1	46	Left hemicolon
1	21	Right hemicolon
1	52	Right hemicolon
1	31	Left hemicolon
1	17	Left hemicolon
1	10	Left hemicolon
1	14	Left hemicolon
1	47	Left hemicolon
1	38	Right hemicolon
1	34	Right hemicolon
1	44	Left hemicolon
1	8	Left hemicolon
1	35	Left hemicolon
1	32	Left hemicolon
1	31	Left hemicolon
1	45	Left hemicolon
1	37	Left hemicolon
1	42	Left hemicolon
1	47	Right hemicolon
1	34	Left hemicolon
1	38	Left hemicolon
1	46	Left hemicolon
1	24	Left hemicolon
1	43	Left hemicolon
1	40	Right hemicolon
1	26	Right hemicolon
1	13	Right hemicolon
1	29	Right hemicolon
1	43	Left hemicolon
1	30	Left hemicolon
1	38	Left hemicolon
1	46	Left hemicolon
1	32	Right hemicolon
1	28	Left hemicolon
1	24	Left hemicolon
1	46	Left hemicolon
1	21	Left hemicolon
1	19	Left hemicolon
1	45	Left hemicolon
1	40	Rectum
1	25	Rectum
1	31	Rectum
1	36	Rectum
1	26	Rectum
1	34	Rectum
1	47	Rectum
1	31	Rectum
1	43	Rectum
1	21	Rectum
1	25	Rectum
1	41	Rectum
1	29	Rectum
1	22	Rectum
1	52	Rectum
1	42	Rectum
1	27	Rectum
1	46	Rectum
1	42	Rectum
1	37	Rectum
1	29	Rectum
1	40	Rectum
1	46	Rectum
1	37	Rectum
1	58	Rectum
1	42	Rectum
1	28	Rectum
1	49	Rectum
1	32	Rectum
1	37	Rectum
1	45	Rectum
1	47	Rectum
1	52	Rectum
1	47	Rectum
1	37	Rectum
1	42	Rectum
1	48	Rectum
1	26	Rectum
1	41	Rectum
1	39	Rectum
1	49	Rectum
1	45	Rectum
1	26	Rectum
1	36	Rectum
1	19	Rectum
1	54	Rectum
1	37	Rectum
1	43	Rectum
1	47	Rectum
1	42	Rectum
1	32	Rectum
1	35	Rectum
1	37	Rectum
1	16	Rectum
1	41	Rectum
1	39	Rectum
1	53	Rectum
1	47	Rectum
1	41	Rectum
1	39	Rectum
1	41	Rectum
1	49	Rectum
1	57	Rectum
1	32	Rectum
1	41	Rectum
1	35	Rectum
1	28	Rectum
1	39	Rectum
1	52	Rectum
1	42	Rectum
1	47	Rectum
1	25	Rectum
1	42	Rectum
1	33	Rectum
1	49	Rectum
1	39	Rectum
1	48	Rectum
1	37	Rectum
1	49	Rectum
1	35	Rectum
1	42	Rectum
1	48	Rectum
1	36	Rectum
1	50	Rectum
1	39	Rectum
1	40	Rectum
1	46	Rectum
1	43	Rectum
1	40	Rectum
1	27	Rectum
1	35	Rectum
1	38	Rectum
1	41	Rectum
1	25	Rectum
1	48	Rectum
1	17	Rectum
1	42	Rectum
1	38	Rectum
1	42	Rectum
1	46	Rectum
1	39	Rectum
1	24	Rectum
1	54	Rectum
1	42	Rectum
1	21	Rectum
1	33	Rectum
1	36	Rectum
1	25	Rectum
1	30	Rectum
1	37	Rectum
1	28	Rectum
1	40	Rectum
1	36	Rectum
1	31	Rectum
1	38	Rectum
1	52	Rectum
1	42	Rectum
1	38	Rectum
1	24	Rectum
1	31	Rectum
1	30	Rectum
1	29	Rectum
1	46	Rectum
1	36	Rectum
1	15	Rectum
1	37	Rectum
1	24	Rectum
1	16	Rectum
1	31	Rectum
