# Supplementary material for: Exploration and validation of the Ki67, Her-2, and mutant P53 protein-based risk model, nomogram and lymph node metastasis model for predicting colorectal cancer progression and prognosis
Source: Front Oncol. 2023 Nov 23;13:1236441. doi: 10.3389/fonc.2023.1236441 (PMC10704156; doi:10.3389/fonc.2023.1236441)
Supplement: Supplementary file 1 [file DataSheet_1.zip › Specification, Data sheets and Working sheets for all tables and figures/Data sheets for Figure 6/Data sheet for Figure 6A.xlsx]

## Sheet: string_interactions_short
#node1	node2	node1_string_id	node2_string_id	neighborhood_on_chromosome	gene_fusion	phylogenetic_cooccurrence	homology	coexpression	experimentally_determined_interaction	database_annotated	automated_textmining	combined_score
ATM	SIRT1	9606.ENSP00000278616	9606.ENSP00000212015	0	0	0	0	0.063	0	0	0.864	0.867
ATM	AURKA	9606.ENSP00000278616	9606.ENSP00000216911	0	0	0	0	0.062	0.145	0	0.525	0.585
ATM	RPA3	9606.ENSP00000278616	9606.ENSP00000223129	0	0	0	0	0	0	0.6	0.474	0.78
ATM	RPA1	9606.ENSP00000278616	9606.ENSP00000254719	0	0	0	0	0	0.373	0.9	0.769	0.984
ATM	MDM2	9606.ENSP00000278616	9606.ENSP00000258149	0	0	0	0	0.062	0.733	0.9	0.873	0.996
ATM	BARD1	9606.ENSP00000278616	9606.ENSP00000260947	0	0	0	0	0.062	0.105	0.9	0.773	0.978
ATM	CREBBP	9606.ENSP00000278616	9606.ENSP00000262367	0	0	0	0	0.065	0.065	0	0.516	0.54
ATM	EP300	9606.ENSP00000278616	9606.ENSP00000263253	0	0	0	0	0.065	0.065	0	0.579	0.599
ATM	KAT2B	9606.ENSP00000278616	9606.ENSP00000263754	0	0	0	0	0.051	0.065	0	0.483	0.501
ATM	STAT3	9606.ENSP00000278616	9606.ENSP00000264657	0	0	0	0	0	0	0	0.51	0.51
ATM	EGF	9606.ENSP00000278616	9606.ENSP00000265171	0	0	0	0	0	0	0	0.466	0.465
ATM	CDK2	9606.ENSP00000278616	9606.ENSP00000266970	0	0	0	0	0	0.078	0.8	0.784	0.956
ATM	ERBB3	9606.ENSP00000278616	9606.ENSP00000267101	0	0	0	0	0.063	0	0	0.443	0.455
ATM	TP53	9606.ENSP00000278616	9606.ENSP00000269305	0	0	0	0	0	0.915	0.9	0.989	0.999
ATM	ERBB2	9606.ENSP00000278616	9606.ENSP00000269571	0	0	0	0	0.063	0	0	0.674	0.682
ATM	EGFR	9606.ENSP00000278616	9606.ENSP00000275493	0	0	0	0	0.063	0	0	0.799	0.804
ATM	CEBPB	9606.ENSP00000278616	9606.ENSP00000305422	0	0	0	0	0	0	0	0.457	0.457
ATM	NPM1	9606.ENSP00000278616	9606.ENSP00000296930	0	0	0	0	0.062	0	0	0.518	0.528
ATM	BCL2L1	9606.ENSP00000278616	9606.ENSP00000302564	0	0	0	0	0.052	0	0	0.564	0.569
ATM	PLK1	9606.ENSP00000278616	9606.ENSP00000300093	0	0	0	0	0	0	0	0.777	0.777
ATM	WRN	9606.ENSP00000278616	9606.ENSP00000298139	0	0	0	0	0.152	0.658	0.6	0.833	0.978
AURKA	EGFR	9606.ENSP00000216911	9606.ENSP00000275493	0	0	0	0.595	0	0.27	0	0.569	0.432
AURKA	WRN	9606.ENSP00000216911	9606.ENSP00000298139	0	0	0	0	0.135	0.368	0	0.104	0.468
AURKA	RPA1	9606.ENSP00000216911	9606.ENSP00000254719	0	0	0	0	0.456	0	0	0.074	0.475
AURKA	CSTF1	9606.ENSP00000216911	9606.ENSP00000217109	0	0.002	0	0	0.15	0	0	0.448	0.511
AURKA	BCL2L1	9606.ENSP00000216911	9606.ENSP00000302564	0	0	0	0	0.062	0.27	0	0.395	0.549
AURKA	NPM1	9606.ENSP00000216911	9606.ENSP00000296930	0	0	0	0	0.17	0.276	0	0.387	0.6
AURKA	CDK2	9606.ENSP00000216911	9606.ENSP00000266970	0	0	0.431	0.76	0.298	0.326	0	0.592	0.616
AURKA	MDM2	9606.ENSP00000216911	9606.ENSP00000258149	0	0	0	0	0	0.27	0	0.515	0.631
AURKA	EP300	9606.ENSP00000216911	9606.ENSP00000263253	0	0	0	0	0	0	0.65	0.217	0.714
AURKA	BARD1	9606.ENSP00000216911	9606.ENSP00000260947	0	0	0	0	0.25	0.282	0	0.539	0.73
AURKA	MKI67	9606.ENSP00000216911	9606.ENSP00000357643	0	0	0	0	0.779	0	0	0.578	0.903
AURKA	PLK1	9606.ENSP00000216911	9606.ENSP00000300093	0	0	0	0.749	0.946	0.786	0.9	0.956	0.999
AURKA	TPX2	9606.ENSP00000216911	9606.ENSP00000300403	0	0	0	0	0.952	0.978	0.9	0.99	0.999
AURKA	TP53	9606.ENSP00000216911	9606.ENSP00000269305	0	0	0	0	0.096	0.875	0.9	0.935	0.999
BARD1	CSTF1	9606.ENSP00000260947	9606.ENSP00000217109	0	0	0	0	0	0.871	0.9	0.983	0.999
BARD1	RPA3	9606.ENSP00000260947	9606.ENSP00000223129	0	0	0	0	0.096	0	0.6	0.179	0.677
BARD1	UBE3A	9606.ENSP00000260947	9606.ENSP00000232165	0	0	0	0	0.065	0.296	0	0.306	0.503
BARD1	RPA1	9606.ENSP00000260947	9606.ENSP00000254719	0	0	0	0	0.171	0	0.6	0.398	0.783
BARD1	MDM2	9606.ENSP00000260947	9606.ENSP00000258149	0	0	0	0	0	0	0	0.512	0.512
BARD1	ERBB2	9606.ENSP00000260947	9606.ENSP00000269571	0	0	0	0	0	0.063	0	0.402	0.415
BARD1	PLK1	9606.ENSP00000260947	9606.ENSP00000300093	0	0	0	0	0.223	0.077	0	0.261	0.424
BARD1	MKI67	9606.ENSP00000260947	9606.ENSP00000357643	0	0	0	0	0.202	0.27	0	0.123	0.444
BARD1	NPM1	9606.ENSP00000260947	9606.ENSP00000296930	0	0	0	0	0.088	0.296	0	0.283	0.5
BARD1	TPX2	9606.ENSP00000260947	9606.ENSP00000300403	0	0	0	0	0.283	0	0	0.587	0.691
BARD1	WRN	9606.ENSP00000260947	9606.ENSP00000298139	0	0	0	0	0.115	0.27	0.6	0.713	0.916
BARD1	CDK2	9606.ENSP00000260947	9606.ENSP00000266970	0	0	0	0	0.121	0.346	0.9	0.273	0.952
BARD1	TP53	9606.ENSP00000260947	9606.ENSP00000269305	0	0	0	0	0.062	0.848	0.9	0.938	0.999
BCL2L1	SIRT1	9606.ENSP00000302564	9606.ENSP00000212015	0	0	0	0	0.053	0	0	0.517	0.523
BCL2L1	MDM2	9606.ENSP00000302564	9606.ENSP00000258149	0	0	0	0	0.054	0.176	0	0.712	0.756
BCL2L1	STAT3	9606.ENSP00000302564	9606.ENSP00000264657	0	0	0	0	0	0.182	0.9	0.838	0.985
BCL2L1	EGF	9606.ENSP00000302564	9606.ENSP00000265171	0	0	0	0	0	0	0	0.754	0.754
BCL2L1	CDK2	9606.ENSP00000302564	9606.ENSP00000266970	0	0	0	0	0.051	0.14	0	0.687	0.722
BCL2L1	TP53	9606.ENSP00000302564	9606.ENSP00000269305	0	0	0	0	0.051	0.977	0.9	0.99	0.999
BCL2L1	ERBB2	9606.ENSP00000302564	9606.ENSP00000269571	0	0	0	0	0	0	0	0.683	0.683
BCL2L1	EGFR	9606.ENSP00000302564	9606.ENSP00000275493	0	0	0	0	0	0	0	0.686	0.686
BCL2L1	PPARG	9606.ENSP00000302564	9606.ENSP00000287820	0	0	0	0	0	0.057	0	0.456	0.465
BCL2L1	NPM1	9606.ENSP00000302564	9606.ENSP00000296930	0	0	0	0	0	0	0	0.511	0.512
BCL2L1	PLK1	9606.ENSP00000302564	9606.ENSP00000300093	0	0	0	0	0.062	0.27	0	0.42	0.568
BCL2L1	MKI67	9606.ENSP00000302564	9606.ENSP00000357643	0	0	0	0	0	0	0	0.469	0.469
BCL2L1	TP53BP2	9606.ENSP00000302564	9606.ENSP00000341957	0	0	0	0	0	0.432	0	0.355	0.618
CDK2	SIRT1	9606.ENSP00000266970	9606.ENSP00000212015	0	0	0	0	0.062	0.142	0	0.599	0.65
CDK2	RPA3	9606.ENSP00000266970	9606.ENSP00000223129	0	0	0	0	0.557	0	0.6	0.208	0.847
CDK2	MYOD1	9606.ENSP00000266970	9606.ENSP00000250003	0	0	0	0	0	0.242	0	0.413	0.537
CDK2	RPA1	9606.ENSP00000266970	9606.ENSP00000254719	0	0	0	0	0.233	0.506	0.6	0.316	0.882
CDK2	MDM2	9606.ENSP00000266970	9606.ENSP00000258149	0	0	0	0	0.051	0	0.9	0.727	0.971
CDK2	SMAD2	9606.ENSP00000266970	9606.ENSP00000262160	0	0	0	0	0.062	0.27	0	0.444	0.586
CDK2	CREBBP	9606.ENSP00000266970	9606.ENSP00000262367	0	0	0	0	0.083	0.758	0	0.343	0.841
CDK2	EP300	9606.ENSP00000266970	9606.ENSP00000263253	0	0	0	0	0.062	0.757	0	0.502	0.876
CDK2	KAT2B	9606.ENSP00000266970	9606.ENSP00000263754	0	0	0	0	0.063	0.297	0	0.37	0.549
CDK2	STAT3	9606.ENSP00000266970	9606.ENSP00000264657	0	0	0	0	0.062	0.13	0	0.712	0.745
CDK2	EGF	9606.ENSP00000266970	9606.ENSP00000265171	0	0	0	0	0.062	0	0	0.573	0.582
CDK2	PPARG	9606.ENSP00000266970	9606.ENSP00000287820	0	0	0	0	0	0.057	0	0.41	0.42
CDK2	CEBPB	9606.ENSP00000266970	9606.ENSP00000305422	0	0	0	0	0	0.107	0	0.391	0.433
CDK2	WRN	9606.ENSP00000266970	9606.ENSP00000298139	0	0	0	0	0.105	0.213	0	0.34	0.495
CDK2	TPX2	9606.ENSP00000266970	9606.ENSP00000300403	0	0	0	0	0.34	0	0	0.387	0.578
CDK2	PLK1	9606.ENSP00000266970	9606.ENSP00000300093	0	0	0	0.631	0.283	0.23	0	0.838	0.601
CDK2	MKI67	9606.ENSP00000266970	9606.ENSP00000357643	0	0	0	0	0.348	0	0	0.493	0.656
CDK2	NPM1	9606.ENSP00000266970	9606.ENSP00000296930	0	0	0	0	0.117	0.687	0	0.635	0.89
CDK2	TP53	9606.ENSP00000266970	9606.ENSP00000269305	0	0	0	0	0.095	0.79	0.9	0.97	0.999
CEBPB	SIRT1	9606.ENSP00000305422	9606.ENSP00000212015	0	0	0	0	0	0.095	0	0.48	0.51
CEBPB	MYOD1	9606.ENSP00000305422	9606.ENSP00000250003	0	0	0	0	0	0	0	0.527	0.527
CEBPB	SMAD2	9606.ENSP00000305422	9606.ENSP00000262160	0	0	0	0	0	0.061	0.9	0.552	0.954
CEBPB	YY1	9606.ENSP00000305422	9606.ENSP00000262238	0	0	0	0	0	0.058	0	0.949	0.95
CEBPB	CREBBP	9606.ENSP00000305422	9606.ENSP00000262367	0	0	0	0	0	0.342	0.9	0.744	0.981
CEBPB	EP300	9606.ENSP00000305422	9606.ENSP00000263253	0	0	0	0	0	0.854	0.9	0.982	0.999
CEBPB	KAT2B	9606.ENSP00000305422	9606.ENSP00000263754	0	0	0	0	0	0.317	0	0.322	0.517
CEBPB	STAT3	9606.ENSP00000305422	9606.ENSP00000264657	0	0	0	0	0.096	0.289	0.6	0.833	0.951
CEBPB	PPARGC1A	9606.ENSP00000305422	9606.ENSP00000264867	0	0	0	0	0	0	0	0.65	0.65
CEBPB	EGF	9606.ENSP00000305422	9606.ENSP00000265171	0	0	0	0	0.049	0	0	0.525	0.529
CEBPB	TP53	9606.ENSP00000305422	9606.ENSP00000269305	0	0	0	0	0	0.27	0	0.567	0.67
CEBPB	EGFR	9606.ENSP00000305422	9606.ENSP00000275493	0	0	0	0	0	0.27	0	0.411	0.551
CEBPB	PPARG	9606.ENSP00000305422	9606.ENSP00000287820	0	0	0	0	0.062	0.501	0.9	0.943	0.997
CLOCK	SIRT1	9606.ENSP00000308741	9606.ENSP00000212015	0	0	0	0	0	0.495	0.9	0.989	0.999
CLOCK	CREBBP	9606.ENSP00000308741	9606.ENSP00000262367	0	0	0	0	0.053	0.495	0	0.418	0.697
CLOCK	EP300	9606.ENSP00000308741	9606.ENSP00000263253	0	0	0	0	0.053	0.47	0.65	0.585	0.917
CLOCK	KAT2B	9606.ENSP00000308741	9606.ENSP00000263754	0	0	0	0	0.062	0.345	0	0.368	0.578
CLOCK	PPARGC1A	9606.ENSP00000308741	9606.ENSP00000264867	0	0	0	0	0	0	0.65	0.513	0.822
CLOCK	PPARG	9606.ENSP00000308741	9606.ENSP00000287820	0	0	0	0	0	0.213	0	0.559	0.638
CREBBP	SIRT1	9606.ENSP00000262367	9606.ENSP00000212015	0	0	0	0	0.066	0.213	0	0.682	0.746
CREBBP	DDX5	9606.ENSP00000262367	9606.ENSP00000225792	0	0	0	0	0.102	0.327	0	0.637	0.762
CREBBP	MYOD1	9606.ENSP00000262367	9606.ENSP00000250003	0	0	0	0	0	0.78	0.9	0.75	0.994
CREBBP	MDM2	9606.ENSP00000262367	9606.ENSP00000258149	0	0	0	0	0	0.866	0.9	0.856	0.997
CREBBP	SMAD2	9606.ENSP00000262367	9606.ENSP00000262160	0	0	0	0	0.049	0.887	0.9	0.83	0.997
CREBBP	YY1	9606.ENSP00000262367	9606.ENSP00000262238	0	0	0	0	0.137	0.334	0.9	0.809	0.987
CREBBP	ERBB2	9606.ENSP00000262367	9606.ENSP00000269571	0	0	0	0	0	0.126	0	0.371	0.427
CREBBP	EGFR	9606.ENSP00000262367	9606.ENSP00000275493	0	0	0	0	0	0.126	0	0.436	0.486
CREBBP	ING1	9606.ENSP00000262367	9606.ENSP00000364929	0	0	0	0	0.067	0.317	0	0.461	0.627
CREBBP	PPARGC1A	9606.ENSP00000262367	9606.ENSP00000264867	0	0	0	0	0	0.27	0.9	0.807	0.984
CREBBP	STAT3	9606.ENSP00000262367	9606.ENSP00000264657	0	0	0	0	0.062	0.683	0.9	0.871	0.995
CREBBP	EP300	9606.ENSP00000262367	9606.ENSP00000263253	0	0	0	0.957	0.835	0.805	0.9	0.989	0.996
CREBBP	PPARG	9606.ENSP00000262367	9606.ENSP00000287820	0	0	0	0	0	0.974	0.9	0.931	0.999
CREBBP	TP53	9606.ENSP00000262367	9606.ENSP00000269305	0	0	0	0	0	0.983	0.9	0.988	0.999
CREBBP	KAT2B	9606.ENSP00000262367	9606.ENSP00000263754	0	0	0	0	0.062	0.885	0.9	0.936	0.999
CSTF1	TP53	9606.ENSP00000217109	9606.ENSP00000269305	0	0	0	0	0	0	0	0.445	0.445
CSTF1	TPX2	9606.ENSP00000217109	9606.ENSP00000300403	0	0	0	0	0.065	0	0	0.507	0.519
DDX5	MDM2	9606.ENSP00000225792	9606.ENSP00000258149	0	0	0	0	0	0.27	0	0.24	0.421
DDX5	YY1	9606.ENSP00000225792	9606.ENSP00000262238	0	0	0	0	0.071	0.495	0	0.141	0.562
DDX5	MYOD1	9606.ENSP00000225792	9606.ENSP00000250003	0	0	0	0	0	0.345	0	0.383	0.579
DDX5	SMAD2	9606.ENSP00000225792	9606.ENSP00000262160	0	0	0	0	0	0.182	0	0.539	0.606
DDX5	KAT2B	9606.ENSP00000225792	9606.ENSP00000263754	0	0	0	0	0.062	0.116	0.6	0.15	0.68
DDX5	NPM1	9606.ENSP00000225792	9606.ENSP00000296930	0	0	0	0	0.103	0.182	0	0.786	0.83
DDX5	EP300	9606.ENSP00000225792	9606.ENSP00000263253	0	0	0	0	0.062	0.7	0.6	0.671	0.958
DDX5	TP53	9606.ENSP00000225792	9606.ENSP00000269305	0	0	0	0	0	0.748	0.9	0.988	0.999
EGF	MDM2	9606.ENSP00000265171	9606.ENSP00000258149	0	0	0	0	0	0	0	0.506	0.506
EGF	SMAD2	9606.ENSP00000265171	9606.ENSP00000262160	0	0	0	0	0	0	0	0.664	0.664
EGF	EP300	9606.ENSP00000265171	9606.ENSP00000263253	0	0	0	0	0	0	0	0.413	0.412
EGF	STAT3	9606.ENSP00000265171	9606.ENSP00000264657	0	0	0	0	0	0	0.9	0.786	0.977
EGF	PPARG	9606.ENSP00000265171	9606.ENSP00000287820	0	0	0	0	0	0.056	0	0.522	0.529
EGF	MKI67	9606.ENSP00000265171	9606.ENSP00000357643	0	0	0	0	0	0	0	0.58	0.58
EGF	TP53	9606.ENSP00000265171	9606.ENSP00000269305	0	0	0	0	0	0	0	0.766	0.766
EGF	ERBB2	9606.ENSP00000265171	9606.ENSP00000269571	0	0	0	0	0.16	0.321	0.9	0.989	0.999
EGF	ERBB3	9606.ENSP00000265171	9606.ENSP00000267101	0	0	0	0	0.177	0.301	0.9	0.987	0.999
EGF	EGFR	9606.ENSP00000265171	9606.ENSP00000275493	0	0	0	0	0.16	0.982	0.9	0.991	0.999
EGFR	SIRT1	9606.ENSP00000275493	9606.ENSP00000212015	0	0	0	0	0.051	0	0	0.445	0.451
EGFR	MDM2	9606.ENSP00000275493	9606.ENSP00000258149	0	0	0	0	0	0	0.6	0.69	0.87
EGFR	SMAD2	9606.ENSP00000275493	9606.ENSP00000262160	0	0	0	0	0	0	0	0.582	0.582
EGFR	EP300	9606.ENSP00000275493	9606.ENSP00000263253	0	0	0	0	0	0.126	0	0.522	0.564
EGFR	STAT3	9606.ENSP00000275493	9606.ENSP00000264657	0	0	0	0	0	0.931	0.9	0.989	0.999
EGFR	PPARGC1A	9606.ENSP00000275493	9606.ENSP00000264867	0	0	0	0	0.076	0.183	0	0.27	0.4
EGFR	ERBB3	9606.ENSP00000275493	9606.ENSP00000267101	0	0	0	0.913	0.062	0.972	0.9	0.991	0.997
EGFR	TP53	9606.ENSP00000275493	9606.ENSP00000269305	0	0	0	0	0	0.279	0	0.877	0.908
EGFR	ERBB2	9606.ENSP00000275493	9606.ENSP00000269571	0	0	0	0.941	0.077	0.982	0.9	0.99	0.998
EGFR	MKI67	9606.ENSP00000275493	9606.ENSP00000357643	0	0	0	0	0	0	0	0.604	0.604
EGFR	PPARG	9606.ENSP00000275493	9606.ENSP00000287820	0	0	0	0	0.062	0.316	0	0.517	0.663
EGFR	NPM1	9606.ENSP00000275493	9606.ENSP00000296930	0	0	0	0	0	0.283	0	0.594	0.697
EP300	SIRT1	9606.ENSP00000263253	9606.ENSP00000212015	0	0	0	0	0.099	0.733	0.9	0.979	0.999
EP300	RPA3	9606.ENSP00000263253	9606.ENSP00000223129	0	0	0	0	0	0.129	0.6	0.065	0.646
EP300	UBE3A	9606.ENSP00000263253	9606.ENSP00000232165	0	0	0	0	0.061	0.061	0	0.553	0.572
EP300	MYOD1	9606.ENSP00000263253	9606.ENSP00000250003	0	0	0	0	0	0.882	0.9	0.988	0.999
EP300	RPA1	9606.ENSP00000263253	9606.ENSP00000254719	0	0	0	0	0.063	0.129	0.9	0.162	0.922
EP300	MDM2	9606.ENSP00000263253	9606.ENSP00000258149	0	0	0	0	0	0.874	0.9	0.989	0.999
EP300	SMAD2	9606.ENSP00000263253	9606.ENSP00000262160	0	0	0	0	0.049	0.786	0.9	0.972	0.999
EP300	YY1	9606.ENSP00000263253	9606.ENSP00000262238	0	0	0	0	0.065	0.884	0.9	0.984	0.999
EP300	TP53BP2	9606.ENSP00000263253	9606.ENSP00000341957	0	0	0	0	0	0.27	0	0.211	0.4
EP300	ERBB2	9606.ENSP00000263253	9606.ENSP00000269571	0	0	0	0	0	0.126	0	0.486	0.531
EP300	NPM1	9606.ENSP00000263253	9606.ENSP00000296930	0	0	0	0	0	0.495	0	0.349	0.657
EP300	ING1	9606.ENSP00000263253	9606.ENSP00000364929	0	0	0	0	0.067	0.317	0	0.655	0.761
EP300	PLK1	9606.ENSP00000263253	9606.ENSP00000300093	0	0	0	0	0.067	0.144	0.65	0.246	0.761
EP300	PPARGC1A	9606.ENSP00000263253	9606.ENSP00000264867	0	0	0	0	0	0.27	0.9	0.908	0.992
EP300	KAT2B	9606.ENSP00000263253	9606.ENSP00000263754	0	0	0	0	0.062	0.883	0.9	0.987	0.999
EP300	TP53	9606.ENSP00000263253	9606.ENSP00000269305	0	0	0	0	0	0.998	0.9	0.989	0.999
EP300	PPARG	9606.ENSP00000263253	9606.ENSP00000287820	0	0	0	0	0	0.878	0.9	0.973	0.999
EP300	STAT3	9606.ENSP00000263253	9606.ENSP00000264657	0	0	0	0	0.062	0.872	0.9	0.989	0.999
ERBB2	MDM2	9606.ENSP00000269571	9606.ENSP00000258149	0	0	0	0	0	0	0	0.662	0.662
ERBB2	SMAD2	9606.ENSP00000269571	9606.ENSP00000262160	0	0	0	0	0	0	0	0.486	0.486
ERBB2	YY1	9606.ENSP00000269571	9606.ENSP00000262238	0	0	0	0	0	0.056	0.9	0.301	0.928
ERBB2	STAT3	9606.ENSP00000269571	9606.ENSP00000264657	0	0	0	0	0	0.743	0	0.976	0.993
ERBB2	ERBB3	9606.ENSP00000269571	9606.ENSP00000267101	0	0	0	0.897	0.117	0.915	0.9	0.991	0.992
ERBB2	TP53	9606.ENSP00000269571	9606.ENSP00000269305	0	0	0	0	0	0.129	0	0.878	0.889
ERBB2	NPM1	9606.ENSP00000269571	9606.ENSP00000296930	0	0	0	0	0	0.059	0	0.464	0.474
ERBB2	PPARG	9606.ENSP00000269571	9606.ENSP00000287820	0	0	0	0	0	0.102	0	0.457	0.492
ERBB2	MKI67	9606.ENSP00000269571	9606.ENSP00000357643	0	0	0	0	0.062	0	0	0.698	0.704
ERBB3	MDM2	9606.ENSP00000267101	9606.ENSP00000258149	0	0	0	0	0	0.27	0	0.427	0.563
ERBB3	STAT3	9606.ENSP00000267101	9606.ENSP00000264657	0	0	0	0	0	0.078	0	0.653	0.666
ERBB3	MKI67	9606.ENSP00000267101	9606.ENSP00000357643	0	0	0	0	0	0	0	0.455	0.455
ERBB3	TP53	9606.ENSP00000267101	9606.ENSP00000269305	0	0	0	0	0	0.13	0	0.633	0.667
ING1	SIRT1	9606.ENSP00000364929	9606.ENSP00000212015	0	0	0	0	0.063	0.282	0	0.655	0.748
ING1	MDM2	9606.ENSP00000364929	9606.ENSP00000258149	0	0	0	0	0	0	0	0.509	0.509
ING1	KAT2B	9606.ENSP00000364929	9606.ENSP00000263754	0	0	0	0	0.065	0.349	0	0.395	0.6
ING1	PPARGC1A	9606.ENSP00000364929	9606.ENSP00000264867	0	0	0	0	0	0	0	0.429	0.429
ING1	TP53	9606.ENSP00000364929	9606.ENSP00000269305	0	0	0	0	0	0.675	0	0.978	0.992
KAT2B	SIRT1	9606.ENSP00000263754	9606.ENSP00000212015	0	0	0	0	0.066	0.376	0.9	0.892	0.992
KAT2B	MYOD1	9606.ENSP00000263754	9606.ENSP00000250003	0	0	0	0	0	0.888	0.9	0.801	0.997
KAT2B	MDM2	9606.ENSP00000263754	9606.ENSP00000258149	0	0	0	0	0	0.838	0.9	0.408	0.989
KAT2B	SMAD2	9606.ENSP00000263754	9606.ENSP00000262160	0	0	0	0	0.064	0.697	0.9	0.26	0.976
KAT2B	YY1	9606.ENSP00000263754	9606.ENSP00000262238	0	0	0	0	0	0.334	0.9	0.469	0.961
KAT2B	STAT3	9606.ENSP00000263754	9606.ENSP00000264657	0	0	0	0	0.063	0.281	0	0.319	0.501
KAT2B	PPARGC1A	9606.ENSP00000263754	9606.ENSP00000264867	0	0	0	0	0	0	0	0.562	0.562
KAT2B	TP53	9606.ENSP00000263754	9606.ENSP00000269305	0	0	0	0	0.054	0.909	0.9	0.872	0.998
MDM2	PDRG1	9606.ENSP00000258149	9606.ENSP00000202017	0	0	0	0	0	0	0	0.42	0.42
MDM2	SIRT1	9606.ENSP00000258149	9606.ENSP00000212015	0	0	0	0	0.062	0.27	0	0.57	0.68
MDM2	UBE3A	9606.ENSP00000258149	9606.ENSP00000232165	0	0	0	0	0.065	0.27	0	0.595	0.699
MDM2	RPA1	9606.ENSP00000258149	9606.ENSP00000254719	0	0	0	0	0	0	0.9	0.439	0.941
MDM2	SMAD2	9606.ENSP00000258149	9606.ENSP00000262160	0	0	0	0	0.077	0	0	0.392	0.414
MDM2	TP53BP2	9606.ENSP00000258149	9606.ENSP00000341957	0	0	0	0	0	0	0	0.429	0.429
MDM2	PERP	9606.ENSP00000258149	9606.ENSP00000397157	0	0	0	0	0	0	0	0.468	0.468
MDM2	TP53INP1	9606.ENSP00000258149	9606.ENSP00000344215	0	0	0	0	0.065	0	0	0.459	0.472
MDM2	WRN	9606.ENSP00000258149	9606.ENSP00000298139	0	0	0	0	0.062	0.27	0	0.324	0.496
MDM2	PPARG	9606.ENSP00000258149	9606.ENSP00000287820	0	0	0	0	0	0.282	0	0.367	0.526
MDM2	STAT3	9606.ENSP00000258149	9606.ENSP00000264657	0	0	0	0	0	0	0	0.529	0.529
MDM2	TP53AIP1	9606.ENSP00000258149	9606.ENSP00000432743	0	0	0	0	0	0	0	0.559	0.559
MDM2	PLK1	9606.ENSP00000258149	9606.ENSP00000300093	0	0	0	0	0.053	0.27	0	0.517	0.636
MDM2	YY1	9606.ENSP00000258149	9606.ENSP00000262238	0	0	0	0	0	0.486	0.9	0.825	0.99
MDM2	NPM1	9606.ENSP00000258149	9606.ENSP00000296930	0	0	0	0	0	0.835	0	0.974	0.995
MDM2	TP53	9606.ENSP00000258149	9606.ENSP00000269305	0	0	0	0	0.24	0.998	0.9	0.995	0.999
MKI67	STAT3	9606.ENSP00000357643	9606.ENSP00000264657	0	0	0	0	0	0	0	0.587	0.587
MKI67	TP53	9606.ENSP00000357643	9606.ENSP00000269305	0	0	0	0	0.098	0	0	0.733	0.749
MKI67	NPM1	9606.ENSP00000357643	9606.ENSP00000296930	0	0	0	0	0.172	0.128	0	0.36	0.497
MKI67	PLK1	9606.ENSP00000357643	9606.ENSP00000300093	0	0	0	0	0.733	0.231	0	0.397	0.865
MKI67	TPX2	9606.ENSP00000357643	9606.ENSP00000300403	0	0	0	0	0.847	0.27	0	0.4	0.927
MYOD1	SIRT1	9606.ENSP00000250003	9606.ENSP00000212015	0	0	0	0	0	0.273	0.9	0.963	0.997
MYOD1	PPARG	9606.ENSP00000250003	9606.ENSP00000287820	0	0	0	0	0	0.057	0	0.586	0.593
MYOD1	YY1	9606.ENSP00000250003	9606.ENSP00000262238	0	0	0	0	0	0.06	0	0.585	0.593
MYOD1	PPARGC1A	9606.ENSP00000250003	9606.ENSP00000264867	0	0	0	0	0	0.273	0	0.573	0.676
MYOD1	TP53	9606.ENSP00000250003	9606.ENSP00000269305	0	0	0	0	0	0	0	0.684	0.684
MYOD1	SMAD2	9606.ENSP00000250003	9606.ENSP00000262160	0	0	0	0	0	0.372	0	0.742	0.831
MYOD1	STAT3	9606.ENSP00000250003	9606.ENSP00000264657	0	0	0	0	0	0.27	0	0.955	0.966
NPM1	SIRT1	9606.ENSP00000296930	9606.ENSP00000212015	0	0	0	0	0.062	0.283	0	0.259	0.458
NPM1	YY1	9606.ENSP00000296930	9606.ENSP00000262238	0	0	0	0	0.08	0.283	0	0.92	0.943
NPM1	STAT3	9606.ENSP00000296930	9606.ENSP00000264657	0	0	0	0	0	0	0	0.694	0.694
NPM1	TP53	9606.ENSP00000296930	9606.ENSP00000269305	0	0	0	0	0.096	0.875	0.65	0.983	0.999
NPM1	PLK1	9606.ENSP00000296930	9606.ENSP00000300093	0	0	0	0	0.118	0.213	0	0.325	0.49
PDRG1	TP53	9606.ENSP00000202017	9606.ENSP00000269305	0	0	0	0	0	0	0	0.401	0.401
PERP	TP53	9606.ENSP00000397157	9606.ENSP00000269305	0	0	0	0	0	0.182	0.9	0.609	0.965
PERP	TP53AIP1	9606.ENSP00000397157	9606.ENSP00000432743	0	0	0	0	0	0	0	0.5	0.499
PLK1	TP53	9606.ENSP00000300093	9606.ENSP00000269305	0	0	0	0	0.096	0.738	0	0.958	0.989
PLK1	WRN	9606.ENSP00000300093	9606.ENSP00000298139	0	0	0	0	0.079	0.169	0	0.298	0.416
PLK1	TPX2	9606.ENSP00000300093	9606.ENSP00000300403	0	0	0	0	0.871	0	0.9	0.636	0.994
PPARG	SIRT1	9606.ENSP00000287820	9606.ENSP00000212015	0	0	0	0	0	0.495	0.8	0.987	0.998
PPARG	UBE3A	9606.ENSP00000287820	9606.ENSP00000232165	0	0	0	0	0	0.063	0	0.441	0.454
PPARG	SMAD2	9606.ENSP00000287820	9606.ENSP00000262160	0	0	0	0	0	0.069	0	0.69	0.699
PPARG	YY1	9606.ENSP00000287820	9606.ENSP00000262238	0	0	0	0	0	0.076	0	0.535	0.552
PPARG	STAT3	9606.ENSP00000287820	9606.ENSP00000264657	0	0	0	0	0	0.056	0	0.705	0.711
PPARG	PPARGC1A	9606.ENSP00000287820	9606.ENSP00000264867	0	0	0	0	0	0.991	0.9	0.989	0.999
PPARG	TP53	9606.ENSP00000287820	9606.ENSP00000269305	0	0	0	0	0	0.292	0.65	0.719	0.924
PPARGC1A	SIRT1	9606.ENSP00000264867	9606.ENSP00000212015	0	0	0	0	0	0.717	0.9	0.988	0.999
PPARGC1A	YY1	9606.ENSP00000264867	9606.ENSP00000262238	0	0	0	0	0	0.182	0.9	0.989	0.999
PPARGC1A	STAT3	9606.ENSP00000264867	9606.ENSP00000264657	0	0	0	0	0	0	0	0.503	0.503
PPARGC1A	TP53	9606.ENSP00000264867	9606.ENSP00000269305	0	0	0	0	0	0.27	0	0.974	0.981
RPA1	RPA3	9606.ENSP00000254719	9606.ENSP00000223129	0	0	0	0	0.289	0.982	0.9	0.987	0.999
RPA1	WRN	9606.ENSP00000254719	9606.ENSP00000298139	0	0	0	0	0.112	0.938	0.6	0.867	0.996
RPA1	TP53	9606.ENSP00000254719	9606.ENSP00000269305	0	0	0	0	0.06	0.973	0.9	0.986	0.999
RPA3	WRN	9606.ENSP00000223129	9606.ENSP00000298139	0	0	0	0	0.062	0.677	0.6	0.427	0.921
RPA3	TP53	9606.ENSP00000223129	9606.ENSP00000269305	0	0	0	0	0.062	0	0.9	0.5	0.949
SIRT1	SMAD2	9606.ENSP00000212015	9606.ENSP00000262160	0	0	0	0	0.063	0.057	0	0.452	0.474
SIRT1	WRN	9606.ENSP00000212015	9606.ENSP00000298139	0.044	0	0	0	0.065	0.414	0	0.67	0.804
SIRT1	STAT3	9606.ENSP00000212015	9606.ENSP00000264657	0	0	0	0	0.062	0.27	0	0.829	0.873
SIRT1	YY1	9606.ENSP00000212015	9606.ENSP00000262238	0	0	0	0	0.097	0.058	0	0.894	0.903
SIRT1	TP53	9606.ENSP00000212015	9606.ENSP00000269305	0	0	0	0	0.062	0.884	0.9	0.989	0.999
SMAD2	YY1	9606.ENSP00000262160	9606.ENSP00000262238	0	0	0	0	0.062	0.487	0	0.277	0.622
SMAD2	STAT3	9606.ENSP00000262160	9606.ENSP00000264657	0	0	0	0	0.068	0	0	0.718	0.726
SMAD2	TP53	9606.ENSP00000262160	9606.ENSP00000269305	0	0	0	0	0.049	0.878	0	0.989	0.998
STAT3	YY1	9606.ENSP00000264657	9606.ENSP00000262238	0	0	0	0	0	0.062	0	0.458	0.469
STAT3	TP53	9606.ENSP00000264657	9606.ENSP00000269305	0	0	0	0	0	0	0.3	0.845	0.887
TP53	UBE3A	9606.ENSP00000269305	9606.ENSP00000232165	0	0	0	0	0	0.919	0.8	0.989	0.999
TP53	YY1	9606.ENSP00000269305	9606.ENSP00000262238	0	0	0	0	0	0.758	0.9	0.793	0.994
TP53	TP53INP1	9606.ENSP00000269305	9606.ENSP00000344215	0	0	0	0	0	0.486	0.6	0.713	0.936
TP53	TPX2	9606.ENSP00000269305	9606.ENSP00000300403	0	0	0	0	0.1	0	0.9	0.364	0.937
TP53	TP53AIP1	9606.ENSP00000269305	9606.ENSP00000432743	0	0	0	0	0	0.27	0.9	0.611	0.969
TP53	WRN	9606.ENSP00000269305	9606.ENSP00000298139	0	0	0	0	0	0.866	0.9	0.985	0.999
TP53	TP53BP2	9606.ENSP00000269305	9606.ENSP00000341957	0	0	0	0	0	0.978	0.6	0.989	0.999
TP53AIP1	TP53BP2	9606.ENSP00000432743	9606.ENSP00000341957	0	0	0	0	0	0	0	0.403	0.403
TP53AIP1	TP53INP1	9606.ENSP00000432743	9606.ENSP00000344215	0	0	0	0	0	0	0	0.431	0.431
TP53BP2	TP53I13	9606.ENSP00000341957	9606.ENSP00000301057	0	0	0	0	0	0	0	0.407	0.407
TP53I11	TP53I13	9606.ENSP00000436152	9606.ENSP00000301057	0	0	0	0	0	0	0	0.41	0.41
TP53I11	TP53INP2	9606.ENSP00000436152	9606.ENSP00000363943	0	0	0	0	0.065	0	0	0.526	0.538
TP53I13	TP53INP2	9606.ENSP00000301057	9606.ENSP00000363943	0	0	0	0	0	0	0	0.4	0.4
