# Supplementary material for: Exploration and validation of the Ki67, Her-2, and mutant P53 protein-based risk model, nomogram and lymph node metastasis model for predicting colorectal cancer progression and prognosis
Source: Front Oncol. 2023 Nov 23;13:1236441. doi: 10.3389/fonc.2023.1236441 (PMC10704156; doi:10.3389/fonc.2023.1236441)
Supplement: Supplementary file 1 [file DataSheet_1.zip › Specification, Data sheets and Working sheets for all tables and figures/Data sheets for Figure 6/Data sheet for Figure 6B.xlsx]

## Sheet: Sheet1
Characteristics	HR (95% CI)	P Value
Ki-67	1.034 (1.025-1.043)	<0.001
Her-2	1.620 (1.442-1.821)	<0.001
Mutation P53	1.022 (1.017-1.026)	<0.001
