# Supplementary material for: Exploration and validation of the Ki67, Her-2, and mutant P53 protein-based risk model, nomogram and lymph node metastasis model for predicting colorectal cancer progression and prognosis
Source: Front Oncol. 2023 Nov 23;13:1236441. doi: 10.3389/fonc.2023.1236441 (PMC10704156; doi:10.3389/fonc.2023.1236441)
Supplement: Supplementary file 1 [file DataSheet_1.zip › Specification, Data sheets and Working sheets for all tables and figures/Data sheets for Figure 6/Data sheet for Figure 6C.xlsx]

## Sheet: Sheet1
TNM Stage	Risk	Survival Status
I	Low Risk	Living
I	Low Risk	Living
I	Low Risk	Living
I	Low Risk	Living
I	Low Risk	Living
I	Low Risk	Living
I	Low Risk	Living
II	Low Risk	Living
II	Low Risk	Living
I	Low Risk	Living
II	Low Risk	Living
II	Low Risk	Living
II	Low Risk	Living
II	Low Risk	Living
III	Low Risk	Living
II	Low Risk	Living
I	Low Risk	Living
I	Low Risk	Living
II	Low Risk	Living
III	Low Risk	Living
II	High Risk	Living
II	Low Risk	Living
III	High Risk	Living
III	Low Risk	Living
III	High Risk	Living
III	Low Risk	Living
I	Low Risk	Living
III	High Risk	Living
III	High Risk	Living
I	Low Risk	Living
I	High Risk	Living
II	High Risk	Living
II	Low Risk	Living
II	Low Risk	Living
I	Low Risk	Living
II	Low Risk	Living
I	Low Risk	Living
III	High Risk	Living
III	Low Risk	Living
II	Low Risk	Living
II	High Risk	Living
II	High Risk	Living
II	Low Risk	Living
II	High Risk	Living
II	Low Risk	Living
II	Low Risk	Living
II	Low Risk	Living
II	Low Risk	Living
II	Low Risk	Living
II	Low Risk	Living
II	Low Risk	Living
II	High Risk	Living
II	Low Risk	Living
II	High Risk	Living
III	High Risk	Living
III	High Risk	Living
III	Low Risk	Living
III	Low Risk	Living
III	High Risk	Living
III	High Risk	Living
III	High Risk	Living
III	High Risk	Living
III	Low Risk	Living
II	High Risk	Living
II	High Risk	Living
II	Low Risk	Living
II	Low Risk	Living
II	Low Risk	Living
II	Low Risk	Living
II	Low Risk	Living
II	Low Risk	Living
II	Low Risk	Living
II	Low Risk	Living
II	High Risk	Living
I	High Risk	Living
III	High Risk	Living
I	Low Risk	Living
II	Low Risk	Living
II	Low Risk	Living
II	Low Risk	Living
II	Low Risk	Living
II	Low Risk	Living
II	Low Risk	Living
II	Low Risk	Living
II	Low Risk	Living
II	Low Risk	Living
II	Low Risk	Living
II	Low Risk	Living
II	Low Risk	Living
II	Low Risk	Living
II	Low Risk	Living
II	Low Risk	Living
II	Low Risk	Living
II	Low Risk	Living
II	Low Risk	Living
II	Low Risk	Living
II	High Risk	Living
II	Low Risk	Living
II	Low Risk	Living
II	Low Risk	Living
II	Low Risk	Living
II	Low Risk	Living
II	Low Risk	Living
II	Low Risk	Living
II	Low Risk	Living
II	Low Risk	Living
II	Low Risk	Living
II	Low Risk	Living
II	High Risk	Living
II	Low Risk	Living
II	Low Risk	Living
II	Low Risk	Living
II	Low Risk	Living
II	Low Risk	Living
II	Low Risk	Living
II	Low Risk	Living
II	Low Risk	Living
I	Low Risk	Living
I	Low Risk	Living
I	Low Risk	Living
I	Low Risk	Living
II	Low Risk	Living
II	Low Risk	Living
III	Low Risk	Living
III	Low Risk	Living
III	High Risk	Living
III	Low Risk	Living
III	Low Risk	Living
III	Low Risk	Living
III	High Risk	Living
III	High Risk	Living
III	High Risk	Living
III	Low Risk	Living
III	Low Risk	Living
III	High Risk	Living
III	High Risk	Living
III	High Risk	Living
III	Low Risk	Living
III	Low Risk	Living
III	Low Risk	Living
I	Low Risk	Living
II	Low Risk	Living
I	Low Risk	Living
I	Low Risk	Living
I	Low Risk	Living
III	High Risk	Living
III	High Risk	Living
I	Low Risk	Living
II	Low Risk	Living
III	Low Risk	Living
III	High Risk	Living
II	Low Risk	Living
II	Low Risk	Living
I	Low Risk	Living
I	Low Risk	Living
I	Low Risk	Living
I	Low Risk	Living
I	Low Risk	Living
II	Low Risk	Living
II	Low Risk	Living
I	Low Risk	Living
I	Low Risk	Living
I	Low Risk	Living
II	Low Risk	Living
III	Low Risk	Living
I	Low Risk	Living
III	High Risk	Living
III	High Risk	Living
I	Low Risk	Living
III	Low Risk	Living
I	Low Risk	Living
I	Low Risk	Living
III	High Risk	Living
III	High Risk	Living
II	Low Risk	Living
I	Low Risk	Living
I	Low Risk	Living
III	High Risk	Living
I	Low Risk	Living
I	Low Risk	Living
II	Low Risk	Living
II	Low Risk	Living
I	Low Risk	Living
II	High Risk	Living
III	High Risk	Living
I	Low Risk	Living
I	Low Risk	Living
I	Low Risk	Living
II	High Risk	Living
I	Low Risk	Living
II	Low Risk	Living
I	Low Risk	Living
II	Low Risk	Living
III	Low Risk	Living
I	Low Risk	Living
I	Low Risk	Living
I	Low Risk	Living
I	Low Risk	Living
II	Low Risk	Living
I	Low Risk	Living
I	Low Risk	Living
I	Low Risk	Living
II	Low Risk	Living
I	Low Risk	Living
III	High Risk	Living
III	High Risk	Living
I	Low Risk	Living
II	Low Risk	Living
I	Low Risk	Living
II	Low Risk	Living
II	High Risk	Living
I	Low Risk	Living
I	Low Risk	Living
III	High Risk	Living
I	Low Risk	Living
I	Low Risk	Living
I	Low Risk	Living
II	Low Risk	Living
II	Low Risk	Living
I	Low Risk	Living
II	Low Risk	Living
II	High Risk	Living
I	Low Risk	Living
I	Low Risk	Living
II	Low Risk	Living
I	Low Risk	Living
I	Low Risk	Living
I	Low Risk	Living
II	Low Risk	Living
I	Low Risk	Living
I	Low Risk	Living
I	Low Risk	Living
III	Low Risk	Living
II	Low Risk	Living
I	Low Risk	Living
III	Low Risk	Living
I	Low Risk	Living
I	Low Risk	Living
I	Low Risk	Living
I	Low Risk	Living
II	Low Risk	Living
I	Low Risk	Living
II	High Risk	Living
II	Low Risk	Living
I	Low Risk	Living
I	Low Risk	Living
I	Low Risk	Living
I	Low Risk	Living
I	Low Risk	Living
II	High Risk	Living
I	Low Risk	Living
III	Low Risk	Living
III	High Risk	Living
II	Low Risk	Living
I	Low Risk	Living
III	High Risk	Living
I	Low Risk	Living
I	Low Risk	Decease
I	Low Risk	Decease
I	Low Risk	Decease
I	Low Risk	Decease
I	Low Risk	Decease
I	Low Risk	Decease
II	High Risk	Decease
II	Low Risk	Decease
III	Low Risk	Decease
III	Low Risk	Decease
III	Low Risk	Decease
III	Low Risk	Decease
III	Low Risk	Decease
III	High Risk	Decease
III	High Risk	Decease
III	High Risk	Decease
III	High Risk	Decease
III	High Risk	Decease
II	Low Risk	Decease
III	High Risk	Decease
III	High Risk	Decease
III	High Risk	Decease
I	Low Risk	Decease
III	High Risk	Decease
III	High Risk	Decease
III	Low Risk	Decease
III	High Risk	Decease
III	High Risk	Decease
III	High Risk	Decease
III	High Risk	Decease
III	High Risk	Decease
III	High Risk	Decease
III	High Risk	Decease
III	High Risk	Decease
III	Low Risk	Decease
III	Low Risk	Decease
III	High Risk	Decease
III	Low Risk	Decease
III	Low Risk	Decease
III	High Risk	Decease
I	Low Risk	Decease
II	High Risk	Decease
III	High Risk	Decease
III	High Risk	Decease
III	High Risk	Decease
I	Low Risk	Decease
II	Low Risk	Decease
II	Low Risk	Decease
III	Low Risk	Decease
III	High Risk	Decease
III	High Risk	Decease
III	Low Risk	Decease
III	High Risk	Decease
III	High Risk	Decease
III	High Risk	Decease
III	Low Risk	Decease
II	High Risk	Decease
II	High Risk	Decease
II	High Risk	Decease
II	Low Risk	Decease
II	High Risk	Decease
II	Low Risk	Decease
II	Low Risk	Decease
II	Low Risk	Decease
II	Low Risk	Decease
II	Low Risk	Decease
II	Low Risk	Decease
III	High Risk	Decease
III	High Risk	Decease
III	High Risk	Decease
III	Low Risk	Decease
III	High Risk	Decease
III	High Risk	Decease
III	Low Risk	Decease
III	High Risk	Decease
III	High Risk	Decease
III	High Risk	Decease
III	High Risk	Decease
III	High Risk	Decease
III	High Risk	Decease
III	High Risk	Decease
III	High Risk	Decease
III	High Risk	Decease
III	High Risk	Decease
III	High Risk	Decease
III	High Risk	Decease
III	High Risk	Decease
III	High Risk	Decease
III	High Risk	Decease
III	High Risk	Decease
III	Low Risk	Decease
III	High Risk	Decease
III	High Risk	Decease
III	Low Risk	Decease
II	Low Risk	Decease
II	Low Risk	Decease
II	Low Risk	Decease
II	High Risk	Decease
II	High Risk	Decease
II	High Risk	Decease
II	Low Risk	Decease
III	High Risk	Decease
III	High Risk	Decease
III	High Risk	Decease
III	High Risk	Decease
III	High Risk	Decease
III	Low Risk	Decease
II	Low Risk	Decease
II	Low Risk	Decease
II	High Risk	Decease
II	Low Risk	Decease
II	Low Risk	Decease
II	High Risk	Decease
II	Low Risk	Decease
II	High Risk	Decease
II	Low Risk	Decease
II	High Risk	Decease
II	Low Risk	Decease
II	Low Risk	Decease
II	Low Risk	Decease
II	Low Risk	Decease
II	Low Risk	Decease
II	Low Risk	Decease
II	Low Risk	Decease
II	High Risk	Decease
II	High Risk	Decease
II	Low Risk	Decease
II	Low Risk	Decease
II	High Risk	Decease
II	Low Risk	Decease
II	Low Risk	Decease
II	Low Risk	Decease
II	High Risk	Decease
III	Low Risk	Decease
III	High Risk	Decease
III	High Risk	Decease
III	High Risk	Decease
III	High Risk	Decease
III	High Risk	Decease
III	High Risk	Decease
III	Low Risk	Decease
III	High Risk	Decease
III	High Risk	Decease
III	High Risk	Decease
III	High Risk	Decease
III	High Risk	Decease
III	High Risk	Decease
III	High Risk	Decease
III	High Risk	Decease
III	Low Risk	Decease
III	High Risk	Decease
III	High Risk	Decease
III	High Risk	Decease
III	High Risk	Decease
III	High Risk	Decease
III	High Risk	Decease
III	High Risk	Decease
III	High Risk	Decease
III	High Risk	Decease
III	High Risk	Decease
III	High Risk	Decease
III	High Risk	Decease
III	High Risk	Decease
III	High Risk	Decease
III	High Risk	Decease
III	High Risk	Decease
III	High Risk	Decease
III	High Risk	Decease
III	High Risk	Decease
III	High Risk	Decease
III	High Risk	Decease
III	High Risk	Decease
III	High Risk	Decease
III	High Risk	Decease
III	High Risk	Decease
III	High Risk	Decease
III	High Risk	Decease
III	Low Risk	Decease
III	High Risk	Decease
III	High Risk	Decease
III	Low Risk	Decease
III	High Risk	Decease
III	High Risk	Decease
III	High Risk	Decease
III	High Risk	Decease
III	High Risk	Decease
III	High Risk	Decease
III	High Risk	Decease
III	High Risk	Decease
III	High Risk	Decease
III	High Risk	Decease
III	High Risk	Decease
II	High Risk	Decease
III	High Risk	Decease
III	High Risk	Decease
III	High Risk	Decease
III	Low Risk	Decease
III	High Risk	Decease
III	High Risk	Decease
III	High Risk	Decease
II	High Risk	Decease
III	Low Risk	Decease
III	High Risk	Decease
III	Low Risk	Decease
II	Low Risk	Decease
III	High Risk	Decease
III	High Risk	Decease
III	High Risk	Decease
III	Low Risk	Decease
III	High Risk	Decease
II	High Risk	Decease
III	High Risk	Decease
III	High Risk	Decease
II	Low Risk	Decease
III	High Risk	Decease
III	High Risk	Decease
III	High Risk	Decease
III	Low Risk	Decease
II	High Risk	Decease
III	High Risk	Decease
III	High Risk	Decease
III	High Risk	Decease
III	High Risk	Decease
III	High Risk	Decease
III	High Risk	Decease
III	Low Risk	Decease
II	High Risk	Decease
III	High Risk	Decease
III	High Risk	Decease
III	High Risk	Decease
III	High Risk	Decease
I	Low Risk	Decease
III	High Risk	Decease
III	High Risk	Decease
III	High Risk	Decease
III	High Risk	Decease
III	High Risk	Decease
III	High Risk	Decease
III	High Risk	Decease
III	High Risk	Decease
III	High Risk	Decease
III	High Risk	Decease
II	Low Risk	Decease
III	High Risk	Decease
III	High Risk	Decease
III	High Risk	Decease
III	High Risk	Decease
III	High Risk	Decease
II	High Risk	Decease
III	High Risk	Decease
III	Low Risk	Decease
III	High Risk	Decease
III	High Risk	Decease
III	High Risk	Decease
III	High Risk	Decease
III	High Risk	Decease
III	High Risk	Decease
III	High Risk	Decease
III	High Risk	Decease
III	High Risk	Decease
II	High Risk	Decease
III	Low Risk	Decease
III	High Risk	Decease
III	High Risk	Decease
III	High Risk	Decease
III	High Risk	Decease
III	Low Risk	Decease
II	High Risk	Decease
III	High Risk	Decease
II	Low Risk	Decease
III	High Risk	Decease
III	High Risk	Decease
III	High Risk	Decease
III	High Risk	Decease
III	Low Risk	Decease
III	High Risk	Decease
III	High Risk	Decease
III	High Risk	Decease
III	High Risk	Decease
III	High Risk	Decease
III	High Risk	Decease
III	High Risk	Decease
III	High Risk	Decease
III	High Risk	Decease
III	High Risk	Decease
III	High Risk	Decease
III	High Risk	Decease
III	High Risk	Decease
II	High Risk	Decease
III	High Risk	Decease
III	High Risk	Decease
III	High Risk	Decease
III	High Risk	Decease
III	High Risk	Decease
III	High Risk	Decease
III	High Risk	Decease
III	High Risk	Decease
III	High Risk	Decease
III	High Risk	Decease
III	High Risk	Decease
III	High Risk	Decease
III	High Risk	Decease
III	Low Risk	Decease
III	High Risk	Decease
III	High Risk	Decease
III	High Risk	Decease
III	High Risk	Decease
III	High Risk	Decease
III	Low Risk	Decease
III	High Risk	Decease
III	High Risk	Decease
III	High Risk	Decease
III	High Risk	Decease
III	High Risk	Decease
III	High Risk	Decease
