# Supplementary material for: Exploration and validation of the Ki67, Her-2, and mutant P53 protein-based risk model, nomogram and lymph node metastasis model for predicting colorectal cancer progression and prognosis
Source: Front Oncol. 2023 Nov 23;13:1236441. doi: 10.3389/fonc.2023.1236441 (PMC10704156; doi:10.3389/fonc.2023.1236441)
Supplement: Supplementary file 1 [file DataSheet_1.zip › Specification, Data sheets and Working sheets for all tables and figures/Data sheets for Figure 6/Data sheet for Figure 6D-E.xlsx]

## Sheet: Sheet1
Survival state	Survival time (months)	Riskscore
0	86	Low Risk
0	79	Low Risk
0	92	Low Risk
0	63	Low Risk
0	66	Low Risk
0	75	Low Risk
0	61	Low Risk
0	68	Low Risk
0	64	Low Risk
0	72	Low Risk
0	65	Low Risk
0	70	Low Risk
0	59	Low Risk
0	62	Low Risk
0	85	Low Risk
0	82	Low Risk
0	90	Low Risk
0	77	Low Risk
0	69	Low Risk
0	73	Low Risk
0	56	High Risk
0	63	Low Risk
0	59	High Risk
0	55	Low Risk
0	64	High Risk
0	58	Low Risk
0	60	Low Risk
0	57	High Risk
0	56	High Risk
0	74	Low Risk
0	80	High Risk
0	65	High Risk
0	57	Low Risk
0	66	Low Risk
0	76	Low Risk
0	56	Low Risk
0	68	Low Risk
0	62	High Risk
0	69	Low Risk
0	61	Low Risk
0	57	High Risk
0	76	High Risk
0	65	Low Risk
0	62	High Risk
0	74	Low Risk
0	56	Low Risk
0	67	Low Risk
0	58	Low Risk
0	59	Low Risk
0	61	Low Risk
0	68	Low Risk
0	75	High Risk
0	64	Low Risk
0	55	High Risk
0	57	High Risk
0	56	High Risk
0	65	Low Risk
0	59	Low Risk
0	67	High Risk
0	61	High Risk
0	68	High Risk
0	58	High Risk
0	65	Low Risk
0	66	High Risk
0	73	High Risk
0	81	Low Risk
0	60	Low Risk
0	71	Low Risk
0	56	Low Risk
0	63	Low Risk
0	61	Low Risk
0	58	Low Risk
0	61	Low Risk
0	65	High Risk
0	75	High Risk
0	55	High Risk
0	67	Low Risk
0	58	Low Risk
0	65	Low Risk
0	62	Low Risk
0	61	Low Risk
0	68	Low Risk
0	72	Low Risk
0	57	Low Risk
0	63	Low Risk
0	58	Low Risk
0	55	Low Risk
0	73	Low Risk
0	63	Low Risk
0	68	Low Risk
0	70	Low Risk
0	56	Low Risk
0	64	Low Risk
0	67	Low Risk
0	86	Low Risk
0	57	Low Risk
0	55	High Risk
0	62	Low Risk
0	59	Low Risk
0	67	Low Risk
0	56	Low Risk
0	63	Low Risk
0	61	Low Risk
0	61	Low Risk
0	77	Low Risk
0	68	Low Risk
0	59	Low Risk
0	67	Low Risk
0	55	High Risk
0	71	Low Risk
0	58	Low Risk
0	63	Low Risk
0	70	Low Risk
0	66	Low Risk
0	67	Low Risk
0	57	Low Risk
0	60	Low Risk
0	65	Low Risk
0	75	Low Risk
0	57	Low Risk
0	64	Low Risk
0	56	Low Risk
0	59	Low Risk
0	56	Low Risk
0	56	Low Risk
0	63	High Risk
0	61	Low Risk
0	64	Low Risk
0	62	Low Risk
0	55	High Risk
0	56	High Risk
0	64	High Risk
0	61	Low Risk
0	68	Low Risk
0	57	High Risk
0	56	High Risk
0	61	High Risk
0	67	Low Risk
0	62	Low Risk
0	57	Low Risk
0	71	Low Risk
0	64	Low Risk
0	63	Low Risk
0	73	Low Risk
0	62	Low Risk
0	62	High Risk
0	68	High Risk
0	57	Low Risk
0	59	Low Risk
0	57	Low Risk
0	68	High Risk
0	75	Low Risk
0	63	Low Risk
0	59	Low Risk
0	62	Low Risk
0	70	Low Risk
0	71	Low Risk
0	63	Low Risk
0	64	Low Risk
0	55	Low Risk
0	74	Low Risk
0	58	Low Risk
0	76	Low Risk
0	64	Low Risk
0	69	Low Risk
0	65	Low Risk
0	63	High Risk
0	55	High Risk
0	63	Low Risk
0	64	Low Risk
0	71	Low Risk
0	62	Low Risk
0	59	High Risk
0	62	High Risk
0	71	Low Risk
0	84	Low Risk
0	66	Low Risk
0	58	High Risk
0	63	Low Risk
0	56	Low Risk
0	69	Low Risk
0	62	Low Risk
0	79	Low Risk
0	57	High Risk
0	62	High Risk
0	67	Low Risk
0	58	Low Risk
0	64	Low Risk
0	55	High Risk
0	78	Low Risk
0	63	Low Risk
0	80	Low Risk
0	57	Low Risk
0	65	Low Risk
0	68	Low Risk
0	61	Low Risk
0	59	Low Risk
0	72	Low Risk
0	63	Low Risk
0	77	Low Risk
0	72	Low Risk
0	63	Low Risk
0	68	Low Risk
0	58	Low Risk
0	55	High Risk
0	59	High Risk
0	68	Low Risk
0	65	Low Risk
0	71	Low Risk
0	59	Low Risk
0	65	High Risk
0	70	Low Risk
0	76	Low Risk
0	56	High Risk
0	60	Low Risk
0	89	Low Risk
0	82	Low Risk
0	65	Low Risk
0	55	Low Risk
0	72	Low Risk
0	67	Low Risk
0	56	High Risk
0	69	Low Risk
0	61	Low Risk
0	70	Low Risk
0	58	Low Risk
0	63	Low Risk
0	65	Low Risk
0	58	Low Risk
0	75	Low Risk
0	60	Low Risk
0	57	Low Risk
0	65	Low Risk
0	59	Low Risk
0	55	Low Risk
0	60	Low Risk
0	57	Low Risk
0	62	Low Risk
0	68	Low Risk
0	69	Low Risk
0	75	Low Risk
0	62	Low Risk
0	55	High Risk
0	72	Low Risk
0	62	Low Risk
0	59	Low Risk
0	56	Low Risk
0	70	Low Risk
0	61	Low Risk
0	57	High Risk
0	66	Low Risk
0	55	Low Risk
0	55	High Risk
0	63	Low Risk
0	68	Low Risk
0	57	High Risk
0	67	Low Risk
1	58	Low Risk
1	52	Low Risk
1	57	Low Risk
1	68	Low Risk
1	56	Low Risk
1	53	Low Risk
1	42	High Risk
1	50	Low Risk
1	48	Low Risk
1	43	Low Risk
1	56	Low Risk
1	38	Low Risk
1	47	Low Risk
1	51	High Risk
1	35	High Risk
1	43	High Risk
1	56	High Risk
1	50	High Risk
1	57	Low Risk
1	19	High Risk
1	32	High Risk
1	26	High Risk
1	61	Low Risk
1	44	High Risk
1	37	High Risk
1	40	Low Risk
1	18	High Risk
1	9	High Risk
1	13	High Risk
1	16	High Risk
1	27	High Risk
1	36	High Risk
1	47	High Risk
1	51	High Risk
1	29	Low Risk
1	31	Low Risk
1	52	High Risk
1	11	Low Risk
1	14	Low Risk
1	20	High Risk
1	73	Low Risk
1	46	High Risk
1	39	High Risk
1	17	High Risk
1	32	High Risk
1	60	Low Risk
1	47	Low Risk
1	37	Low Risk
1	7	Low Risk
1	29	High Risk
1	26	High Risk
1	6	Low Risk
1	24	High Risk
1	38	High Risk
1	23	High Risk
1	42	Low Risk
1	49	High Risk
1	47	High Risk
1	28	High Risk
1	53	Low Risk
1	37	High Risk
1	35	Low Risk
1	49	Low Risk
1	67	Low Risk
1	47	Low Risk
1	63	Low Risk
1	36	Low Risk
1	25	High Risk
1	16	High Risk
1	38	High Risk
1	45	Low Risk
1	40	High Risk
1	31	High Risk
1	37	Low Risk
1	46	High Risk
1	33	High Risk
1	42	High Risk
1	38	High Risk
1	27	High Risk
1	52	High Risk
1	42	High Risk
1	17	High Risk
1	25	High Risk
1	31	High Risk
1	26	High Risk
1	43	High Risk
1	39	High Risk
1	41	High Risk
1	50	High Risk
1	48	High Risk
1	22	Low Risk
1	35	High Risk
1	18	High Risk
1	26	Low Risk
1	54	Low Risk
1	53	Low Risk
1	62	Low Risk
1	37	High Risk
1	38	High Risk
1	52	High Risk
1	52	Low Risk
1	11	High Risk
1	26	High Risk
1	34	High Risk
1	30	High Risk
1	43	High Risk
1	29	Low Risk
1	49	Low Risk
1	47	Low Risk
1	39	High Risk
1	49	Low Risk
1	50	Low Risk
1	52	High Risk
1	47	Low Risk
1	40	High Risk
1	59	Low Risk
1	51	High Risk
1	48	Low Risk
1	53	Low Risk
1	48	Low Risk
1	50	Low Risk
1	48	Low Risk
1	56	Low Risk
1	45	Low Risk
1	43	High Risk
1	39	High Risk
1	54	Low Risk
1	51	Low Risk
1	48	High Risk
1	52	Low Risk
1	49	Low Risk
1	46	Low Risk
1	42	High Risk
1	44	Low Risk
1	26	High Risk
1	31	High Risk
1	29	High Risk
1	40	High Risk
1	38	High Risk
1	37	High Risk
1	48	Low Risk
1	42	High Risk
1	36	High Risk
1	42	High Risk
1	49	High Risk
1	37	High Risk
1	41	High Risk
1	46	High Risk
1	21	High Risk
1	52	Low Risk
1	31	High Risk
1	17	High Risk
1	10	High Risk
1	14	High Risk
1	47	High Risk
1	38	High Risk
1	34	High Risk
1	44	High Risk
1	8	High Risk
1	35	High Risk
1	32	High Risk
1	31	High Risk
1	45	High Risk
1	37	High Risk
1	42	High Risk
1	47	High Risk
1	34	High Risk
1	38	High Risk
1	46	High Risk
1	24	High Risk
1	43	High Risk
1	40	High Risk
1	26	High Risk
1	13	High Risk
1	29	High Risk
1	43	High Risk
1	30	High Risk
1	38	Low Risk
1	46	High Risk
1	32	High Risk
1	28	Low Risk
1	24	High Risk
1	46	High Risk
1	21	High Risk
1	19	High Risk
1	45	High Risk
1	40	High Risk
1	25	High Risk
1	31	High Risk
1	36	High Risk
1	26	High Risk
1	34	High Risk
1	47	High Risk
1	31	High Risk
1	43	High Risk
1	21	High Risk
1	25	Low Risk
1	41	High Risk
1	29	High Risk
1	22	High Risk
1	52	High Risk
1	42	Low Risk
1	27	High Risk
1	46	Low Risk
1	42	Low Risk
1	37	High Risk
1	29	High Risk
1	40	High Risk
1	46	Low Risk
1	37	High Risk
1	58	High Risk
1	42	High Risk
1	28	High Risk
1	49	Low Risk
1	32	High Risk
1	37	High Risk
1	45	High Risk
1	47	Low Risk
1	52	High Risk
1	47	High Risk
1	37	High Risk
1	42	High Risk
1	48	High Risk
1	26	High Risk
1	41	High Risk
1	39	Low Risk
1	49	High Risk
1	45	High Risk
1	26	High Risk
1	36	High Risk
1	19	High Risk
1	54	Low Risk
1	37	High Risk
1	43	High Risk
1	47	High Risk
1	42	High Risk
1	32	High Risk
1	35	High Risk
1	37	High Risk
1	16	High Risk
1	41	High Risk
1	39	High Risk
1	53	Low Risk
1	47	High Risk
1	41	High Risk
1	39	High Risk
1	41	High Risk
1	49	High Risk
1	57	High Risk
1	32	High Risk
1	41	Low Risk
1	35	High Risk
1	28	High Risk
1	39	High Risk
1	52	High Risk
1	42	High Risk
1	47	High Risk
1	25	High Risk
1	42	High Risk
1	33	High Risk
1	49	High Risk
1	39	Low Risk
1	48	High Risk
1	37	High Risk
1	49	High Risk
1	35	High Risk
1	42	Low Risk
1	48	High Risk
1	36	High Risk
1	50	Low Risk
1	39	High Risk
1	40	High Risk
1	46	High Risk
1	43	High Risk
1	40	Low Risk
1	27	High Risk
1	35	High Risk
1	38	High Risk
1	41	High Risk
1	25	High Risk
1	48	High Risk
1	17	High Risk
1	42	High Risk
1	38	High Risk
1	42	High Risk
1	46	High Risk
1	39	High Risk
1	24	High Risk
1	54	High Risk
1	42	High Risk
1	21	High Risk
1	33	High Risk
1	36	High Risk
1	25	High Risk
1	30	High Risk
1	37	High Risk
1	28	High Risk
1	40	High Risk
1	36	High Risk
1	31	High Risk
1	38	High Risk
1	52	High Risk
1	42	Low Risk
1	38	High Risk
1	24	High Risk
1	31	High Risk
1	30	High Risk
1	29	High Risk
1	46	Low Risk
1	36	High Risk
1	15	High Risk
1	37	High Risk
1	24	High Risk
1	16	High Risk
1	31	High Risk
