# Supplementary material for: Exploration and validation of the Ki67, Her-2, and mutant P53 protein-based risk model, nomogram and lymph node metastasis model for predicting colorectal cancer progression and prognosis
Source: Front Oncol. 2023 Nov 23;13:1236441. doi: 10.3389/fonc.2023.1236441 (PMC10704156; doi:10.3389/fonc.2023.1236441)
Supplement: Supplementary file 1 [file DataSheet_1.zip › Specification, Data sheets and Working sheets for all tables and figures/Data sheets for Figure 6/Data sheet for Figure 6G.xlsx]

## Sheet: Sheet1
event	time	Ki-67 Expression
0	2580	60
0	2370	60
0	2760	70
0	1890	50
0	1980	30
0	2250	70
0	1830	20
0	2040	70
0	1920	60
0	2160	40
0	1950	60
0	2100	60
0	1770	50
0	1860	60
0	2550	60
0	2460	70
0	2700	30
0	2310	40
0	2070	70
0	2190	80
0	1680	60
0	1890	50
0	1770	60
0	1650	70
0	1920	70
0	1740	70
0	1800	40
0	1710	60
0	1680	80
0	2220	40
0	2400	80
0	1950	70
0	1710	40
0	1980	60
0	2280	30
0	1680	70
0	2040	30
0	1860	50
0	2070	80
0	1830	60
0	1710	70
0	2280	70
0	1950	30
0	1860	60
0	2220	40
0	1680	60
0	2010	50
0	1740	40
0	1770	70
0	1830	40
0	2040	70
0	2250	70
0	1920	70
0	1650	80
0	1710	80
0	1680	60
0	1950	70
0	1770	70
0	2010	60
0	1830	80
0	2040	80
0	1740	80
0	1950	70
0	1980	70
0	2190	50
0	2430	40
0	1800	60
0	2130	70
0	1680	60
0	1890	60
0	1830	60
0	1740	50
0	1830	40
0	1950	70
0	2250	80
0	1650	50
0	2010	40
0	1740	40
0	1950	80
0	1860	70
0	1830	70
0	2040	40
0	2160	70
0	1710	60
0	1890	60
0	1740	50
0	1650	50
0	2190	50
0	1890	40
0	2040	60
0	2100	40
0	1680	60
0	1920	50
0	2010	70
0	2580	90
0	1710	30
0	1650	60
0	1860	60
0	1770	50
0	2010	40
0	1680	60
0	1890	50
0	1830	50
0	1830	60
0	2310	50
0	2040	60
0	1770	40
0	2010	40
0	1650	70
0	2130	50
0	1740	50
0	1890	40
0	2100	80
0	1980	30
0	2010	50
0	1710	60
0	1800	60
0	1950	20
0	2250	80
0	1710	20
0	1920	40
0	1680	70
0	1770	50
0	1680	60
0	1680	40
0	1890	70
0	1830	50
0	1920	20
0	1860	50
0	1650	70
0	1680	60
0	1920	70
0	1830	70
0	2040	70
0	1710	80
0	1680	70
0	1830	60
0	2010	50
0	1860	50
0	1710	40
0	2130	40
0	1920	70
0	1890	50
0	2190	40
0	1860	40
0	1860	80
0	2040	70
0	1710	10
0	1770	50
0	1710	40
0	2040	80
0	2250	40
0	1890	50
0	1770	60
0	1860	30
0	2100	50
0	2130	40
0	1890	30
0	1920	60
0	1650	50
0	2220	50
0	1740	40
0	2280	60
0	1920	60
0	2070	60
0	1950	20
0	1890	90
0	1650	80
0	1890	30
0	1920	80
0	2130	50
0	1860	60
0	1770	80
0	1860	80
0	2130	60
0	2520	40
0	1980	50
0	1740	70
0	1890	50
0	1680	20
0	2070	70
0	1860	80
0	2370	40
0	1710	50
0	1860	80
0	2010	50
0	1740	30
0	1920	30
0	1650	70
0	2340	50
0	1890	50
0	2400	10
0	1710	30
0	1950	70
0	2040	50
0	1830	70
0	1770	30
0	2160	10
0	1890	50
0	2310	40
0	2160	30
0	1890	70
0	2040	50
0	1740	10
0	1650	60
0	1770	50
0	2040	50
0	1950	70
0	2130	40
0	1770	50
0	1950	60
0	2100	50
0	2280	10
0	1680	70
0	1800	20
0	2670	60
0	2460	40
0	1950	70
0	1650	60
0	2160	60
0	2010	50
0	1680	90
0	2070	40
0	1830	20
0	2100	70
0	1740	40
0	1890	50
0	1950	70
0	1740	80
0	2250	40
0	1800	60
0	1710	60
0	1950	80
0	1770	70
0	1650	60
0	1800	60
0	1710	50
0	1860	50
0	2040	70
0	2070	40
0	2250	40
0	1860	40
0	1650	80
0	2160	60
0	1860	40
0	1770	50
0	1680	50
0	2100	30
0	1830	50
0	1710	60
0	1980	40
0	1650	50
0	1650	70
0	1890	70
0	2040	20
0	1710	90
0	2010	10
1	1740	30
1	1560	70
1	1710	30
1	2040	30
1	1680	90
1	1590	30
1	1260	80
1	1500	50
1	1440	60
1	1290	80
1	1680	60
1	1140	50
1	1410	80
1	1530	90
1	1050	80
1	1290	50
1	1680	70
1	1500	70
1	1710	60
1	570	90
1	960	70
1	780	70
1	1830	20
1	1320	70
1	1110	70
1	1200	70
1	540	80
1	270	60
1	390	70
1	480	70
1	810	80
1	1080	70
1	1410	60
1	1530	60
1	870	60
1	930	80
1	1560	80
1	330	70
1	420	60
1	600	80
1	2190	50
1	1380	80
1	1170	90
1	510	40
1	960	80
1	1800	40
1	1410	80
1	1110	60
1	210	60
1	870	70
1	780	80
1	180	60
1	720	70
1	1140	70
1	690	80
1	1260	90
1	1470	70
1	1410	80
1	840	60
1	1590	20
1	1110	40
1	1050	60
1	1470	70
1	2010	60
1	1410	70
1	1890	40
1	1080	40
1	750	50
1	480	80
1	1140	70
1	1350	50
1	1200	70
1	930	70
1	1110	80
1	1380	60
1	990	80
1	1260	70
1	1140	80
1	810	50
1	1560	70
1	1260	80
1	510	80
1	750	60
1	930	70
1	780	60
1	1290	70
1	1170	80
1	1230	80
1	1500	70
1	1440	80
1	660	60
1	1050	60
1	540	60
1	780	70
1	1620	70
1	1590	40
1	1860	60
1	1110	70
1	1140	60
1	1560	60
1	1560	20
1	330	90
1	780	70
1	1020	70
1	900	80
1	1290	80
1	870	80
1	1470	70
1	1410	80
1	1170	60
1	1470	60
1	1500	60
1	1560	70
1	1410	60
1	1200	70
1	1770	60
1	1530	80
1	1440	90
1	1590	60
1	1440	60
1	1500	70
1	1440	50
1	1680	40
1	1350	50
1	1290	60
1	1170	70
1	1620	70
1	1530	70
1	1440	70
1	1560	50
1	1470	40
1	1380	60
1	1260	70
1	1320	60
1	780	80
1	930	60
1	870	80
1	1200	80
1	1140	80
1	1110	50
1	1440	40
1	1260	80
1	1080	80
1	1260	80
1	1470	60
1	1110	80
1	1230	50
1	1380	60
1	630	90
1	1560	90
1	930	70
1	510	70
1	300	90
1	420	90
1	1410	70
1	1140	70
1	1020	80
1	1320	60
1	240	70
1	1050	80
1	960	80
1	930	80
1	1350	80
1	1110	80
1	1260	70
1	1410	80
1	1020	90
1	1140	70
1	1380	60
1	720	80
1	1290	80
1	1200	70
1	780	90
1	390	80
1	870	70
1	1290	60
1	900	80
1	1140	60
1	1380	80
1	960	90
1	840	60
1	720	60
1	1380	70
1	630	70
1	570	70
1	1350	70
1	1200	70
1	750	70
1	930	90
1	1080	50
1	780	80
1	1020	70
1	1410	80
1	930	80
1	1290	70
1	630	70
1	750	80
1	1230	70
1	870	90
1	660	50
1	1560	80
1	1260	40
1	810	80
1	1380	80
1	1260	40
1	1110	70
1	870	90
1	1200	80
1	1380	30
1	1110	80
1	1740	70
1	1260	60
1	840	70
1	1470	50
1	960	80
1	1110	70
1	1350	40
1	1410	70
1	1560	80
1	1410	70
1	1110	70
1	1260	70
1	1440	60
1	780	70
1	1230	60
1	1170	60
1	1470	80
1	1350	70
1	780	70
1	1080	80
1	570	80
1	1620	40
1	1110	60
1	1290	60
1	1410	60
1	1260	80
1	960	80
1	1050	90
1	1110	80
1	480	90
1	1230	70
1	1170	60
1	1590	70
1	1410	50
1	1230	90
1	1170	80
1	1230	80
1	1470	60
1	1710	80
1	960	90
1	1230	60
1	1050	80
1	840	70
1	1170	70
1	1560	70
1	1260	80
1	1410	70
1	750	50
1	1260	70
1	990	90
1	1470	70
1	1170	50
1	1440	80
1	1110	80
1	1470	70
1	1050	60
1	1260	50
1	1440	70
1	1080	70
1	1500	70
1	1170	90
1	1200	70
1	1380	90
1	1290	60
1	1200	60
1	810	70
1	1050	70
1	1140	80
1	1230	80
1	750	90
1	1440	70
1	510	70
1	1260	70
1	1140	70
1	1260	60
1	1380	60
1	1170	80
1	720	90
1	1620	80
1	1260	80
1	630	70
1	990	60
1	1080	70
1	750	70
1	900	60
1	1110	70
1	840	80
1	1200	90
1	1080	80
1	930	90
1	1140	80
1	1560	80
1	1260	70
1	1140	70
1	720	80
1	930	80
1	900	80
1	870	80
1	1380	70
1	1080	70
1	450	80
1	1110	70
1	720	90
1	480	90
1	930	50
