# Supplementary material for: Exploration and validation of the Ki67, Her-2, and mutant P53 protein-based risk model, nomogram and lymph node metastasis model for predicting colorectal cancer progression and prognosis
Source: Front Oncol. 2023 Nov 23;13:1236441. doi: 10.3389/fonc.2023.1236441 (PMC10704156; doi:10.3389/fonc.2023.1236441)
Supplement: Supplementary file 1 [file DataSheet_1.zip › Specification, Data sheets and Working sheets for all tables and figures/Data sheets for Figure 6/Data sheet for Figure 6H.xlsx]

## Sheet: Sheet1
event	time	Her-2 Expression
0	2580	0
0	2370	0
0	2760	0
0	1890	0
0	1980	0
0	2250	0
0	1830	0
0	2040	0
0	1920	0
0	2160	1
0	1950	0
0	2100	2
0	1770	2
0	1860	0
0	2550	0
0	2460	2
0	2700	0
0	2310	2
0	2070	0
0	2190	1
0	1680	0
0	1890	1
0	1770	2
0	1650	2
0	1920	1
0	1740	0
0	1800	0
0	1710	2
0	1680	3
0	2220	1
0	2400	1
0	1950	3
0	1710	3
0	1980	2
0	2280	2
0	1680	1
0	2040	0
0	1860	2
0	2070	1
0	1830	0
0	1710	1
0	2280	1
0	1950	2
0	1860	2
0	2220	1
0	1680	1
0	2010	1
0	1740	1
0	1770	0
0	1830	0
0	2040	1
0	2250	1
0	1920	1
0	1650	2
0	1710	1
0	1680	1
0	1950	2
0	1770	2
0	2010	1
0	1830	2
0	2040	2
0	1740	2
0	1950	2
0	1980	2
0	2190	2
0	2430	2
0	1800	2
0	2130	1
0	1680	1
0	1890	1
0	1830	1
0	1740	1
0	1830	2
0	1950	1
0	2250	2
0	1650	3
0	2010	3
0	1740	0
0	1950	1
0	1860	0
0	1830	1
0	2040	0
0	2160	1
0	1710	1
0	1890	1
0	1740	1
0	1650	0
0	2190	0
0	1890	1
0	2040	0
0	2100	1
0	1680	1
0	1920	1
0	2010	1
0	2580	0
0	1710	1
0	1650	1
0	1860	0
0	1770	2
0	2010	0
0	1680	0
0	1890	0
0	1830	0
0	1830	1
0	2310	0
0	2040	0
0	1770	0
0	2010	1
0	1650	1
0	2130	1
0	1740	1
0	1890	1
0	2100	0
0	1980	1
0	2010	0
0	1710	1
0	1800	1
0	1950	0
0	2250	0
0	1710	0
0	1920	0
0	1680	0
0	1770	0
0	1680	0
0	1680	0
0	1890	2
0	1830	0
0	1920	1
0	1860	0
0	1650	0
0	1680	2
0	1920	1
0	1830	0
0	2040	2
0	1710	2
0	1680	1
0	1830	3
0	2010	0
0	1860	3
0	1710	0
0	2130	0
0	1920	1
0	1890	0
0	2190	0
0	1860	0
0	1860	0
0	2040	1
0	1710	1
0	1770	0
0	1710	2
0	2040	0
0	2250	1
0	1890	0
0	1770	0
0	1860	0
0	2100	0
0	2130	0
0	1890	0
0	1920	1
0	1650	2
0	2220	0
0	1740	0
0	2280	0
0	1920	0
0	2070	1
0	1950	0
0	1890	0
0	1650	0
0	1890	0
0	1920	0
0	2130	0
0	1860	0
0	1770	2
0	1860	1
0	2130	0
0	2520	1
0	1980	0
0	1740	0
0	1890	1
0	1680	0
0	2070	0
0	1860	0
0	2370	0
0	1710	3
0	1860	0
0	2010	0
0	1740	2
0	1920	0
0	1650	0
0	2340	0
0	1890	0
0	2400	0
0	1710	0
0	1950	1
0	2040	0
0	1830	0
0	1770	0
0	2160	1
0	1890	2
0	2310	0
0	2160	0
0	1890	0
0	2040	0
0	1740	1
0	1650	0
0	1770	1
0	2040	0
0	1950	0
0	2130	0
0	1770	0
0	1950	1
0	2100	0
0	2280	0
0	1680	0
0	1800	0
0	2670	0
0	2460	0
0	1950	0
0	1650	0
0	2160	0
0	2010	0
0	1680	0
0	2070	0
0	1830	0
0	2100	0
0	1740	0
0	1890	0
0	1950	0
0	1740	0
0	2250	0
0	1800	0
0	1710	0
0	1950	1
0	1770	0
0	1650	1
0	1800	0
0	1710	0
0	1860	0
0	2040	0
0	2070	0
0	2250	1
0	1860	2
0	1650	1
0	2160	0
0	1860	0
0	1770	0
0	1680	0
0	2100	0
0	1830	0
0	1710	1
0	1980	0
0	1650	0
0	1650	0
0	1890	0
0	2040	0
0	1710	0
0	2010	0
1	1740	0
1	1560	0
1	1710	0
1	2040	0
1	1680	0
1	1590	0
1	1260	0
1	1500	1
1	1440	2
1	1290	0
1	1680	1
1	1140	0
1	1410	1
1	1530	0
1	1050	2
1	1290	2
1	1680	0
1	1500	1
1	1710	0
1	570	2
1	960	1
1	780	1
1	1830	0
1	1320	2
1	1110	0
1	1200	0
1	540	2
1	270	2
1	390	2
1	480	2
1	810	2
1	1080	1
1	1410	2
1	1530	2
1	870	0
1	930	0
1	1560	2
1	330	0
1	420	0
1	600	0
1	2190	0
1	1380	3
1	1170	3
1	510	2
1	960	2
1	1800	1
1	1410	1
1	1110	0
1	210	2
1	870	2
1	780	0
1	180	1
1	720	1
1	1140	2
1	690	1
1	1260	1
1	1470	1
1	1410	1
1	840	2
1	1590	1
1	1110	2
1	1050	1
1	1470	1
1	2010	1
1	1410	1
1	1890	1
1	1080	1
1	750	2
1	480	2
1	1140	0
1	1350	1
1	1200	2
1	930	1
1	1110	1
1	1380	2
1	990	1
1	1260	2
1	1140	2
1	810	2
1	1560	1
1	1260	1
1	510	1
1	750	2
1	930	2
1	780	1
1	1290	3
1	1170	1
1	1230	2
1	1500	2
1	1440	1
1	660	3
1	1050	3
1	540	1
1	780	1
1	1620	2
1	1590	2
1	1860	2
1	1110	2
1	1140	2
1	1560	1
1	1560	2
1	330	2
1	780	2
1	1020	2
1	900	2
1	1290	2
1	870	2
1	1470	0
1	1410	0
1	1170	1
1	1470	1
1	1500	0
1	1560	1
1	1410	0
1	1200	1
1	1770	1
1	1530	0
1	1440	0
1	1590	0
1	1440	2
1	1500	2
1	1440	2
1	1680	2
1	1350	2
1	1290	0
1	1170	1
1	1620	0
1	1530	0
1	1440	1
1	1560	0
1	1470	1
1	1380	1
1	1260	1
1	1320	0
1	780	3
1	930	2
1	870	3
1	1200	2
1	1140	0
1	1110	1
1	1440	1
1	1260	1
1	1080	0
1	1260	2
1	1470	2
1	1110	2
1	1230	2
1	1380	0
1	630	2
1	1560	0
1	930	2
1	510	2
1	300	2
1	420	2
1	1410	2
1	1140	3
1	1020	3
1	1320	3
1	240	2
1	1050	1
1	960	1
1	930	2
1	1350	2
1	1110	2
1	1260	1
1	1410	1
1	1020	2
1	1140	2
1	1380	2
1	720	2
1	1290	2
1	1200	3
1	780	3
1	390	2
1	870	2
1	1290	1
1	900	0
1	1140	3
1	1380	3
1	960	3
1	840	0
1	720	3
1	1380	0
1	630	1
1	570	2
1	1350	0
1	1200	1
1	750	2
1	930	1
1	1080	2
1	780	1
1	1020	2
1	1410	3
1	930	3
1	1290	2
1	630	2
1	750	2
1	1230	1
1	870	2
1	660	3
1	1560	1
1	1260	2
1	810	3
1	1380	1
1	1260	2
1	1110	2
1	870	1
1	1200	2
1	1380	2
1	1110	2
1	1740	1
1	1260	1
1	840	2
1	1470	0
1	960	3
1	1110	2
1	1350	2
1	1410	1
1	1560	0
1	1410	2
1	1110	1
1	1260	1
1	1440	2
1	780	1
1	1230	2
1	1170	0
1	1470	1
1	1350	2
1	780	1
1	1080	1
1	570	3
1	1620	0
1	1110	3
1	1290	1
1	1410	1
1	1260	3
1	960	1
1	1050	1
1	1110	1
1	480	1
1	1230	2
1	1170	1
1	1590	0
1	1410	2
1	1230	0
1	1170	1
1	1230	3
1	1470	3
1	1710	1
1	960	2
1	1230	2
1	1050	1
1	840	2
1	1170	1
1	1560	0
1	1260	2
1	1410	0
1	750	2
1	1260	2
1	990	1
1	1470	0
1	1170	1
1	1440	2
1	1110	1
1	1470	0
1	1050	2
1	1260	2
1	1440	0
1	1080	1
1	1500	1
1	1170	1
1	1200	0
1	1380	1
1	1290	2
1	1200	1
1	810	1
1	1050	1
1	1140	0
1	1230	1
1	750	1
1	1440	0
1	510	2
1	1260	1
1	1140	2
1	1260	2
1	1380	1
1	1170	1
1	720	2
1	1620	2
1	1260	2
1	630	2
1	990	1
1	1080	1
1	750	2
1	900	1
1	1110	1
1	840	3
1	1200	0
1	1080	3
1	930	2
1	1140	1
1	1560	1
1	1260	1
1	1140	1
1	720	2
1	930	2
1	900	2
1	870	3
1	1380	0
1	1080	2
1	450	3
1	1110	0
1	720	1
1	480	3
1	930	2
