# Supplementary material for: Exploration and validation of the Ki67, Her-2, and mutant P53 protein-based risk model, nomogram and lymph node metastasis model for predicting colorectal cancer progression and prognosis
Source: Front Oncol. 2023 Nov 23;13:1236441. doi: 10.3389/fonc.2023.1236441 (PMC10704156; doi:10.3389/fonc.2023.1236441)
Supplement: Supplementary file 1 [file DataSheet_1.zip › Specification, Data sheets and Working sheets for all tables and figures/Data sheets for Figure 6/Data sheet for Figure 6I.xlsx]

## Sheet: Sheet1
event	time	Mutation P53 Expression
0	2580	5
0	2370	0
0	2760	50
0	1890	30
0	1980	90
0	2250	20
0	1830	20
0	2040	60
0	1920	60
0	2160	90
0	1950	60
0	2100	40
0	1770	5
0	1860	5
0	2550	70
0	2460	0
0	2700	5
0	2310	40
0	2070	5
0	2190	1
0	1680	90
0	1890	40
0	1770	90
0	1650	0
0	1920	90
0	1740	40
0	1800	5
0	1710	90
0	1680	20
0	2220	10
0	2400	40
0	1950	30
0	1710	30
0	1980	5
0	2280	2
0	1680	5
0	2040	10
0	1860	90
0	2070	15
0	1830	80
0	1710	80
0	2280	70
0	1950	30
0	1860	90
0	2220	50
0	1680	40
0	2010	10
0	1740	40
0	1770	20
0	1830	70
0	2040	20
0	2250	60
0	1920	40
0	1650	30
0	1710	90
0	1680	90
0	1950	20
0	1770	2
0	2010	90
0	1830	50
0	2040	70
0	1740	60
0	1950	20
0	1980	60
0	2190	80
0	2430	40
0	1800	10
0	2130	5
0	1680	50
0	1890	30
0	1830	10
0	1740	30
0	1830	60
0	1950	50
0	2250	90
0	1650	80
0	2010	20
0	1740	80
0	1950	5
0	1860	30
0	1830	30
0	2040	5
0	2160	30
0	1710	30
0	1890	5
0	1740	5
0	1650	80
0	2190	20
0	1890	20
0	2040	30
0	2100	50
0	1680	60
0	1920	40
0	2010	15
0	2580	30
0	1710	30
0	1650	70
0	1860	5
0	1770	30
0	2010	10
0	1680	50
0	1890	0
0	1830	60
0	1830	5
0	2310	50
0	2040	5
0	1770	40
0	2010	5
0	1650	50
0	2130	30
0	1740	10
0	1890	10
0	2100	5
0	1980	5
0	2010	5
0	1710	40
0	1800	10
0	1950	10
0	2250	5
0	1710	20
0	1920	0
0	1680	40
0	1770	90
0	1680	70
0	1680	90
0	1890	50
0	1830	5
0	1920	2
0	1860	90
0	1650	90
0	1680	60
0	1920	80
0	1830	50
0	2040	20
0	1710	10
0	1680	70
0	1830	40
0	2010	80
0	1860	5
0	1710	0
0	2130	20
0	1920	40
0	1890	0
0	2190	50
0	1860	0
0	1860	60
0	2040	50
0	1710	70
0	1770	40
0	1710	60
0	2040	80
0	2250	0
0	1890	30
0	1770	0
0	1860	5
0	2100	0
0	2130	0
0	1890	0
0	1920	1
0	1650	0
0	2220	0
0	1740	60
0	2280	0
0	1920	0
0	2070	50
0	1950	0
0	1890	60
0	1650	90
0	1890	60
0	1920	20
0	2130	10
0	1860	0
0	1770	70
0	1860	60
0	2130	5
0	2520	0
0	1980	0
0	1740	80
0	1890	40
0	1680	80
0	2070	40
0	1860	2
0	2370	0
0	1710	40
0	1860	90
0	2010	50
0	1740	30
0	1920	20
0	1650	90
0	2340	0
0	1890	20
0	2400	30
0	1710	20
0	1950	10
0	2040	20
0	1830	0
0	1770	60
0	2160	0
0	1890	30
0	2310	20
0	2160	30
0	1890	0
0	2040	2
0	1740	30
0	1650	90
0	1770	90
0	2040	10
0	1950	70
0	2130	0
0	1770	60
0	1950	70
0	2100	20
0	2280	50
0	1680	80
0	1800	70
0	2670	0
0	2460	0
0	1950	70
0	1650	40
0	2160	30
0	2010	50
0	1680	70
0	2070	60
0	1830	0
0	2100	70
0	1740	70
0	1890	50
0	1950	0
0	1740	40
0	2250	10
0	1800	0
0	1710	0
0	1950	5
0	1770	30
0	1650	0
0	1800	10
0	1710	5
0	1860	90
0	2040	0
0	2070	90
0	2250	30
0	1860	5
0	1650	80
0	2160	0
0	1860	20
0	1770	20
0	1680	30
0	2100	60
0	1830	0
0	1710	70
0	1980	30
0	1650	90
0	1650	90
0	1890	0
0	2040	20
0	1710	60
0	2010	10
1	1740	90
1	1560	20
1	1710	30
1	2040	30
1	1680	0
1	1590	40
1	1260	90
1	1500	60
1	1440	0
1	1290	20
1	1680	50
1	1140	5
1	1410	10
1	1530	60
1	1050	90
1	1290	90
1	1680	90
1	1500	80
1	1710	80
1	570	90
1	960	90
1	780	90
1	1830	80
1	1320	70
1	1110	80
1	1200	70
1	540	90
1	270	90
1	390	80
1	480	70
1	810	70
1	1080	80
1	1410	90
1	1530	90
1	870	50
1	930	5
1	1560	90
1	330	70
1	420	50
1	600	80
1	2190	5
1	1380	80
1	1170	60
1	510	90
1	960	80
1	1800	40
1	1410	20
1	1110	5
1	210	40
1	870	90
1	780	70
1	180	60
1	720	50
1	1140	70
1	690	90
1	1260	5
1	1470	70
1	1410	60
1	840	90
1	1590	20
1	1110	80
1	1050	60
1	1470	5
1	2010	20
1	1410	40
1	1890	70
1	1080	60
1	750	60
1	480	80
1	1140	90
1	1350	70
1	1200	70
1	930	80
1	1110	5
1	1380	80
1	990	70
1	1260	90
1	1140	70
1	810	70
1	1560	80
1	1260	90
1	510	90
1	750	80
1	930	40
1	780	90
1	1290	50
1	1170	80
1	1230	90
1	1500	90
1	1440	60
1	660	5
1	1050	70
1	540	80
1	780	10
1	1620	20
1	1590	5
1	1860	5
1	1110	50
1	1140	50
1	1560	90
1	1560	60
1	330	80
1	780	70
1	1020	90
1	900	80
1	1290	70
1	870	5
1	1470	60
1	1410	40
1	1170	90
1	1470	30
1	1500	60
1	1560	50
1	1410	70
1	1200	60
1	1770	40
1	1530	90
1	1440	5
1	1590	40
1	1440	40
1	1500	5
1	1440	50
1	1680	30
1	1350	20
1	1290	90
1	1170	60
1	1620	30
1	1530	40
1	1440	50
1	1560	60
1	1470	80
1	1380	50
1	1260	70
1	1320	70
1	780	60
1	930	90
1	870	60
1	1200	90
1	1140	90
1	1110	80
1	1440	80
1	1260	60
1	1080	80
1	1260	80
1	1470	80
1	1110	70
1	1230	80
1	1380	90
1	630	60
1	1560	0
1	930	40
1	510	90
1	300	90
1	420	80
1	1410	90
1	1140	70
1	1020	30
1	1320	90
1	240	90
1	1050	80
1	960	70
1	930	90
1	1350	60
1	1110	60
1	1260	80
1	1410	90
1	1020	70
1	1140	70
1	1380	80
1	720	90
1	1290	80
1	1200	90
1	780	70
1	390	90
1	870	80
1	1290	90
1	900	90
1	1140	10
1	1380	60
1	960	70
1	840	60
1	720	40
1	1380	90
1	630	80
1	570	90
1	1350	90
1	1200	90
1	750	90
1	930	90
1	1080	80
1	780	70
1	1020	90
1	1410	70
1	930	90
1	1290	60
1	630	80
1	750	5
1	1230	80
1	870	80
1	660	90
1	1560	50
1	1260	60
1	810	80
1	1380	10
1	1260	70
1	1110	80
1	870	80
1	1200	90
1	1380	20
1	1110	90
1	1740	60
1	1260	80
1	840	80
1	1470	90
1	960	90
1	1110	90
1	1350	90
1	1410	1
1	1560	90
1	1410	90
1	1110	90
1	1260	90
1	1440	90
1	780	90
1	1230	70
1	1170	70
1	1470	80
1	1350	80
1	780	80
1	1080	90
1	570	90
1	1620	80
1	1110	70
1	1290	70
1	1410	80
1	1260	70
1	960	90
1	1050	80
1	1110	80
1	480	60
1	1230	60
1	1170	80
1	1590	30
1	1410	90
1	1230	70
1	1170	90
1	1230	90
1	1470	90
1	1710	50
1	960	60
1	1230	10
1	1050	80
1	840	80
1	1170	60
1	1560	90
1	1260	20
1	1410	80
1	750	90
1	1260	60
1	990	90
1	1470	90
1	1170	60
1	1440	80
1	1110	80
1	1470	90
1	1050	60
1	1260	40
1	1440	90
1	1080	80
1	1500	40
1	1170	80
1	1200	80
1	1380	40
1	1290	80
1	1200	60
1	810	80
1	1050	70
1	1140	90
1	1230	50
1	750	90
1	1440	90
1	510	90
1	1260	50
1	1140	90
1	1260	80
1	1380	70
1	1170	90
1	720	90
1	1620	80
1	1260	70
1	630	80
1	990	90
1	1080	90
1	750	60
1	900	70
1	1110	50
1	840	80
1	1200	90
1	1080	90
1	930	90
1	1140	80
1	1560	60
1	1260	5
1	1140	90
1	720	80
1	930	80
1	900	80
1	870	90
1	1380	70
1	1080	50
1	450	50
1	1110	80
1	720	90
1	480	80
1	930	60
