# Supplementary material for: Exploration and validation of the Ki67, Her-2, and mutant P53 protein-based risk model, nomogram and lymph node metastasis model for predicting colorectal cancer progression and prognosis
Source: Front Oncol. 2023 Nov 23;13:1236441. doi: 10.3389/fonc.2023.1236441 (PMC10704156; doi:10.3389/fonc.2023.1236441)
Supplement: Supplementary file 1 [file DataSheet_1.zip › Specification, Data sheets and Working sheets for all tables and figures/Data sheets for Figure 6/Data sheet for Figure 6J.xlsx]

## Sheet: Sheet1
event	time	Riskscore	Ki-67	Her-2	Mutation P53
Dead	1740	2.955	30	0	90
Dead	1560	2.791	70	0	20
Dead	1710	1.659	30	0	30
Dead	2040	1.659	30	0	30
Dead	1680	3.033	90	0	0
Dead	1590	1.875	30	0	40
Dead	1260	4.64	80	0	90
Dead	1500	3.4636	50	1	60
Dead	1440	2.9872	60	2	0
Dead	1290	3.128	80	0	20
Dead	1680	3.5846	60	1	50
Dead	1140	1.793	50	0	5
Dead	1410	3.3946	80	1	10
Dead	1530	4.329	90	0	60
Dead	1050	5.6052	80	2	90
Dead	1290	4.5942	50	2	90
Dead	1680	4.303	70	0	90
Dead	1500	4.5696	70	1	80
Dead	1710	3.75	60	0	80
Dead	570	5.9422	90	2	90
Dead	960	4.7856	70	1	90
Dead	780	4.7856	70	1	90
Dead	1830	2.402	20	0	80
Dead	1320	4.8362	70	2	70
Dead	1110	4.087	70	0	80
Dead	1200	3.871	70	0	70
Dead	540	5.6052	80	2	90
Dead	270	4.9312	60	2	90
Dead	390	5.0522	70	2	80
Dead	480	4.8362	70	2	70
Dead	810	5.1732	80	2	70
Dead	1080	4.5696	70	1	80
Dead	1410	4.9312	60	2	90
Dead	1530	4.9312	60	2	90
Dead	870	3.102	60	0	50
Dead	930	2.804	80	0	5
Dead	1560	5.6052	80	2	90
Dead	330	3.871	70	0	70
Dead	420	3.102	60	0	50
Dead	600	4.424	80	0	80
Dead	2190	1.793	50	0	5
Dead	1380	5.8718	80	3	80
Dead	1170	5.7768	90	3	60
Dead	510	4.2572	40	2	90
Dead	960	5.3892	80	2	80
Dead	1800	2.6946	40	1	40
Dead	1410	3.6106	80	1	20
Dead	1110	2.13	60	0	5
Dead	210	3.8512	60	2	40
Dead	870	5.2682	70	2	90
Dead	780	4.208	80	0	70
Dead	180	3.8006	60	1	60
Dead	720	3.9216	70	1	50
Dead	1140	4.8362	70	2	70
Dead	690	5.1226	80	1	90
Dead	1260	3.6236	90	1	5
Dead	1470	4.3536	70	1	70
Dead	1410	4.4746	80	1	60
Dead	840	4.9312	60	2	90
Dead	1590	1.5886	20	1	20
Dead	1110	4.0412	40	2	80
Dead	1050	3.8006	60	1	60
Dead	1470	2.9496	70	1	5
Dead	2010	2.9366	60	1	20
Dead	1410	3.7056	70	1	40
Dead	1890	3.3426	40	1	70
Dead	1080	3.1266	40	1	60
Dead	750	3.9462	50	2	60
Dead	480	5.3892	80	2	80
Dead	1140	4.303	70	0	90
Dead	1350	3.6796	50	1	70
Dead	1200	4.8362	70	2	70
Dead	930	4.5696	70	1	80
Dead	1110	3.2866	80	1	5
Dead	1380	4.7152	60	2	80
Dead	990	4.6906	80	1	70
Dead	1260	5.2682	70	2	90
Dead	1140	5.1732	80	2	70
Dead	810	4.1622	50	2	70
Dead	1560	4.5696	70	1	80
Dead	1260	5.1226	80	1	90
Dead	510	5.1226	80	1	90
Dead	750	4.7152	60	2	80
Dead	930	4.1882	70	2	40
Dead	780	4.4486	60	1	90
Dead	1290	4.8868	70	3	50
Dead	1170	4.9066	80	1	80
Dead	1230	5.6052	80	2	90
Dead	1500	5.2682	70	2	90
Dead	1440	4.4746	80	1	60
Dead	660	3.5778	60	3	5
Dead	1050	4.9818	60	3	70
Dead	540	4.2326	60	1	80
Dead	780	3.0576	70	1	10
Dead	1620	3.7562	70	2	20
Dead	1590	2.4212	40	2	5
Dead	1860	3.0952	60	2	5
Dead	1110	4.4042	70	2	50
Dead	1140	4.0672	60	2	50
Dead	1560	4.4486	60	1	90
Dead	1560	2.9352	20	2	60
Dead	330	5.7262	90	2	80
Dead	780	4.8362	70	2	70
Dead	1020	5.2682	70	2	90
Dead	900	5.3892	80	2	80
Dead	1290	5.1732	80	2	70
Dead	870	3.7692	80	2	5
Dead	1470	3.655	70	0	60
Dead	1410	3.56	80	0	40
Dead	1170	4.4486	60	1	90
Dead	1470	3.1526	60	1	30
Dead	1500	3.318	60	0	60
Dead	1560	3.9216	70	1	50
Dead	1410	3.534	60	0	70
Dead	1200	4.1376	70	1	60
Dead	1770	3.3686	60	1	40
Dead	1530	4.64	80	0	90
Dead	1440	3.141	90	0	5
Dead	1590	2.886	60	0	40
Dead	1440	3.8512	60	2	40
Dead	1500	3.4322	70	2	5
Dead	1440	3.7302	50	2	50
Dead	1680	2.9612	40	2	30
Dead	1350	3.0822	50	2	20
Dead	1290	3.966	60	0	90
Dead	1170	4.1376	70	1	60
Dead	1620	3.007	70	0	30
Dead	1530	3.223	70	0	40
Dead	1440	3.9216	70	1	50
Dead	1560	2.981	50	0	60
Dead	1470	3.5586	40	1	80
Dead	1380	3.5846	60	1	50
Dead	1260	4.3536	70	1	70
Dead	1320	3.534	60	0	70
Dead	780	5.4398	80	3	60
Dead	930	4.9312	60	2	90
Dead	870	5.4398	80	3	60
Dead	1200	5.6052	80	2	90
Dead	1140	4.64	80	0	90
Dead	1110	3.8956	50	1	80
Dead	1440	3.5586	40	1	80
Dead	1260	4.4746	80	1	60
Dead	1080	4.424	80	0	80
Dead	1260	5.3892	80	2	80
Dead	1470	4.7152	60	2	80
Dead	1110	5.1732	80	2	70
Dead	1230	4.3782	50	2	80
Dead	1380	3.966	60	0	90
Dead	630	5.2942	90	2	60
Dead	1560	3.033	90	0	0
Dead	930	4.1882	70	2	40
Dead	510	5.2682	70	2	90
Dead	300	5.9422	90	2	90
Dead	420	5.7262	90	2	80
Dead	1410	5.2682	70	2	90
Dead	1140	5.3188	70	3	70
Dead	1020	4.7918	80	3	30
Dead	1320	5.4138	60	3	90
Dead	240	5.2682	70	2	90
Dead	1050	4.9066	80	1	80
Dead	960	4.6906	80	1	70
Dead	930	5.6052	80	2	90
Dead	1350	4.9572	80	2	60
Dead	1110	4.9572	80	2	60
Dead	1260	4.5696	70	1	80
Dead	1410	5.1226	80	1	90
Dead	1020	5.5102	90	2	70
Dead	1140	4.8362	70	2	70
Dead	1380	4.7152	60	2	80
Dead	720	5.6052	80	2	90
Dead	1290	5.3892	80	2	80
Dead	1200	5.7508	70	3	90
Dead	780	5.9928	90	3	70
Dead	390	5.6052	80	2	90
Dead	870	5.0522	70	2	80
Dead	1290	4.4486	60	1	90
Dead	900	4.64	80	0	90
Dead	1140	3.6858	60	3	10
Dead	1380	5.4398	80	3	60
Dead	960	5.9928	90	3	70
Dead	840	3.318	60	0	60
Dead	720	4.3338	60	3	40
Dead	1380	4.303	70	0	90
Dead	630	4.5696	70	1	80
Dead	570	5.2682	70	2	90
Dead	1350	4.303	70	0	90
Dead	1200	4.7856	70	1	90
Dead	750	5.2682	70	2	90
Dead	930	5.4596	90	1	90
Dead	1080	4.3782	50	2	80
Dead	780	4.6906	80	1	70
Dead	1020	5.2682	70	2	90
Dead	1410	5.6558	80	3	70
Dead	930	6.0878	80	3	90
Dead	1290	4.6202	70	2	60
Dead	630	5.0522	70	2	80
Dead	750	3.7692	80	2	5
Dead	1230	4.5696	70	1	80
Dead	870	5.7262	90	2	80
Dead	660	5.0768	50	3	90
Dead	1560	4.2586	80	1	50
Dead	1260	3.6092	40	2	60
Dead	810	5.8718	80	3	80
Dead	1380	3.3946	80	1	10
Dead	1260	3.8252	40	2	70
Dead	1110	5.0522	70	2	80
Dead	870	5.2436	90	1	80
Dead	1200	5.6052	80	2	90
Dead	1380	2.4082	30	2	20
Dead	1110	5.6052	80	2	90
Dead	1740	4.1376	70	1	60
Dead	1260	4.2326	60	1	80
Dead	840	5.0522	70	2	80
Dead	1470	3.629	50	0	90
Dead	960	6.0878	80	3	90
Dead	1110	5.2682	70	2	90
Dead	1350	4.2572	40	2	90
Dead	1410	2.8632	70	1	1
Dead	1560	4.64	80	0	90
Dead	1410	5.2682	70	2	90
Dead	1110	4.7856	70	1	90
Dead	1260	4.7856	70	1	90
Dead	1440	4.9312	60	2	90
Dead	780	4.7856	70	1	90
Dead	1230	4.4992	60	2	70
Dead	1170	3.534	60	0	70
Dead	1470	4.9066	80	1	80
Dead	1350	5.0522	70	2	80
Dead	780	4.5696	70	1	80
Dead	1080	5.1226	80	1	90
Dead	570	6.0878	80	3	90
Dead	1620	3.076	40	0	80
Dead	1110	4.9818	60	3	70
Dead	1290	4.0166	60	1	70
Dead	1410	4.2326	60	1	80
Dead	1260	5.6558	80	3	70
Dead	960	5.1226	80	1	90
Dead	1050	5.2436	90	1	80
Dead	1110	4.9066	80	1	80
Dead	480	4.8116	90	1	60
Dead	1230	4.6202	70	2	60
Dead	1170	4.2326	60	1	80
Dead	1590	3.007	70	0	30
Dead	1410	4.5942	50	2	90
Dead	1230	4.545	90	0	70
Dead	1170	5.1226	80	1	90
Dead	1230	6.0878	80	3	90
Dead	1470	5.4138	60	3	90
Dead	1710	4.2586	80	1	50
Dead	960	5.2942	90	2	60
Dead	1230	3.2032	60	2	10
Dead	1050	4.9066	80	1	80
Dead	840	5.0522	70	2	80
Dead	1170	4.1376	70	1	60
Dead	1560	4.303	70	0	90
Dead	1260	4.0932	80	2	20
Dead	1410	4.087	70	0	80
Dead	750	4.5942	50	2	90
Dead	1260	4.6202	70	2	60
Dead	990	5.4596	90	1	90
Dead	1470	4.303	70	0	90
Dead	1170	3.4636	50	1	60
Dead	1440	5.3892	80	2	80
Dead	1110	4.9066	80	1	80
Dead	1470	4.303	70	0	90
Dead	1050	4.2832	60	2	60
Dead	1260	3.5142	50	2	40
Dead	1440	4.303	70	0	90
Dead	1080	4.5696	70	1	80
Dead	1500	3.7056	70	1	40
Dead	1170	5.2436	90	1	80
Dead	1200	4.087	70	0	80
Dead	1380	4.3796	90	1	40
Dead	1290	4.7152	60	2	80
Dead	1200	3.8006	60	1	60
Dead	810	4.5696	70	1	80
Dead	1050	4.3536	70	1	70
Dead	1140	4.64	80	0	90
Dead	1230	4.2586	80	1	50
Dead	750	5.4596	90	1	90
Dead	1440	4.303	70	0	90
Dead	510	5.2682	70	2	90
Dead	1260	3.9216	70	1	50
Dead	1140	5.2682	70	2	90
Dead	1260	4.7152	60	2	80
Dead	1380	4.0166	60	1	70
Dead	1170	5.1226	80	1	90
Dead	720	5.9422	90	2	90
Dead	1620	5.3892	80	2	80
Dead	1260	5.1732	80	2	70
Dead	630	5.0522	70	2	80
Dead	990	4.4486	60	1	90
Dead	1080	4.7856	70	1	90
Dead	750	4.6202	70	2	60
Dead	900	4.0166	60	1	70
Dead	1110	3.9216	70	1	50
Dead	840	5.8718	80	3	80
Dead	1200	4.977	90	0	90
Dead	1080	6.0878	80	3	90
Dead	930	5.9422	90	2	90
Dead	1140	4.9066	80	1	80
Dead	1560	4.4746	80	1	60
Dead	1260	2.9496	70	1	5
Dead	1140	4.7856	70	1	90
Dead	720	5.3892	80	2	80
Dead	930	5.3892	80	2	80
Dead	900	5.3892	80	2	80
Dead	870	6.0878	80	3	90
Dead	1380	3.871	70	0	70
Dead	1080	4.4042	70	2	50
Dead	450	5.2238	80	3	50
Dead	1110	4.087	70	0	80
Dead	720	5.4596	90	1	90
Dead	480	6.2088	90	3	80
Dead	930	3.9462	50	2	60
Alive	2580	2.13	60	0	5
Alive	2370	2.022	60	0	0
Alive	2760	3.439	70	0	50
Alive	1890	2.333	50	0	30
Alive	1980	2.955	30	0	90
Alive	2250	2.791	70	0	20
Alive	1830	1.106	20	0	20
Alive	2040	3.655	70	0	60
Alive	1920	3.318	60	0	60
Alive	2160	3.7746	40	1	90
Alive	1950	3.318	60	0	60
Alive	2100	3.8512	60	2	40
Alive	1770	2.7582	50	2	5
Alive	1860	2.13	60	0	5
Alive	2550	3.534	60	0	70
Alive	2460	3.3242	70	2	0
Alive	2700	1.119	30	0	5
Alive	2310	3.1772	40	2	40
Alive	2070	2.467	70	0	5
Alive	2190	3.2002	80	1	1
Alive	1680	3.966	60	0	90
Alive	1890	3.0316	50	1	40
Alive	1770	4.9312	60	2	90
Alive	1650	3.3242	70	2	0
Alive	1920	4.7856	70	1	90
Alive	1740	3.223	70	0	40
Alive	1800	1.456	40	0	5
Alive	1710	4.9312	60	2	90
Alive	1680	4.5758	80	3	20
Alive	2220	2.0466	40	1	10
Alive	2400	4.0426	80	1	40
Alive	1950	4.4548	70	3	30
Alive	1710	3.4438	40	3	30
Alive	1980	3.0952	60	2	5
Alive	2280	2.0194	30	2	2
Alive	1680	2.9496	70	1	5
Alive	2040	1.227	30	0	10
Alive	1860	4.5942	50	2	90
Alive	2070	3.5026	80	1	15
Alive	1830	3.75	60	0	80
Alive	1710	4.5696	70	1	80
Alive	2280	4.3536	70	1	70
Alive	1950	2.6242	30	2	30
Alive	1860	4.9312	60	2	90
Alive	2220	2.9106	40	1	50
Alive	1680	3.3686	60	1	40
Alive	2010	2.3836	50	1	10
Alive	1740	2.6946	40	1	40
Alive	1770	2.791	70	0	20
Alive	1830	2.86	40	0	70
Alive	2040	3.2736	70	1	20
Alive	2250	4.1376	70	1	60
Alive	1920	3.7056	70	1	40
Alive	1650	4.3092	80	2	30
Alive	1710	5.1226	80	1	90
Alive	1680	4.4486	60	1	90
Alive	1950	3.7562	70	2	20
Alive	1770	3.3674	70	2	2
Alive	2010	4.4486	60	1	90
Alive	1830	4.7412	80	2	50
Alive	2040	5.1732	80	2	70
Alive	1740	4.9572	80	2	60
Alive	1950	3.7562	70	2	20
Alive	1980	4.6202	70	2	60
Alive	2190	4.3782	50	2	80
Alive	2430	3.1772	40	2	40
Alive	1800	3.2032	60	2	10
Alive	2130	2.9496	70	1	5
Alive	1680	3.5846	60	1	50
Alive	1890	3.1526	60	1	30
Alive	1830	2.7206	60	1	10
Alive	1740	2.8156	50	1	30
Alive	1830	3.6092	40	2	60
Alive	1950	3.9216	70	1	50
Alive	2250	5.6052	80	2	90
Alive	1650	4.8608	50	3	80
Alive	2010	3.2278	40	3	20
Alive	1740	3.076	40	0	80
Alive	1950	3.2866	80	1	5
Alive	1860	3.007	70	0	30
Alive	1830	3.4896	70	1	30
Alive	2040	1.456	40	0	5
Alive	2160	3.4896	70	1	30
Alive	1710	3.1526	60	1	30
Alive	1890	2.6126	60	1	5
Alive	1740	2.2756	50	1	5
Alive	1650	3.413	50	0	80
Alive	2190	2.117	50	0	20
Alive	1890	2.2626	40	1	20
Alive	2040	2.67	60	0	30
Alive	2100	2.9106	40	1	50
Alive	1680	3.8006	60	1	60
Alive	1920	3.0316	50	1	40
Alive	2010	3.1656	70	1	15
Alive	2580	3.681	90	0	30
Alive	1710	2.1416	30	1	30
Alive	1650	4.0166	60	1	70
Alive	1860	2.13	60	0	5
Alive	1770	3.2982	50	2	30
Alive	2010	1.564	40	0	10
Alive	1680	3.102	60	0	50
Alive	1890	1.685	50	0	0
Alive	1830	2.981	50	0	60
Alive	1830	2.6126	60	1	5
Alive	2310	2.765	50	0	50
Alive	2040	2.13	60	0	5
Alive	1770	2.212	40	0	40
Alive	2010	1.9386	40	1	5
Alive	1650	3.9216	70	1	50
Alive	2130	2.8156	50	1	30
Alive	1740	2.3836	50	1	10
Alive	1890	2.0466	40	1	10
Alive	2100	2.804	80	0	5
Alive	1980	1.6016	30	1	5
Alive	2010	1.793	50	0	5
Alive	1710	3.3686	60	1	40
Alive	1800	2.7206	60	1	10
Alive	1950	0.89	20	0	10
Alive	2250	2.804	80	0	5
Alive	1710	1.106	20	0	20
Alive	1920	1.348	40	0	0
Alive	1680	3.223	70	0	40
Alive	1770	3.629	50	0	90
Alive	1680	3.534	60	0	70
Alive	1680	3.292	40	0	90
Alive	1890	4.4042	70	2	50
Alive	1830	1.793	50	0	5
Alive	1920	1.1998	20	1	2
Alive	1860	3.629	50	0	90
Alive	1650	4.303	70	0	90
Alive	1680	4.2832	60	2	60
Alive	1920	4.5696	70	1	80
Alive	1830	3.439	70	0	50
Alive	2040	3.7562	70	2	20
Alive	1710	3.8772	80	2	10
Alive	1680	4.3536	70	1	70
Alive	1830	4.3338	60	3	40
Alive	2010	3.413	50	0	80
Alive	1860	3.2408	50	3	5
Alive	1710	1.348	40	0	0
Alive	2130	1.78	40	0	20
Alive	1920	3.7056	70	1	40
Alive	1890	1.685	50	0	0
Alive	2190	2.428	40	0	50
Alive	1860	1.348	40	0	0
Alive	1860	3.992	80	0	60
Alive	2040	3.9216	70	1	50
Alive	1710	2.3316	10	1	70
Alive	1770	2.549	50	0	40
Alive	1710	3.6092	40	2	60
Alive	2040	4.424	80	0	80
Alive	2250	1.8306	40	1	0
Alive	1890	2.333	50	0	30
Alive	1770	2.022	60	0	0
Alive	1860	1.119	30	0	5
Alive	2100	1.685	50	0	0
Alive	2130	1.348	40	0	0
Alive	1890	1.011	30	0	0
Alive	1920	2.5262	60	1	1
Alive	1650	2.6502	50	2	0
Alive	2220	1.685	50	0	0
Alive	1740	2.644	40	0	60
Alive	2280	2.022	60	0	0
Alive	1920	2.022	60	0	0
Alive	2070	3.5846	60	1	50
Alive	1950	0.674	20	0	0
Alive	1890	4.329	90	0	60
Alive	1650	4.64	80	0	90
Alive	1890	2.307	30	0	60
Alive	1920	3.128	80	0	20
Alive	2130	1.901	50	0	10
Alive	1860	2.022	60	0	0
Alive	1770	5.1732	80	2	70
Alive	1860	4.4746	80	1	60
Alive	2130	2.13	60	0	5
Alive	2520	1.8306	40	1	0
Alive	1980	1.685	50	0	0
Alive	1740	4.087	70	0	80
Alive	1890	3.0316	50	1	40
Alive	1680	2.402	20	0	80
Alive	2070	3.223	70	0	40
Alive	1860	2.7392	80	0	2
Alive	2370	1.348	40	0	0
Alive	1710	3.9968	50	3	40
Alive	1860	4.64	80	0	90
Alive	2010	2.765	50	0	50
Alive	1740	2.6242	30	2	30
Alive	1920	1.443	30	0	20
Alive	1650	4.303	70	0	90
Alive	2340	1.685	50	0	0
Alive	1890	2.117	50	0	20
Alive	2400	0.985	10	0	30
Alive	1710	1.443	30	0	20
Alive	1950	3.0576	70	1	10
Alive	2040	2.117	50	0	20
Alive	1830	2.359	70	0	0
Alive	1770	2.307	30	0	60
Alive	2160	0.8196	10	1	0
Alive	1890	3.2982	50	2	30
Alive	2310	1.78	40	0	20
Alive	2160	1.659	30	0	30
Alive	1890	2.359	70	0	0
Alive	2040	1.7282	50	0	2
Alive	1740	1.4676	10	1	30
Alive	1650	3.966	60	0	90
Alive	1770	4.1116	50	1	90
Alive	2040	1.901	50	0	10
Alive	1950	3.871	70	0	70
Alive	2130	1.348	40	0	0
Alive	1770	2.981	50	0	60
Alive	1950	4.0166	60	1	70
Alive	2100	2.117	50	0	20
Alive	2280	1.417	10	0	50
Alive	1680	4.087	70	0	80
Alive	1800	2.186	20	0	70
Alive	2670	2.022	60	0	0
Alive	2460	1.348	40	0	0
Alive	1950	3.871	70	0	70
Alive	1650	2.886	60	0	40
Alive	2160	2.67	60	0	30
Alive	2010	2.765	50	0	50
Alive	1680	4.545	90	0	70
Alive	2070	2.644	40	0	60
Alive	1830	0.674	20	0	0
Alive	2100	3.871	70	0	70
Alive	1740	2.86	40	0	70
Alive	1890	2.765	50	0	50
Alive	1950	2.359	70	0	0
Alive	1740	3.56	80	0	40
Alive	2250	1.564	40	0	10
Alive	1800	2.022	60	0	0
Alive	1710	2.022	60	0	0
Alive	1950	3.2866	80	1	5
Alive	1770	3.007	70	0	30
Alive	1650	2.5046	60	1	0
Alive	1800	2.238	60	0	10
Alive	1710	1.793	50	0	5
Alive	1860	3.629	50	0	90
Alive	2040	2.359	70	0	0
Alive	2070	3.292	40	0	90
Alive	2250	2.4786	40	1	30
Alive	1860	2.4212	40	2	5
Alive	1650	4.9066	80	1	80
Alive	2160	2.022	60	0	0
Alive	1860	1.78	40	0	20
Alive	1770	2.117	50	0	20
Alive	1680	2.333	50	0	30
Alive	2100	2.307	30	0	60
Alive	1830	1.685	50	0	0
Alive	1710	4.0166	60	1	70
Alive	1980	1.996	40	0	30
Alive	1650	3.629	50	0	90
Alive	1650	4.303	70	0	90
Alive	1890	2.359	70	0	0
Alive	2040	1.106	20	0	20
Alive	1710	4.329	90	0	60
Alive	2010	0.553	10	0	10
