# Supplementary material for: Exploration and validation of the Ki67, Her-2, and mutant P53 protein-based risk model, nomogram and lymph node metastasis model for predicting colorectal cancer progression and prognosis
Source: Front Oncol. 2023 Nov 23;13:1236441. doi: 10.3389/fonc.2023.1236441 (PMC10704156; doi:10.3389/fonc.2023.1236441)
Supplement: Supplementary file 1 [file DataSheet_1.zip › Specification, Data sheets and Working sheets for all tables and figures/Data sheets for Figure 6/Data sheet for Figure 6K.xlsx]

## Sheet: Sheet1
#Riskscore	Low Risk	Low Risk	Low Risk	Low Risk	Low Risk	Low Risk	Low Risk	Low Risk	Low Risk	Low Risk	Low Risk	Low Risk	Low Risk	Low Risk	Low Risk	Low Risk	Low Risk	Low Risk	Low Risk	Low Risk	High Risk	Low Risk	High Risk	Low Risk	High Risk	Low Risk	Low Risk	High Risk	High Risk	Low Risk	High Risk	High Risk	Low Risk	Low Risk	Low Risk	Low Risk	Low Risk	High Risk	Low Risk	Low Risk	High Risk	High Risk	Low Risk	High Risk	Low Risk	Low Risk	Low Risk	Low Risk	Low Risk
Patient	Patient 2	Patient 3	Patient 8	Patient 10	Patient 12	Patient 14	Patient 15	Patient 19	Patient 22	Patient 23	Patient 27	Patient 29	Patient 32	Patient 33	Patient 38	Patient 42	Patient 43	Patient 44	Patient 46	Patient 51	Patient 52	Patient 54	Patient 64	Patient 67	Patient 72	Patient 77	Patient 80	Patient 81	Patient 86	Patient 88	Patient 90	Patient 95	Patient 96	Patient 99	Patient 102	Patient 106	Patient 112	Patient 116	Patient 120	Patient 122	Patient 125	Patient 131	Patient 135	Patient 136	Patient 139	Patient 140	Patient 141	Patient 143	Patient 146
Ki-67	60	60	70	50	30	70	20	70	60	40	60	60	50	60	60	70	30	40	70	80	60	50	60	70	70	70	40	60	80	40	80	70	40	60	30	70	30	50	80	60	70	70	30	60	40	60	50	40	70
Her-2	0	0	0	0	0	0	0	0	0	1	0	2	2	0	0	2	0	2	0	1	0	1	2	2	1	0	0	2	3	1	1	3	3	2	2	1	0	2	1	0	1	1	2	2	1	1	1	1	0
Mutation P53	5	0	50	30	90	20	20	60	60	90	60	40	5	5	70	0	5	40	5	1	90	40	90	0	90	40	5	90	20	10	40	30	30	5	2	5	10	90	15	80	80	70	30	90	50	40	10	40	20
N Stage	0	0	0	0	0	0	0	0	0	0	0	0	0	0	2	0	0	0	0	1	0	0	2	2	2	2	0	1	1	0	0	0	0	0	0	0	0	2	2	0	0	0	0	0	0	0	0	0	0
T Stage	1	1	2	2	2	2	2	3	3	1	3	3	3	3	3	3	1	1	3	1	3	3	3	3	3	3	2	2	3	1	1	3	3	3	1	3	1	3	3	3	3	3	3	3	3	3	3	3	3
[truncated: 523 more columns]
