# Supplementary material for: Exploration and validation of the Ki67, Her-2, and mutant P53 protein-based risk model, nomogram and lymph node metastasis model for predicting colorectal cancer progression and prognosis
Source: Front Oncol. 2023 Nov 23;13:1236441. doi: 10.3389/fonc.2023.1236441 (PMC10704156; doi:10.3389/fonc.2023.1236441)
Supplement: Supplementary file 1 [file DataSheet_1.zip › Specification, Data sheets and Working sheets for all tables and figures/Data sheets for Figure 7/Data sheet for Figure 7A.xlsx]

## Sheet: Sheet1
Male	Female
2.359	2.333
4.2572	2.6946
5.3892	2.9496
2.0194	3.75
1.5182	1.78
3.6106	3.8006
2.13	3.9216
3.8512	4.8362
3.9722	3.076
5.2682	2.955
1.227	3.5026
4.208	3.033
4.5942	4.9312
5.1226	1.5886
3.655	4.0412
3.75	3.8006
3.6236	2.9106
4.3536	2.9366
4.5696	2.791
3.0316	3.8006
4.4746	2.86
4.9312	3.7056
3.9462	3.3426
4.7412	2.4212
4.3536	1.875
2.6242	5.1226
4.9312	4.303
3.5402	3.6796
2.791	4.64
3.3686	3.2866
2.3836	3.8006
2.9496	3.4636
2.6946	4.7412
3.9722	5.1226
1.106	4.7152
3.2736	3.2736
4.2326	4.1882
3.1266	3.655
4.1376	2.6126
3.7056	4.9572
4.3092	5.6052
3.9462	5.2682
5.3892	3.7562
5.7262	4.4746
3.9202	1.685
4.4486	3.8956
4.8362	4.9818
3.7562	4.2326
4.1882	2.523
4.5696	3.7562
4.5696	3.1772
4.7152	3.2032
3.3674	3.0952
4.6906	2.9496
4.4486	3.5846
3.9722	3.318
5.2682	4.4486
5.1732	3.6092
4.1622	3.9216
4.5696	4.8362
3.5586	4.8608
5.1732	5.1732
5.1226	3.2278
4.4486	3.076
4.8868	3.2866
4.9066	3.007
4.5696	1.456
2.13	3.7056
2.6748	3.4896
3.5778	3.9216
3.0576	3.1526
4.6202	2.6126
2.4212	2.428
4.3782	4.1376
3.5402	2.2756
2.4212	3.413
3.8512	2.117
3.7746	3.8006
3.1526	3.0316
4.4042	3.141
4.0672	4.3536
2.7206	2.644
2.8156	3.871
3.7562	3.1656
3.0952	3.681
2.7582	2.1416
3.7746	4.0166
2.9352	2.13
5.6052	2.886
5.7262	2.575
5.3892	3.8512
5.2682	2.4212
5.3892	3.102
5.5348	1.685
4.1654	3.7302
2.9872	2.9612
3.7692	2.022
4.6906	4.303
2.117	2.212
3.655	1.9386
3.1526	3.9216
3.128	2.8156
3.56	3.223
4.303	3.1526
4.4486	2.359
3.1526	3.9216
3.4896	2.0466
3.318	1.119
3.223	2.13
3.5846	0.89
3.534	1.348
3.1526	4.3536
3.318	3.223
3.3686	3.534
2.2626	5.4398
2.9496	5.6052
2.67	4.329
4.64	4.4042
2.9106	1.793
2.5046	4.4746
4.087	5.6052
3.8512	4.7152
3.2982	5.1732
3.4322	2.765
1.564	3.629
1.9256	3.966
3.2032	5.2942
3.0822	3.033
2.981	4.5942
3.966	3.534
4.1376	5.2682
2.6126	4.9066
3.318	4.6906
2.765	4.2832
2.7206	5.6052
2.13	4.9572
1.793	4.303
2.6946	5.1226
2.6126	4.303
2.359	2.955
3.007	4.5696
2.7582	3.7562
2.3836	5.3892
2.804	5.9928
1.6016	5.6052
2.981	3.7692
1.793	2.575
3.3686	3.871
2.13	3.413
2.7206	3.629
3.5586	3.3242
3.292	3.2408
2.804	3.318
1.106	5.2682
3.629	4.303
3.5846	3.6352
3.3946	3.7056
3.629	3.992
3.534	5.2682
4.9312	1.685
5.4398	2.428
3.292	4.6906
4.64	3.966
3.8956	5.2682
2.67	5.6558
2.3806	3.992
3.5586	3.655
1.1998	3.75
4.424	3.7692
5.3892	1.8306
4.3782	2.467
3.75	2.022
4.303	3.56
4.1622	1.119
4.1882	5.7262
5.2682	3.102
5.9422	1.348
5.7262	5.0768
5.2682	4.9066
5.6052	2.5262
5.3188	5.8718
4.7918	2.86
5.4138	5.0522
3.5142	5.2436
4.1116	2.022
4.5696	2.4082
4.9572	5.6052
4.5696	4.329
4.2832	4.1376
5.5102	4.64
4.8362	4.2326
4.7152	2.791
5.6052	3.629
3.439	4.5942
3.8772	1.78
5.7508	4.2572
4.8868	2.8632
5.0522	1.901
1.633	3.2002
4.4486	2.022
4.3536	5.1732
4.64	4.4746
3.6858	1.8306
5.4398	4.64
4.3338	4.9312
5.9928	3.4896
4.3338	3.223
4.303	4.7856
4.5696	1.348
4.424	4.4992
1.348	3.534
1.119	4.9066
1.78	4.424
4.7856	2.6242
5.4596	1.443
4.3782	4.5696
3.1772	5.1226
1.348	4.303
3.629	6.0878
6.0878	3.076
3.9216	4.087
2.3316	4.0166
4.6202	1.685
5.0522	0.985
2.549	4.8362
3.0562	5.6558
4.5696	2.117
3.6092	2.402
4.424	4.9066
2.333	2.86
1.685	4.8116
4.2586	0.8196
1.011	4.6202
5.9422	1.78
3.6092	1.7282
2.6502	4.2326
4.6906	3.007
1.685	4.3536
4.64	5.6052
3.3946	4.5942
3.8252	5.1226
2.644	3.534
2.022	5.4138
3.5846	3.249
3.223	3.2032
5.6052	4.9066
3.75	5.0522
3.8772	4.1376
0.674	4.6202
2.886	2.186
3.7056	4.5696
2.307	2.886
5.0522	4.303
4.7856	4.2832
6.0878	3.128
5.2682	4.303
4.303	3.4636
3.128	5.2436
4.1116	4.545
2.13	4.3796
1.685	5.1226
5.2682	4.7152
4.087	0.674
3.966	3.8006
2.981	3.7056
4.7856	4.2586
3.076	2.804
3.871	3.3946
4.7856	3.3242
3.0316	1.564
2.402	2.022
4.7856	4.8362
2.1676	4.7152
2.7392	3.8266
3.9968	3.007
3.7746	3.318
4.64	4.0166
5.0522	3.413
3.0316	5.9422
2.765	1.793
3.871	2.359
4.7856	3.776
2.402	3.8266
1.685	4.7856
2.117	5.8718
4.9312	4.977
4.9818	6.0878
1.443	4.0932
4.2326	4.7856
3.0576	4.7856
5.1226	4.9066
5.2436	1.685
2.359	4.5696
2.307	5.3892
2.467	5.3892
3.2982	3.655
4.424	6.0878
4.1622	3.871
1.659	4.329
2.359	4.087
5.6052	0.553
3.871	4.9312
4.9312	3.102
1.4676	2.804
4.545	4.9312
3.966	3.871
4.1116	3.102
6.0878	2.0466
1.901	4.0426
4.2586	1.456
2.238	5.7768
5.2942	3.0952
3.871
1.659
4.087
1.348
3.992
4.2326
2.981
4.303
4.087
4.0932
4.0166
2.117
4.087
4.5942
1.417
2.1676
4.087
2.86
5.4596
4.303
2.022
1.348
3.4636
3.75
3.871
5.3892
4.9066
2.67
2.549
2.765
3.5142
4.0672
5.0522
4.5696
4.9312
2.467
3.7056
3.655
2.8416
4.087
2.644
3.871
2.86
4.424
2.765
4.5696
4.3536
4.64
2.359
2.886
3.56
5.4596
4.303
5.2682
2.022
3.9216
3.534
5.2682
3.6796
3.007
3.2866
5.1732
2.5046
2.238
5.1226
5.1226
2.886
5.3892
3.629
5.1732
3.292
2.4786
3.292
5.0522
4.4486
2.4212
4.9066
4.5696
2.022
4.6202
3.439
4.0166
3.9216
1.78
3.992
3.197
4.424
2.117
4.2832
2.333
2.307
5.9422
3.75
3.249
4.4746
4.0166
1.996
2.9496
3.629
4.7856
3.7056
4.9312
2.886
5.9422
5.3892
4.303
2.359
2.8156
1.106
4.4042
5.2238
5.4596
3.966
6.2088
3.9462
3.223
3.1786
3.439
1.456
3.992
5.6052
4.5758
4.424
1.1566
1.659
1.8306
1.793
5.8718
4.4548
3.4438
6.0878
