# Supplementary material for: Exploration and validation of the Ki67, Her-2, and mutant P53 protein-based risk model, nomogram and lymph node metastasis model for predicting colorectal cancer progression and prognosis
Source: Front Oncol. 2023 Nov 23;13:1236441. doi: 10.3389/fonc.2023.1236441 (PMC10704156; doi:10.3389/fonc.2023.1236441)
Supplement: Supplementary file 1 [file DataSheet_1.zip › Specification, Data sheets and Working sheets for all tables and figures/Data sheets for Figure 7/Data sheet for Figure 7B.xlsx]

## Sheet: Sheet1
≤65	＞65
2.6946	2.333
3.75	2.9496
1.78	3.8006
3.9216	4.8362
4.9312	3.076
3.8006	2.955
2.9366	3.5026
2.791	3.033
3.8006	1.5886
2.86	4.0412
3.7056	2.9106
3.3426	1.875
2.4212	4.303
5.1226	3.8006
3.6796	3.4636
4.64	5.1226
3.2866	4.7152
4.7412	4.1882
3.2736	3.7562
3.655	3.2032
2.6126	3.0952
4.9572	3.318
5.6052	3.6092
5.2682	3.9216
4.4746	4.8608
1.685	3.007
3.8956	3.7056
4.9818	2.6126
4.2326	4.1376
2.523	2.117
3.7562	3.8006
3.1772	3.0316
2.9496	4.3536
3.5846	3.1656
4.4486	2.1416
4.8362	4.0166
5.1732	2.4212
3.2278	3.102
3.076	3.7302
3.2866	2.022
1.456	3.9216
3.4896	2.8156
3.9216	3.223
3.1526	3.9216
2.428	2.0466
2.2756	1.119
3.413	3.534
3.141	5.4398
2.644	4.4042
3.871	1.793
3.681	5.6052
2.13	3.033
2.886	4.5942
2.575	4.9066
3.8512	4.2832
1.685	5.6052
2.9612	5.1226
4.303	5.3892
2.212	5.9928
1.9386	3.7692
3.1526	3.318
2.359	5.2682
2.13	3.6352
0.89	3.992
1.348	5.2682
4.3536	3.966
3.223	5.2682
5.6052	5.6558
4.329	3.992
4.4746	3.655
4.7152	3.7692
5.1732	5.7262
2.765	5.0768
3.629	2.86
3.966	5.2436
5.2942	2.022
3.534	2.4082
5.2682	4.1376
4.6906	3.629
4.9572	4.5942
4.303	4.2572
4.303	4.4746
2.955	4.64
4.5696	4.9312
3.7562	4.9066
5.6052	4.5696
2.575	3.076
3.871	4.0166
3.413	1.685
3.629	5.6558
3.3242	2.402
3.2408	4.9066
4.303	2.86
3.7056	0.8196
1.685	4.6202
2.428	1.78
4.6906	1.7282
3.75	4.3536
1.8306	5.1226
2.467	3.534
2.022	5.4138
3.56	3.2032
1.119	4.9066
3.102	4.1376
1.348	4.6202
4.9066	2.186
2.5262	4.5696
5.8718	3.128
5.0522	4.303
5.6052	5.2436
4.329	4.3796
4.64	2.804
4.2326	3.3946
2.791	1.564
1.78	2.022
2.8632	4.7152
1.901	3.8266
3.2002	4.0166
2.022	1.793
5.1732	3.776
1.8306	3.8266
3.4896	4.7856
3.223	4.977
4.7856	6.0878
1.348	4.9066
4.4992	4.5696
3.534	5.3892
4.424	6.0878
2.6242	4.9312
1.443	2.804
5.1226	3.102
4.303	3.0952
6.0878	4.2572
4.087	5.3892
0.985	2.0194
4.8362	3.6106
2.117	5.2682
4.8116	4.208
4.2326	5.1226
3.007	3.655
5.6052	3.6236
4.5942	4.5696
3.249	4.9312
5.0522	4.9312
2.886	3.5402
4.303	3.3686
4.2832	2.6946
3.4636	1.106
4.545	3.2736
5.1226	4.2326
4.7152	3.1266
0.674	3.7056
3.8006	4.3092
3.7056	5.3892
4.2586	5.7262
3.3242	4.4486
4.8362	4.8362
3.007	3.7562
3.318	4.1882
3.413	4.5696
5.9422	4.7152
2.359	4.6906
5.8718	3.9722
4.0932	5.1732
4.7856	4.1622
4.7856	5.1732
1.685	4.8868
5.3892	4.5696
3.655	2.13
3.871	2.6748
4.329	3.5778
4.087	4.6202
0.553	3.5402
3.102	2.4212
4.9312	3.7746
3.871	3.1526
2.0466	4.0672
4.0426	2.7206
1.456	2.8156
5.7768	3.7562
2.359	2.7582
1.5182	2.9352
2.13	5.2682
3.8512	5.3892
3.9722	4.6906
1.227	2.117
4.5942	3.1526
3.75	3.128
4.3536	4.303
3.0316	3.318
4.4746	3.5846
3.9462	3.534
4.7412	3.1526
4.3536	3.3686
2.6242	2.67
2.791	3.966
2.3836	2.6126
2.9496	2.7206
3.9722	2.13
4.1376	2.6126
3.9462	2.804
3.9202	1.6016
4.5696	3.5586
3.3674	3.629
4.4486	3.534
5.2682	4.9312
4.5696	3.292
3.5586	2.3806
5.1226	4.424
4.4486	4.3782
4.9066	5.7262
3.0576	5.3188
2.4212	4.7918
4.3782	5.4138
3.8512	3.5142
4.4042	4.1116
3.0952	4.2832
3.7746	5.5102
5.6052	4.7152
5.7262	4.8868
5.3892	4.4486
5.5348	4.3338
4.1654	4.5696
2.9872	6.0878
3.7692	2.549
3.655	4.5696
3.56	3.6092
4.4486	4.424
3.1526	2.6502
3.4896	3.8252
3.223	2.022
3.318	3.223
2.2626	5.6052
2.9496	3.75
4.64	3.8772
2.9106	2.886
2.5046	3.7056
4.087	5.0522
3.8512	4.7856
3.2982	6.0878
3.4322	5.2682
1.564	4.303
1.9256	5.2682
3.2032	3.076
3.0822	4.7856
2.981	2.402
4.1376	2.7392
3.318	3.7746
2.765	5.0522
1.793	2.765
2.6946	3.0576
2.359	2.359
3.007	2.467
2.7582	3.2982
2.3836	4.424
2.981	3.871
1.793	4.9312
3.3686	4.1116
2.13	1.901
2.7206	4.087
3.292	3.992
2.804	2.981
1.106	2.117
3.629	4.5942
3.5846	2.1676
3.3946	4.303
5.4398	3.4636
4.64	3.75
3.8956	5.3892
2.67	4.9066
3.5586	2.67
1.1998	2.549
5.3892	2.765
3.75	3.5142
4.303	4.5696
4.1622	3.7056
4.1882	3.655
5.2682	4.424
5.9422	2.765
5.2682	4.5696
5.6052	2.886
4.5696	2.022
4.9572	5.2682
4.5696	3.6796
4.8362	3.007
5.6052	5.1732
3.439	2.5046
3.8772	2.238
5.7508	2.886
5.0522	3.629
1.633	2.4786
4.3536	5.0522
4.64	4.4486
3.6858	4.5696
5.4398	4.6202
5.9928	3.9216
4.3338	3.992
4.303	3.197
4.424	4.424
1.348	3.75
1.119	3.249
1.78	3.7056
4.7856	4.9312
5.4596	2.886
4.3782	5.9422
3.1772	4.303
1.348	2.359
3.629	1.106
3.9216	4.4042
2.3316	6.2088
4.6202	3.223
5.0522	3.1786
3.0562	5.6052
2.333	4.5758
1.685	1.1566
4.2586	1.8306
1.011	1.793
5.9422	3.4438
3.6092
4.6906
1.685
4.64
3.3946
2.644
3.5846
0.674
2.307
3.128
4.1116
2.13
1.685
4.087
3.966
2.981
4.7856
3.871
3.0316
4.7856
2.1676
3.9968
4.64
3.0316
3.871
4.7856
2.402
1.685
2.117
4.9312
4.9818
1.443
4.2326
5.1226
5.2436
2.307
4.1622
1.659
2.359
5.6052
1.4676
4.545
3.966
6.0878
4.2586
2.238
5.2942
3.871
1.659
1.348
4.2326
4.303
4.087
4.0932
4.0166
4.087
1.417
4.087
2.86
5.4596
2.022
1.348
3.871
4.0672
5.0522
4.9312
2.467
2.8416
4.087
2.644
3.871
2.86
4.3536
4.64
2.359
3.56
5.4596
4.303
5.2682
3.9216
3.534
3.2866
5.1226
5.1226
5.3892
5.1732
3.292
3.292
2.4212
4.9066
2.022
3.439
4.0166
1.78
2.117
4.2832
2.333
2.307
5.9422
4.4746
4.0166
1.996
2.9496
3.629
4.7856
5.3892
2.8156
5.2238
5.4596
3.966
3.9462
3.439
1.456
3.992
4.424
1.659
5.8718
4.4548
6.0878
