# Supplementary material for: Exploration and validation of the Ki67, Her-2, and mutant P53 protein-based risk model, nomogram and lymph node metastasis model for predicting colorectal cancer progression and prognosis
Source: Front Oncol. 2023 Nov 23;13:1236441. doi: 10.3389/fonc.2023.1236441 (PMC10704156; doi:10.3389/fonc.2023.1236441)
Supplement: Supplementary file 1 [file DataSheet_1.zip › Specification, Data sheets and Working sheets for all tables and figures/Data sheets for Figure 7/Data sheet for Figure 7C.xlsx]

## Sheet: Sheet1
Right Hemicolon	Left Hemicolon	Rectum
2.6946	3.75	1.685
3.9216	1.78	2.523
4.9312	3.8006	3.8512
2.9366	2.4212	4.303
2.791	3.6796	4.329
3.8006	4.64	3.534
2.86	3.2736	4.303
3.7056	3.655	4.5696
3.3426	5.6052	3.3242
5.1226	5.2682	3.7056
3.2866	4.9818	1.685
4.7412	3.7562	2.428
2.6126	3.1772	4.6906
4.9572	2.9496	3.75
4.4746	3.5846	1.8306
3.8956	5.1732	2.467
4.2326	3.2278	2.022
4.4486	3.076	3.56
4.8362	3.1526	1.119
3.2866	2.2756	3.102
1.456	3.413	1.348
3.4896	3.141	4.9066
3.9216	2.644	2.5262
2.428	3.871	5.8718
1.685	3.681	5.0522
2.9612	2.13	5.6052
2.212	2.886	4.329
1.9386	2.575	4.64
3.1526	2.13	4.2326
2.359	0.89	1.78
1.348	3.223	2.8632
4.3536	4.4746	1.901
5.6052	2.765	3.2002
4.7152	3.629	2.022
5.1732	3.966	5.1732
5.2942	5.2682	1.8306
2.955	4.6906	3.4896
5.6052	4.9572	3.223
2.575	4.303	4.7856
3.871	3.7562	1.348
3.629	3.413	4.4992
2.791	3.2408	3.534
3.3242	4.303	4.424
3.102	5.6052	2.6242
3.871	4.8362	1.443
2.0466	4.7856	5.1226
4.0426	4.9312	4.303
2.13	1.456	6.0878
3.8512	5.7768	4.087
3.9722	2.359	0.985
1.227	1.5182	4.8362
4.5942	3.0316	2.117
4.3536	4.7412	4.8116
4.4746	4.3536	4.2326
3.9462	2.6242	3.007
2.791	4.1376	4.5942
2.3836	3.9462	3.249
2.9496	4.5696	5.0522
3.9722	3.3674	2.886
3.9202	5.2682	4.303
4.4486	4.5696	4.2832
5.1226	3.5586	3.4636
4.4486	2.4212	4.545
4.9066	3.8512	5.1226
3.0576	5.6052	4.7152
4.3782	5.7262	0.674
4.4042	5.3892	3.8006
3.0952	5.5348	3.7056
4.1654	3.655	4.2586
3.7692	3.1526	3.007
3.56	3.223	3.318
4.4486	2.2626	3.413
3.4896	2.9496	5.9422
3.8512	4.64	2.359
3.2982	2.9106	5.8718
3.4322	2.5046	4.0932
1.564	2.981	4.7856
1.9256	1.793	1.685
3.2032	3.3686	5.3892
3.0822	2.7206	3.655
2.981	3.292	3.871
4.1376	1.106	4.329
3.318	3.629	4.087
2.765	3.5846	0.553
2.6946	5.4398	3.75
2.359	3.8956	3.7746
3.007	2.67	2.9872
2.3836	3.5586	3.318
2.804	1.1998	4.087
4.64	3.75	1.793
5.3892	4.303	2.7582
3.8772	4.1622	2.13
5.7508	4.1882	3.3946
5.0522	5.2682	1.633
5.9928	5.9422	1.119
1.348	5.2682	1.78
5.6052	5.6052	4.7856
1.659	4.5696	5.4596
5.0522	4.9572	4.3782
4.2832	4.5696	3.1772
1.456	4.8362	1.348
4.424	5.6052	3.629
5.8718	3.439	3.9216
2.9496	4.3536	2.3316
3.8006	4.64	4.6202
4.8362	3.6858	5.0522
1.5886	5.4398	3.0562
1.875	4.3338	2.333
3.8006	4.303	1.685
3.4636	4.424	4.2586
5.1226	4.1622	1.011
4.1882	4.0672	5.9422
3.6092	4.9312	3.6092
3.9216	3.292	4.6906
2.6126	3.439	1.685
2.4212	3.992	4.64
3.102	1.659	3.3946
3.7302	4.4548	2.644
3.9216	6.0878	3.5846
2.8156	2.333	0.674
3.223	3.076	2.307
3.9216	2.955	3.128
5.4398	3.033	4.1116
3.033	4.0412	2.13
4.2832	2.9106	1.685
5.1226	4.303	4.087
5.9928	4.7152	3.966
3.7692	3.7562	2.981
3.6352	3.2032	4.7856
4.9312	3.0952	3.871
2.804	4.8608	3.0316
3.102	3.007	4.7856
5.3892	3.7056	2.1676
5.2682	4.1376	3.9968
4.5696	2.117	4.64
3.3686	3.8006	3.0316
2.6946	3.0316	3.871
1.106	4.3536	4.7856
5.3892	3.1656	2.402
5.7262	2.1416	1.685
4.4486	4.0166	2.117
4.1882	2.022	4.9312
4.5696	2.0466	4.9818
3.9722	1.119	1.443
4.1622	3.534	4.2326
5.1732	4.4042	5.1226
2.6748	1.793	5.2436
3.5778	4.9066	2.307
3.5402	5.6052	1.659
3.1526	5.3892	2.359
4.0672	3.318	1.4676
2.7206	5.2682	4.545
2.8156	3.0952	3.966
3.7562	4.2572	6.0878
2.7582	2.0194	4.2586
5.2682	3.6106	2.238
2.117	4.208	5.2942
3.1526	4.9312	3.871
3.966	4.9312	1.348
2.6126	3.5402	4.2326
2.7206	3.1266	4.303
2.13	3.7056	4.087
2.6126	4.3092	4.0932
3.292	4.8362	4.0166
4.424	3.7562	4.087
4.3782	4.7152	1.417
5.3188	4.6906	4.087
4.7918	5.1732	2.86
4.1116	4.8868	5.4596
4.8868	4.5696	2.022
4.3338	2.13	1.348
3.076	4.6202	3.871
5.1732	2.4212	2.467
5.9422	3.7746	2.8416
3.223	2.9352	4.087
3.1786	5.3892	2.644
4.5758	4.6906	3.871
1.8306	4.303	2.86
1.793	3.318	4.3536
	3.534	4.64
	3.1526	2.359
	3.3686	3.56
	2.67	5.4596
	2.804	4.303
	1.6016	5.2682
	3.5586	3.9216
	3.629	3.534
	3.534	3.2866
	4.9312	5.1226
	2.3806	5.1226
	5.7262	5.3892
	5.4138	5.1732
	3.5142	3.292
	4.2832	2.4212
	5.5102	4.9066
	4.7152	2.022
	4.4486	3.439
	4.5696	4.0166
	3.871	1.78
	4.9312	2.117
	4.087	2.333
	4.5696	2.307
	4.9312	5.9422
	5.6052	4.4746
	1.1566	4.0166
	3.4438	1.996
		2.9496
		3.629
		4.7856
		5.3892
		2.8156
		5.2238
		5.4596
		3.966
		3.9462
		3.5026
		3.318
		5.6052
		4.5942
		3.992
		5.2682
		3.966
		5.2682
		5.6558
		3.992
		3.655
		3.7692
		5.7262
		5.0768
		2.86
		5.2436
		2.022
		2.4082
		4.1376
		3.629
		4.5942
		4.2572
		4.4746
		4.64
		4.9312
		4.9066
		4.5696
		3.076
		4.0166
		1.685
		5.6558
		2.402
		4.9066
		2.86
		0.8196
		4.6202
		1.78
		1.7282
		4.3536
		5.1226
		3.534
		5.4138
		3.2032
		4.9066
		4.1376
		4.6202
		2.186
		4.5696
		3.128
		4.303
		5.2436
		4.3796
		2.804
		3.3946
		1.564
		2.022
		4.7152
		3.8266
		4.0166
		1.793
		3.776
		3.8266
		4.7856
		4.977
		6.0878
		4.9066
		4.5696
		5.3892
		6.0878
		5.1226
		3.655
		3.6236
		3.2736
		4.2326
		3.128
		3.5846
		6.0878
		2.549
		4.5696
		3.6092
		4.424
		2.6502
		3.8252
		2.022
		3.223
		5.6052
		3.75
		3.8772
		2.886
		3.7056
		5.0522
		4.7856
		6.0878
		5.2682
		4.303
		5.2682
		4.7856
		2.402
		2.7392
		3.7746
		5.0522
		2.765
		3.0576
		2.359
		2.467
		3.2982
		4.424
		4.1116
		1.901
		3.992
		2.981
		2.117
		4.5942
		2.1676
		4.303
		3.4636
		3.75
		5.3892
		4.9066
		2.67
		2.549
		2.765
		3.5142
		4.5696
		3.7056
		3.655
		4.424
		2.765
		4.5696
		2.886
		2.022
		5.2682
		3.6796
		3.007
		2.5046
		2.238
		2.886
		3.629
		2.4786
		5.0522
		4.4486
		4.6202
		3.9216
		3.992
		3.197
		4.424
		3.75
		3.249
		3.7056
		2.886
		4.303
		2.359
		1.106
		4.4042
		6.2088
