# Supplementary material for: Exploration and validation of the Ki67, Her-2, and mutant P53 protein-based risk model, nomogram and lymph node metastasis model for predicting colorectal cancer progression and prognosis
Source: Front Oncol. 2023 Nov 23;13:1236441. doi: 10.3389/fonc.2023.1236441 (PMC10704156; doi:10.3389/fonc.2023.1236441)
Supplement: Supplementary file 1 [file DataSheet_1.zip › Specification, Data sheets and Working sheets for all tables and figures/Data sheets for Figure 7/Data sheet for Figure 7D.xlsx]

## Sheet: Sheet1
pMMR	dMMR
3.75	3.8006
1.78	4.9818
2.4212	3.7562
3.6796	3.1772
4.64	3.1526
3.2736	2.2756
3.655	2.575
5.6052	4.9572
5.2682	4.3092
2.9496	5.1732
3.5846	2.4212
5.1732	3.223
3.2278	3.249
3.076	4.0932
3.413	4.6202
3.141	4.2586
2.644	3.871
3.871	5.2682
3.681	2.5046
2.13	2.6946
2.886	3.2866
2.13	3.9216
0.89	1.9386
3.223	3.871
4.4746	2.0466
2.765	2.13
3.629	3.9722
3.966	4.5942
5.2682	2.791
4.6906	2.3836
4.9572	2.9496
4.303	4.1654
3.7562	3.2982
3.413	3.2032
3.2408	4.424
4.303	2.9496
5.6052	3.8006
4.8362	3.6092
4.7856	3.9216
4.9312	2.4212
1.456	2.117
5.7768	3.1526
2.359
1.5182
3.0316
4.7412
4.3536
2.6242
4.1376
3.9462
4.5696
3.3674
5.2682
4.5696
3.5586
2.4212
3.8512
5.6052
5.7262
5.3892
5.5348
3.655
3.1526
3.223
2.2626
2.9496
4.64
2.9106
2.5046
2.981
1.793
3.3686
2.7206
3.292
1.106
3.629
3.5846
5.4398
3.8956
2.67
3.5586
1.1998
3.75
4.303
4.1622
4.1882
5.2682
5.9422
5.2682
5.6052
4.5696
4.5696
4.8362
5.6052
3.439
4.3536
4.64
3.6858
5.4398
4.3338
4.303
4.424
4.1622
4.0672
4.9312
3.292
3.439
3.992
1.659
4.4548
6.0878
2.333
3.076
2.955
3.033
4.0412
2.9106
4.303
4.7152
3.7562
3.2032
3.0952
4.8608
3.007
3.7056
4.1376
2.117
3.8006
3.0316
4.3536
3.1656
2.1416
4.0166
2.022
2.0466
1.119
3.534
4.4042
1.793
4.9066
5.6052
5.3892
3.318
5.2682
3.0952
4.2572
2.0194
3.6106
4.208
4.9312
4.9312
3.5402
3.1266
3.7056
4.8362
3.7562
4.7152
4.6906
4.8868
4.5696
2.13
4.6202
3.7746
2.9352
5.3892
4.6906
4.303
3.318
3.534
3.1526
3.3686
2.67
2.804
1.6016
3.5586
3.629
3.534
4.9312
2.3806
5.7262
5.4138
3.5142
4.2832
5.5102
4.7152
4.4486
4.5696
3.871
4.9312
4.087
4.5696
4.9312
5.6052
1.1566
3.4438
1.685
2.523
3.8512
4.303
4.329
3.534
4.303
4.5696
3.3242
3.7056
1.685
2.428
4.6906
3.75
1.8306
2.467
2.022
3.56
1.119
3.102
1.348
4.9066
2.5262
5.8718
5.0522
5.6052
4.329
4.64
4.2326
1.78
2.8632
1.901
3.2002
2.022
5.1732
1.8306
3.4896
4.7856
1.348
4.4992
3.534
4.424
2.6242
1.443
5.1226
4.303
6.0878
4.087
0.985
4.8362
2.117
4.8116
4.2326
3.007
4.5942
5.0522
2.886
4.303
4.2832
3.4636
4.545
5.1226
4.7152
0.674
3.8006
3.7056
4.2586
3.007
3.318
3.413
5.9422
2.359
5.8718
4.7856
1.685
5.3892
3.655
3.871
4.329
4.087
0.553
3.75
3.7746
2.9872
3.318
4.087
1.793
2.7582
2.13
3.3946
1.633
1.119
1.78
4.7856
5.4596
4.3782
3.1772
1.348
3.629
3.9216
2.3316
5.0522
3.0562
2.333
1.685
1.011
5.9422
3.6092
4.6906
1.685
4.64
3.3946
2.644
3.5846
0.674
2.307
3.128
4.1116
2.13
1.685
4.087
3.966
2.981
4.7856
3.871
3.0316
4.7856
2.1676
3.9968
4.64
3.0316
3.871
4.7856
2.402
1.685
2.117
4.9312
4.9818
1.443
4.2326
5.1226
5.2436
2.307
1.659
2.359
1.4676
4.545
3.966
6.0878
4.2586
2.238
5.2942
1.348
4.2326
4.303
4.087
4.0932
4.0166
4.087
1.417
4.087
2.86
5.4596
2.022
1.348
3.871
2.467
2.8416
4.087
2.644
3.871
2.86
4.3536
4.64
2.359
3.56
5.4596
4.303
5.2682
3.9216
3.534
3.2866
5.1226
5.1226
5.3892
5.1732
3.292
2.4212
4.9066
2.022
3.439
4.0166
1.78
2.117
2.333
2.307
5.9422
4.4746
4.0166
1.996
2.9496
3.629
4.7856
5.3892
2.8156
5.2238
5.4596
3.966
3.9462
3.5026
3.318
5.6052
4.5942
3.992
3.966
5.2682
5.6558
3.992
3.655
3.7692
5.7262
5.0768
2.86
5.2436
2.022
2.4082
4.1376
3.629
4.5942
4.2572
4.4746
4.64
4.9312
4.9066
4.5696
3.076
4.0166
1.685
5.6558
2.402
4.9066
2.86
0.8196
4.6202
1.78
1.7282
4.3536
5.1226
3.534
5.4138
3.2032
4.9066
4.1376
4.6202
2.186
4.5696
3.128
4.303
5.2436
4.3796
2.804
3.3946
1.564
2.022
4.7152
3.8266
4.0166
1.793
3.776
3.8266
4.7856
4.977
6.0878
4.9066
4.5696
5.3892
6.0878
5.1226
3.655
3.6236
3.2736
4.2326
3.128
3.5846
6.0878
2.549
4.5696
3.6092
4.424
2.6502
3.8252
2.022
3.223
5.6052
3.75
3.8772
2.886
3.7056
5.0522
4.7856
6.0878
5.2682
4.303
5.2682
4.7856
2.402
2.7392
3.7746
5.0522
2.765
3.0576
2.359
2.467
3.2982
4.424
4.1116
1.901
3.992
2.981
2.117
4.5942
2.1676
4.303
3.4636
3.75
5.3892
4.9066
2.67
2.549
2.765
3.5142
4.5696
3.7056
3.655
4.424
2.765
4.5696
2.886
2.022
5.2682
3.6796
3.007
2.238
2.886
3.629
2.4786
5.0522
4.4486
4.6202
3.9216
3.992
3.197
4.424
3.75
3.249
3.7056
2.886
4.303
2.359
1.106
4.4042
6.2088
3.9216
4.9312
2.9366
2.791
3.8006
2.86
3.7056
3.3426
5.1226
3.2866
4.7412
2.6126
4.9572
4.4746
3.8956
4.2326
4.4486
4.8362
1.456
3.4896
2.428
1.685
2.9612
2.212
3.1526
2.359
1.348
4.3536
5.6052
4.7152
5.1732
5.2942
2.955
5.6052
2.575
3.871
3.629
2.791
3.3242
3.102
4.0426
3.8512
1.227
4.3536
4.4746
3.9462
3.9722
3.9202
4.4486
5.1226
4.4486
4.9066
3.0576
4.3782
4.4042
3.0952
3.7692
3.56
4.4486
3.4896
3.8512
3.4322
1.564
1.9256
3.0822
2.981
4.1376
3.318
2.765
2.6946
2.359
3.007
2.3836
2.804
4.64
5.3892
3.8772
5.7508
5.0522
5.9928
1.348
5.6052
1.659
5.0522
4.2832
1.456
5.8718
4.8362
1.5886
1.875
3.8006
3.4636
5.1226
4.1882
2.6126
3.102
3.7302
3.9216
2.8156
3.223
3.9216
5.4398
3.033
4.2832
5.1226
5.9928
3.7692
3.6352
4.9312
2.804
3.102
5.3892
5.2682
4.5696
3.3686
2.6946
1.106
5.3892
5.7262
4.4486
4.1882
4.5696
3.9722
4.1622
5.1732
2.6748
3.5778
3.5402
3.1526
4.0672
2.7206
2.8156
3.7562
2.7582
5.2682
3.966
2.6126
2.7206
2.13
2.6126
3.292
4.424
4.3782
5.3188
4.7918
4.1116
4.8868
4.3338
3.076
5.1732
5.9422
3.223
3.1786
4.5758
1.8306
1.793
