# Supplementary material for: Exploration and validation of the Ki67, Her-2, and mutant P53 protein-based risk model, nomogram and lymph node metastasis model for predicting colorectal cancer progression and prognosis
Source: Front Oncol. 2023 Nov 23;13:1236441. doi: 10.3389/fonc.2023.1236441 (PMC10704156; doi:10.3389/fonc.2023.1236441)
Supplement: Supplementary file 1 [file DataSheet_1.zip › Specification, Data sheets and Working sheets for all tables and figures/Data sheets for Figure 7/Data sheet for Figure 7E.xlsx]

## Sheet: Sheet1
N0	N1	N2
2.333	2.359	3.9722
2.0194	4.2572	5.2682
1.5182	5.3892	4.208
2.6946	3.75	3.8006
3.6106	3.8512	4.5942
2.9496	3.9216	3.5026
2.13	4.8362	5.7262
1.78	5.1226	3.9202
1.227	3.655	4.7152
3.076	3.6236	3.2736
2.955	3.9462	4.1882
3.75	5.3892	4.4486
4.3536	5.1226	4.8868
4.5696	4.303	4.9066
3.0316	4.4486	2.6126
4.4746	3.6796	4.9572
4.9312	4.8362	4.5696
3.9462	3.7562	5.6052
3.033	4.1882	5.2682
4.7412	4.5696	3.7562
4.3536	3.2866	4.4746
4.9312	3.8006	3.8956
1.5886	4.5696	4.9818
4.0412	4.7152	5.7262
2.6242	3.3674	4.1654
4.9312	4.6906	5.1732
3.5402	4.4486	1.793
3.8006	3.9722	5.6052
2.9106	5.2682	3.966
2.791	5.1732	5.2942
3.3686	4.7412	3.033
2.3836	4.1622	3.75
2.9496	4.5696	4.5942
2.6946	3.5586	4.303
3.9722	5.1732	4.1622
2.9366	5.1226	4.1882
2.791	5.1226	5.2682
3.8006	2.6748	5.9422
2.86	3.5778	5.7262
3.7056	4.2326	3.534
1.106	3.0576	4.303
3.3426	4.8362	5.2682
3.2736	5.3892	5.4596
4.2326	5.2682	4.3782
3.1266	4.8608	5.0522
4.1376	5.3892	5.0768
3.7056	5.5348	5.9422
4.3092	2.9872	3.6092
2.4212	3.7692	5.8718
1.875	3.128	5.2436
4.64	3.5846	3.5846
3.4636	3.3946	5.6052
3.655	3.534	5.0522
2.13	3.534	4.7856
1.685	5.4398	4.2572
4.6202	4.9312	2.8632
2.4212	5.4398	4.7856
4.3782	3.292	4.7856
3.5402	5.6052	4.7856
2.523	4.329	4.4992
3.7562	4.64	4.5696
3.1772	4.4042	6.0878
3.2032	3.8956	4.9818
2.4212	2.67	5.1226
3.8512	2.3806	5.2436
3.0952	1.793	4.8116
2.9496	3.5586	4.2326
3.7746	4.4746	3.871
3.5846	1.1998	4.9312
3.1526	4.424	5.6052
3.318	5.3892	4.545
4.4042	4.7152	5.1226
4.0672	5.1732	5.4138
2.7206	2.765	5.2942
2.8156	3.629	4.9066
3.7562	4.3782	4.2326
3.0952	5.2682	4.303
2.7582	5.6052	4.0932
4.4486	5.3188	4.5942
3.6092	4.7918	3.4636
3.9216	5.4138	4.0672
3.7746	3.5142	5.0522
2.9352	5.2682	4.9312
5.6052	4.9066	4.087
3.2278	4.6906	4.2586
4.6906	4.2832	3.3946
2.117	5.6052	5.4596
3.655	4.1116	4.303
3.1526	4.5696	3.3242
3.076	4.9572	5.2682
3.2866	4.9572	3.9216
3.007	4.5696	3.6796
3.56	5.1226	4.8362
4.303	4.2832	5.1732
4.4486	5.5102	4.5696
3.1526	4.8362	4.0166
3.4896	4.7152	5.8718
3.318	5.6052	4.977
3.223	3.439	4.2832
1.456	4.303	4.7856
3.7056	4.5696	4.9066
3.4896	3.7562	2.9496
3.9216	5.3892	5.3892
3.1526	3.8772	4.9312
2.6126	5.7508	5.9422
2.428	4.8868	5.3892
3.534	5.9928	6.0878
4.1376	5.6052	4.087
2.2756	3.7692	5.4596
3.413	5.0522	4.9312
2.117	2.575	3.102
3.1526	4.4486	3.223
3.318	4.3536	3.1786
3.3686	4.64	2.804
2.2626	3.871	3.871
2.9496	3.6858	3.102
2.67	5.4398	4.424
4.64	4.3338	6.0878
2.9106	3.413
2.5046	3.629
3.8006	5.9928
3.0316	3.2408
3.141	3.318
4.087	4.3338
4.3536	4.303
2.644	4.5696
3.871	4.424
3.1656	5.2682
3.681	4.303
2.1416	3.6352
4.0166	1.348
2.13	4.7856
2.886	4.6906
2.575	3.966
3.8512	5.2682
2.4212	6.0878
3.8512	3.992
3.2982	3.9216
3.4322	3.655
1.564	4.6202
1.9256	3.7692
3.102	3.0562
1.685	4.5696
3.7302	3.6092
2.9612	4.424
2.022	5.7262
4.303	4.9066
3.2032	3.3946
3.0822	5.0522
2.981	5.6052
3.966	3.75
4.1376	2.4082
2.6126	3.8772
3.318	4.329
2.765	4.64
2.7206	3.7056
2.13	4.2326
2.6946	6.0878
2.6126	4.5942
2.359	5.2682
3.007	3.128
2.212	3.2002
1.9386	5.1732
3.9216	4.4746
2.8156	5.2682
3.223	4.087
3.1526	3.076
2.7582	3.871
2.359	4.7856
3.9216	4.9312
2.3836	3.4896
2.0466	3.534
2.804	4.64
1.6016	5.0522
2.981	5.1226
1.119	4.0166
1.793	4.8362
3.3686	4.2326
2.13	5.6558
2.7206	3.0576
3.5586	4.9066
3.292	2.86
2.13	2.467
0.89	4.6202
2.804	4.1622
1.106	5.6052
1.348	4.5942
3.629	3.966
3.5846	4.1116
4.3536	3.534
3.223	6.0878
3.629	3.2032
2.955	4.087
1.633	5.0522
3.3242	4.1376
1.119	4.087
1.78	4.087
3.7056	4.6202
3.992	5.4596
1.685	5.3892
2.428	4.9066
3.1772	4.303
1.348	4.2832
3.629	3.5142
5.6558	4.5696
2.3316	5.2436
3.75	3.655
2.549	4.3796
1.8306	4.7152
2.333	3.8006
2.467	4.5696
2.022	4.3536
3.56	4.64
1.119	2.804
1.685	5.2682
3.102	3.2866
1.348	4.7152
4.2586	2.238
1.011	4.0166
2.5262	5.1226
2.6502	5.9422
4.6906	5.1732
1.685	5.0522
4.64	4.4486
3.8252	4.7856
2.86	4.6202
2.644	3.9216
2.022	6.0878
2.022	5.9422
3.223	3.249
0.674	4.4746
2.886	3.629
4.1376	4.7856
2.307	5.3892
2.791	4.303
3.629	3.871
4.303	4.4042
1.78	4.329
1.901	5.2238
2.022	3.966
4.1116	6.2088
2.13	3.9462
1.8306	4.9312
4.64	3.992
1.685	5.6052
3.966	4.5758
2.981	5.7768
3.0316
2.402
3.223
2.1676
2.7392
1.348
3.9968
3.7746
4.9066
3.0316
2.765
4.424
2.6242
1.443
3.871
4.7856
4.303
2.402
1.685
2.117
3.076
4.9312
4.087
1.685
0.985
1.443
2.117
2.402
2.359
2.307
0.8196
3.2982
1.78
4.424
1.659
2.359
1.7282
3.007
4.3536
1.4676
1.901
4.2586
3.249
2.238
3.871
1.659
1.348
3.992
2.981
4.087
4.0166
2.117
1.417
2.1676
2.86
2.186
4.303
2.022
1.348
4.5696
3.75
3.871
2.886
2.67
2.549
2.765
3.128
4.303
3.4636
2.467
3.7056
2.8416
4.545
5.1226
2.644
0.674
3.7056
3.871
2.86
4.424
2.765
2.359
2.886
3.56
1.564
2.022
3.534
2.022
3.007
3.8266
3.007
3.318
2.5046
5.1226
3.413
2.886
1.793
5.3892
3.629
2.359
3.776
3.292
2.4786
3.292
3.8266
2.4212
4.9066
2.022
3.439
1.78
3.992
3.197
4.424
2.117
4.0932
2.333
2.307
4.7856
3.75
1.685
4.0166
1.996
4.5696
3.7056
3.655
2.886
2.359
2.8156
1.106
0.553
3.439
1.456
2.0466
1.1566
1.659
4.0426
1.8306
1.456
1.793
5.8718
4.4548
3.4438
3.0952
