# Supplementary material for: Exploration and validation of the Ki67, Her-2, and mutant P53 protein-based risk model, nomogram and lymph node metastasis model for predicting colorectal cancer progression and prognosis
Source: Front Oncol. 2023 Nov 23;13:1236441. doi: 10.3389/fonc.2023.1236441 (PMC10704156; doi:10.3389/fonc.2023.1236441)
Supplement: Supplementary file 1 [file DataSheet_1.zip › Specification, Data sheets and Working sheets for all tables and figures/Data sheets for Figure 7/Data sheet for Figure 7F.xlsx]

## Sheet: Sheet1
T1	T2	T3	T4
2.0194	2.333	2.359	4.2572
1.5182	2.6946	3.6106	5.3892
1.227	1.78	2.9496	2.13
5.1226	3.076	3.9722	3.75
2.13	2.955	5.2682	3.8512
3.7746	3.655	4.5942	4.208
5.6052	3.033	4.8362	3.8006
2.022	2.791	5.1226	3.9216
0.89	1.106	3.5026	5.3892
2.804	1.875	3.75	3.9202
1.106	2.6748	3.6236	5.1226
5.2682	3.5778	4.3536	4.2326
2.955	3.2278	4.5696	3.0576
1.633	3.128	3.0316	2.9352
1.119	1.348	4.4746	3.7692
1.685	3.3946	4.9312	1.793
3.1772	3.534	3.9462	3.5586
2.3316	3.534	4.7412	3.292
1.348	5.4398	4.3536	2.13
1.011	5.6052	4.9312	3.629
1.685	4.5696	1.5886	3.5846
2.86	4.9572	4.0412	4.3536
4.329	1.78	2.6242	3.223
2.307	2.428	4.9312	3.629
3.2002	1.348	3.5402	4.3782
1.8306	3.6092	3.8006	4.1116
2.765	2.022	2.9106	4.64
0.985	1.119	3.3686	3.871
2.402	1.685	2.3836	3.56
0.8196	3.102	2.9496	4.8116
1.78	4.9066	2.6946	5.2942
1.659	2.644	3.9722	3.871
1.4676	2.022	2.9366	4.087
1.348	0.674	2.791	4.5696
2.117	2.791	3.8006	4.2832
1.417	1.901	2.86	3.5142
2.644	2.022	3.7056	4.545
2.022	1.685	3.3426	4.8362
2.359	3.0316	3.2736	4.6202
6.0878	2.402	4.2326	4.7856
1.685	1.348	3.1266	2.886
2.0466	3.7746	4.1376	3.871
1.1566	3.534	3.7056	3.102
4.0426	4.64	4.3092	4.424
1.8306	2.6242	2.4212
	1.443	3.9462
	2.402	5.7262
	1.685	4.303
	3.076	4.4486
	1.685	3.6796
	2.117	4.8362
	2.359	3.7562
	2.86	4.1882
	2.307	4.5696
	2.359	4.64
	4.5942	3.2866
	3.534	3.8006
	6.0878	4.5696
	1.901	4.7152
	1.659	3.3674
	3.992	4.6906
	2.186	4.4486
	2.022	3.9722
	1.348	5.2682
	2.67	5.1732
	3.128	3.4636
	3.655	4.7412
	0.674	4.1622
	2.86	4.5696
	2.765	3.5586
	2.359	5.1732
	1.564	5.1226
	3.534	4.7152
	2.022	3.2736
	2.5046	4.1882
	5.1226	3.655
	2.886	4.4486
	1.793	4.8868
	3.629	4.9066
	3.292	2.6126
	3.292	4.9572
	4.4486	4.5696
	2.4212	5.6052
	1.78	5.2682
	3.197	3.7562
	2.117	4.4746
	2.333	1.685
	2.307	3.8956
	3.249	4.9818
	1.996	4.6202
	5.3892	2.4212
	1.106	4.3782
	0.553	3.5402
	3.9462	2.523
	3.439	3.7562
	1.456	3.1772
	4.9312	3.2032
	5.6052	2.4212
	1.659	3.8512
	1.456	3.0952
	1.793	2.9496
		3.7746
		3.5846
		3.1526
		3.318
		4.4042
		4.0672
		2.7206
		2.8156
		3.7562
		3.0952
		2.7582
		4.4486
		3.6092
		3.9216
		5.7262
		4.8362
		5.3892
		5.2682
		4.8608
		5.3892
		5.5348
		4.1654
		2.9872
		5.1732
		4.6906
		2.117
		3.655
		3.1526
		3.076
		3.2866
		3.007
		3.56
		4.303
		4.4486
		3.1526
		3.4896
		3.318
		3.223
		1.456
		3.7056
		3.4896
		3.5846
		3.9216
		3.1526
		2.6126
		2.428
		3.534
		4.1376
		2.2756
		3.413
		2.117
		3.1526
		3.318
		3.3686
		2.2626
		2.9496
		2.67
		4.64
		2.9106
		2.5046
		3.8006
		3.0316
		3.141
		4.087
		4.3536
		2.644
		3.871
		3.1656
		3.681
		2.1416
		4.0166
		2.13
		2.886
		2.575
		3.8512
		2.4212
		3.8512
		3.2982
		3.4322
		1.564
		1.9256
		3.102
		1.685
		3.7302
		2.9612
		4.303
		3.2032
		3.0822
		2.981
		3.966
		4.1376
		2.6126
		3.318
		2.765
		2.7206
		2.13
		2.6946
		2.6126
		2.359
		3.007
		2.212
		1.9386
		3.9216
		2.8156
		3.223
		3.1526
		2.7582
		2.359
		3.9216
		2.3836
		2.0466
		2.804
		1.6016
		2.981
		1.119
		1.793
		3.3686
		2.13
		2.7206
		4.9312
		5.4398
		3.292
		5.6052
		4.329
		4.64
		4.4042
		3.8956
		2.67
		2.3806
		1.793
		3.5586
		4.4746
		1.1998
		4.424
		5.6052
		5.3892
		4.7152
		5.1732
		2.765
		3.629
		3.966
		5.2942
		3.033
		3.75
		4.5942
		4.303
		4.1622
		4.1882
		5.2682
		5.9422
		5.7262
		5.3188
		4.7918
		3.534
		5.4138
		3.5142
		5.2682
		4.9066
		4.6906
		4.2832
		5.6052
		4.303
		4.9572
		4.5696
		5.1226
		4.2832
		5.5102
		4.8362
		4.7152
		5.6052
		3.439
		4.303
		4.5696
		3.7562
		5.3892
		3.8772
		5.7508
		4.8868
		5.9928
		5.6052
		3.7692
		5.0522
		2.575
		4.4486
		4.3536
		3.6858
		5.4398
		4.3338
		3.413
		3.629
		5.9928
		3.3242
		3.2408
		3.318
		4.3338
		4.303
		4.5696
		4.424
		5.2682
		4.303
		3.6352
		1.348
		3.7056
		3.992
		4.7856
		5.2682
		5.4596
		4.3782
		4.6906
		3.966
		5.2682
		3.629
		5.6558
		6.0878
		3.992
		3.9216
		3.655
		3.75
		4.6202
		5.0522
		2.549
		3.7692
		3.0562
		4.5696
		4.424
		1.8306
		2.333
		2.467
		5.7262
		5.0768
		4.2586
		5.9422
		3.6092
		2.5262
		2.6502
		4.6906
		5.8718
		4.64
		3.3946
		3.8252
		5.0522
		5.2436
		2.022
		3.5846
		3.223
		5.6052
		3.75
		2.4082
		3.8772
		5.6052
		2.886
		4.1376
		4.64
		3.7056
		4.2326
		5.0522
		4.7856
		3.629
		6.0878
		4.5942
		5.2682
		4.303
		3.128
		1.78
		4.2572
		2.8632
		4.1116
		5.1732
		4.4746
		2.13
		4.64
		5.2682
		4.087
		3.966
		2.981
		4.7856
		3.076
		3.871
		4.7856
		4.9312
		3.4896
		4.7856
		3.223
		4.7856
		2.1676
		2.7392
		4.4992
		3.9968
		4.9066
		5.0522
		3.0316
		4.424
		4.5696
		3.871
		5.1226
		4.7856
		4.303
		6.0878
		2.117
		4.9312
		4.087
		4.9818
		4.0166
		1.443
		4.8362
		4.2326
		5.6558
		3.0576
		5.1226
		5.2436
		4.9066
		2.467
		4.6202
		3.2982
		4.424
		4.1622
		5.6052
		1.7282
		4.2326
		3.007
		3.871
		4.3536
		4.9312
		5.6052
		4.545
		5.1226
		3.966
		4.1116
		5.4138
		4.2586
		3.249
		2.238
		3.2032
		4.9066
		5.0522
		4.2326
		4.1376
		2.981
		4.303
		4.087
		4.0932
		4.0166
		4.087
		4.5942
		2.1676
		4.087
		4.6202
		2.86
		5.4596
		4.303
		3.4636
		3.75
		3.871
		5.3892
		2.886
		4.9066
		2.549
		4.303
		2.765
		4.0672
		5.0522
		4.303
		4.5696
		4.9312
		3.4636
		2.467
		3.7056
		5.2436
		2.8416
		4.087
		4.3796
		5.1226
		4.7152
		3.8006
		3.7056
		3.871
		4.424
		4.5696
		4.3536
		4.64
		4.2586
		2.886
		2.804
		3.56
		3.3946
		5.4596
		4.303
		3.3242
		5.2682
		3.9216
		5.2682
		3.6796
		3.007
		3.2866
		4.7152
		3.8266
		5.1732
		3.007
		3.318
		2.238
		5.1226
		4.0166
		3.413
		5.9422
		5.3892
		3.776
		5.1732
		2.4786
		5.0522
		3.8266
		4.9066
		4.7856
		4.5696
		2.022
		3.439
		4.0166
		3.9216
		3.992
		5.8718
		4.424
		4.977
		4.0932
		4.2832
		4.7856
		5.9422
		4.9066
		3.75
		4.4746
		4.0166
		2.9496
		4.5696
		3.629
		4.7856
		5.3892
		3.7056
		3.655
		4.9312
		5.9422
		5.3892
		4.303
		6.0878
		3.871
		2.359
		2.8156
		4.4042
		4.329
		5.2238
		4.087
		5.4596
		3.966
		6.2088
		4.9312
		3.102
		3.223
		3.1786
		2.804
		3.992
		4.5758
		5.8718
		4.4548
		3.4438
		5.7768
		6.0878
		3.0952
