# Supplementary material for: Exploration and validation of the Ki67, Her-2, and mutant P53 protein-based risk model, nomogram and lymph node metastasis model for predicting colorectal cancer progression and prognosis
Source: Front Oncol. 2023 Nov 23;13:1236441. doi: 10.3389/fonc.2023.1236441 (PMC10704156; doi:10.3389/fonc.2023.1236441)
Supplement: Supplementary file 1 [file DataSheet_1.zip › Specification, Data sheets and Working sheets for all tables and figures/Data sheets for Figure 7/Data sheet for Figure 7H.xlsx]

## Sheet: Sheet1
I	II	III
2.333	3.6106	2.359
2.0194	2.9496	4.2572
1.5182	2.13	5.3892
2.6946	3.75	3.75
1.78	4.3536	3.8512
1.227	4.5696	3.9722
3.076	3.0316	5.2682
2.955	4.4746	4.208
3.033	4.9312	3.8006
2.791	3.9462	3.9216
1.106	4.7412	4.5942
1.875	4.3536	4.8362
2.13	4.9312	5.1226
3.7746	1.5886	3.5026
5.6052	4.0412	3.655
3.2278	2.6242	3.6236
2.022	4.9312	3.9462
0.89	3.5402	5.3892
2.804	3.8006	5.7262
1.106	2.9106	3.9202
1.348	3.3686	5.1226
2.955	2.3836	4.303
1.633	2.9496	4.4486
1.119	2.6946	3.6796
1.78	3.9722	4.8362
1.685	2.9366	3.7562
2.428	2.791	4.1882
3.1772	3.8006	4.5696
1.348	2.86	3.2866
2.3316	3.7056	3.8006
2.022	3.3426	4.5696
1.119	3.2736	4.7152
1.685	4.2326	3.3674
3.102	3.1266	4.6906
1.348	4.1376	4.4486
1.011	3.7056	3.9722
1.685	4.3092	5.2682
2.86	2.4212	5.1732
2.644	4.64	4.7412
2.022	3.4636	4.1622
0.674	3.655	4.5696
2.307	1.685	3.5586
2.791	4.6202	5.1732
1.901	2.4212	5.1226
2.022	4.3782	5.1226
1.8306	3.5402	4.7152
1.685	2.523	3.2736
3.0316	3.7562	4.1882
2.402	3.1772	4.4486
1.348	3.2032	4.8868
3.7746	2.4212	4.9066
2.765	3.8512	2.6126
2.6242	3.0952	4.9572
1.443	2.9496	4.5696
2.402	3.7746	5.6052
1.685	3.5846	5.2682
3.076	3.1526	3.7562
1.685	3.318	4.4746
0.985	4.4042	3.8956
2.117	4.0672	2.6748
2.402	2.7206	3.5778
2.359	2.8156	4.9818
2.307	3.7562	4.2326
0.8196	3.0952	3.0576
1.78	2.7582	5.7262
1.659	4.4486	4.8362
2.359	3.6092	5.3892
1.4676	3.9216	5.2682
1.901	2.9352	4.8608
1.659	4.6906	5.3892
1.348	2.117	5.5348
3.992	3.655	4.1654
2.117	3.1526	2.9872
1.417	3.076	5.1732
2.186	3.2866	3.7692
2.022	3.007	3.128
1.348	3.56	3.5846
2.67	4.303	1.793
3.128	4.4486	3.3946
2.644	3.1526	3.534
0.674	3.4896	3.534
2.86	3.318	5.4398
2.765	3.223	4.9312
2.359	1.456	5.4398
1.564	3.7056	3.292
2.022	3.4896	5.6052
3.534	3.9216	4.329
2.022	3.1526	4.64
2.5046	2.6126	4.4042
2.886	2.428	3.8956
1.793	3.534	2.67
3.629	4.1376	2.3806
2.359	2.2756	1.793
3.292	3.413	3.5586
3.292	2.117	4.4746
2.4212	3.1526	1.1998
1.78	3.318	4.424
3.197	3.3686	5.6052
2.117	2.2626	5.3892
2.333	2.9496	4.7152
2.307	2.67	5.1732
1.685	4.64	2.765
1.996	2.9106	3.629
1.106	2.5046	4.3782
0.553	3.8006	3.966
3.439	3.0316	5.2942
1.456	3.141	3.033
2.0466	4.087	3.75
1.1566	4.3536	4.5942
1.659	2.644	4.303
4.0426	3.871	4.1622
1.8306	3.1656	4.1882
1.456	3.681	5.2682
1.793	2.1416	5.9422
	4.0166	5.7262
	2.13	5.2682
	2.886	5.6052
	2.575	5.3188
	3.8512	4.7918
	2.4212	3.534
	3.8512	5.4138
	3.2982	3.5142
	3.4322	5.2682
	1.564	4.9066
	1.9256	4.6906
	3.102	4.2832
	1.685	5.6052
	3.7302	4.1116
	2.9612	4.5696
	4.303	4.9572
	3.2032	4.303
	3.0822	4.9572
	2.981	4.5696
	3.966	5.1226
	4.1376	4.2832
	2.6126	5.5102
	3.318	4.8362
	2.765	4.7152
	2.7206	5.6052
	2.13	3.439
	2.6946	4.303
	2.6126	4.5696
	2.359	3.7562
	3.007	5.3892
	2.212	3.8772
	1.9386	5.7508
	3.9216	4.8868
	2.8156	5.9928
	3.223	5.6052
	3.1526	3.7692
	2.7582	5.0522
	2.359	2.575
	3.9216	4.4486
	2.3836	4.3536
	2.0466	4.64
	2.804	3.871
	1.6016	3.6858
	2.981	5.4398
	1.119	4.3338
	1.793	3.413
	3.3686	3.629
	2.13	5.9928
	2.7206	3.2408
	3.5586	3.318
	3.292	4.3338
	2.13	4.303
	3.629	4.5696
	3.5846	4.424
	4.3536	5.2682
	3.223	4.303
	3.629	3.6352
	3.3242	1.348
	3.7056	4.7856
	3.992	5.2682
	3.629	5.4596
	5.6558	4.3782
	3.75	4.6906
	2.549	3.966
	1.8306	5.2682
	2.333	6.0878
	2.467	3.992
	3.56	3.9216
	4.2586	3.655
	2.5262	4.6202
	2.6502	5.0522
	4.6906	3.7692
	4.64	3.0562
	3.8252	4.5696
	2.022	3.6092
	3.223	4.424
	2.886	5.7262
	4.1376	5.0768
	3.629	5.9422
	4.303	3.6092
	1.78	4.9066
	4.1116	5.8718
	2.13	3.3946
	4.64	5.0522
	3.966	5.2436
	2.981	3.5846
	3.223	5.6052
	2.1676	3.75
	2.7392	2.4082
	3.9968	3.8772
	4.9066	5.6052
	3.0316	4.329
	4.424	4.64
	3.871	3.7056
	4.7856	4.2326
	4.303	5.0522
	2.117	4.7856
	4.9312	6.0878
	4.087	4.5942
	1.443	5.2682
	3.2982	3.128
	4.424	4.2572
	1.7282	2.8632
	3.007	3.2002
	4.3536	5.1732
	4.2586	4.4746
	3.249	5.2682
	2.238	4.087
	3.871	4.7856
	2.981	3.076
	4.087	3.871
	4.0166	4.7856
	2.1676	4.9312
	2.86	3.4896
	4.303	4.7856
	4.5696	4.7856
	3.75	4.4992
	3.871	3.534
	2.886	4.64
	2.549	5.0522
	2.765	4.5696
	4.303	5.1226
	3.4636	6.0878
	2.467	4.9818
	3.7056	4.0166
	2.8416	4.8362
	4.545	4.2326
	5.1226	5.6558
	3.7056	3.0576
	3.871	5.1226
	4.424	5.2436
	2.886	4.9066
	3.56	2.86
	3.007	4.8116
	3.8266	2.467
	3.007	4.6202
	3.318	4.1622
	5.1226	5.6052
	3.413	4.2326
	5.3892	3.871
	3.776	4.9312
	2.4786	5.6052
	3.8266	4.5942
	4.9066	4.545
	2.022	5.1226
	3.439	3.966
	3.992	4.1116
	4.424	3.534
	4.0932	6.0878
	4.7856	5.4138
	3.75	5.2942
	4.0166	3.2032
	4.5696	4.087
	3.7056	4.9066
	3.655	5.0522
	2.886	4.2326
	2.359	4.1376
	2.8156	4.303
	5.8718	4.0932
	4.4548	4.087
	3.4438	4.5942
	3.0952	4.087
		4.6202
		5.4596
		3.4636
		5.3892
		4.9066
		4.303
		4.2832
		3.5142
		4.0672
		5.0522
		4.5696
		4.9312
		5.2436
		3.655
		4.087
		4.3796
		4.7152
		3.8006
		4.5696
		4.3536
		4.64
		4.2586
		2.804
		3.3946
		5.4596
		4.303
		3.3242
		5.2682
		3.9216
		5.2682
		3.6796
		3.2866
		4.8362
		4.7152
		5.1732
		2.238
		4.0166
		5.1226
		5.9422
		5.1732
		5.0522
		4.4486
		4.7856
		4.5696
		4.6202
		4.0166
		3.9216
		5.8718
		4.977
		6.0878
		4.2832
		4.7856
		5.9422
		4.9066
		3.249
		4.4746
		2.9496
		3.629
		4.7856
		5.3892
		5.3892
		4.9312
		5.9422
		5.3892
		4.303
		6.0878
		3.871
		4.4042
		4.329
		5.2238
		4.087
		5.4596
		3.966
		6.2088
		3.9462
		4.9312
		3.102
		3.223
		3.1786
		2.804
		4.9312
		3.992
		5.6052
		3.871
		3.102
		4.5758
		4.424
		5.7768
		6.0878
