# Supplementary material for: Exploration and validation of the Ki67, Her-2, and mutant P53 protein-based risk model, nomogram and lymph node metastasis model for predicting colorectal cancer progression and prognosis
Source: Front Oncol. 2023 Nov 23;13:1236441. doi: 10.3389/fonc.2023.1236441 (PMC10704156; doi:10.3389/fonc.2023.1236441)
Supplement: Supplementary file 1 [file DataSheet_1.zip › Specification, Data sheets and Working sheets for all tables and figures/Data sheets for Figure 7/Data sheet for Figure 7I.xlsx]

## Sheet: Sheet1
Low	Medium	High
4.2572	2.359	2.0194
5.3892	2.333	1.5182
2.6946	3.6106	1.227
2.9496	1.78	3.033
2.13	4.8362	2.791
3.75	3.076	3.6796
3.8512	5.1226	4.5696
3.9722	2.955	3.5778
5.2682	3.75	2.804
4.208	3.6236	4.4042
3.8006	4.5696	2.955
3.9216	3.0316	1.119
4.5942	4.4746	3.1772
3.5026	4.9312	2.3316
3.655	3.9462	1.119
4.3536	4.7412	1.685
4.0412	4.3536	1.348
3.3686	4.9312	4.2586
3.1266	1.5886	1.011
3.9462	2.6242	2.86
5.7262	4.9312	3.7746
3.9202	3.5402	2.765
4.4486	3.8006	2.6242
4.8362	2.9106	1.443
4.7152	2.3836	2.402
3.3674	2.9496	0.985
4.7412	2.6946	1.78
4.7152	3.9722	4.2326
3.655	2.9366	1.417
4.4486	2.791	2.022
2.6126	3.8006	3.655
4.9572	2.86	4.087
4.5696	3.7056	2.022
5.6052	1.106	3.629
4.4746	3.3426	2.359
2.6748	3.2736	3.292
3.1772	4.2326	2.4786
3.2032	4.1376	2.333
3.1526	3.7056	2.307
4.4042	4.3092	3.655
4.0672	2.4212	1.456
3.9216	5.3892	2.0466
2.9352	1.875	1.1566
5.3892	5.1226	1.659
5.3892	4.303	4.0426
5.5348	3.7562	1.8306
4.1654	4.1882	1.456
2.9872	4.5696
5.1732	4.64
3.7692	3.2866
4.6906	3.8006
2.117	4.6906
3.655	4.4486
3.1526	3.9722
3.076	5.2682
3.5846	5.1732
2.6126	3.4636
3.534	4.1622
4.1376	4.5696
2.2756	3.5586
3.413	5.1732
2.117	5.1226
4.087	5.1226
2.575	3.2736
2.4212	4.1882
3.8512	4.8868
3.2982	4.9066
1.564	5.2682
1.9256	3.7562
3.7302	2.13
2.9612	1.685
3.2032	3.8956
1.793	4.9818
2.0466	4.2326
3.5586	3.0576
5.4398	4.6202
4.9312	2.4212
5.4398	4.3782
3.292	3.5402
5.6052	2.523
3.8956	3.7562
2.67	2.4212
2.3806	3.8512
1.793	3.0952
4.424	2.9496
5.6052	3.7746
5.3892	3.5846
4.7152	3.318
2.765	2.7206
3.629	2.8156
4.3782	3.7562
3.966	3.0952
5.2942	2.7582
3.033	4.4486
3.75	3.6092
4.5942	3.7746
4.303	5.6052
4.1622	5.7262
4.1882	4.8362
5.2682	5.2682
5.9422	4.8608
5.7262	3.2278
5.2682	3.2866
5.6052	3.007
5.3188	3.128
5.4138	3.56
4.9066	4.303
5.6052	4.4486
4.5696	3.1526
4.303	3.4896
4.9572	3.318
4.2832	3.223
5.6052	1.456
3.7562	3.7056
3.8772	3.4896
5.7508	3.9216
4.8868	3.1526
5.9928	2.428
5.6052	3.1526
3.7692	3.318
4.4486	3.3686
4.64	2.2626
3.871	2.9496
5.4398	2.67
4.3338	4.64
3.413	2.9106
3.629	2.5046
3.318	3.8006
3.6352	3.0316
1.348	3.141
5.2682	4.3536
5.4596	2.644
4.3782	3.871
5.2682	3.1656
3.992	3.681
3.9216	2.1416
3.655	4.0166
5.0522	2.13
3.0562	2.886
5.0768	3.8512
3.6092	3.4322
3.3946	3.102
5.2436	1.685
3.5846	2.022
5.6052	4.303
3.75	3.0822
3.8772	2.981
5.6052	3.966
3.7056	4.1376
2.307	2.6126
5.0522	3.318
2.791	2.765
4.7856	2.7206
6.0878	2.13
4.5942	2.6946
3.128	2.6126
4.2572	2.359
4.4746	3.007
1.685	2.212
3.076	1.9386
4.9312	3.9216
3.4896	2.8156
4.7856	3.223
4.7856	3.1526
2.7392	2.7582
1.348	2.359
3.0316	3.9216
4.303	2.3836
2.117	2.804
4.9818	1.6016
4.0166	2.981
1.443	1.119
4.8362	1.793
5.6558	3.3686
3.0576	2.13
5.1226	2.7206
5.2436	3.292
0.8196	2.13
3.2982	0.89
4.2326	1.106
3.007	1.348
3.871	3.629
5.6052	3.5846
4.5942	3.3946
4.545	4.3536
3.966	3.223
4.1116	3.629
5.4138	3.534
3.249	3.534
2.238	4.329
5.2942	4.64
3.871	3.5586
3.2032	4.4746
1.348	1.1998
4.9066	5.1732
4.0932	4.7918
4.5942	3.534
4.6202	3.5142
2.86	5.2682
3.4636	4.6906
2.886	4.2832
3.128	4.1116
3.5142	4.9572
5.0522	4.5696
4.5696	5.1226
3.4636	5.5102
3.8006	4.8362
4.3536	4.7152
4.64	3.439
4.2586	4.303
5.4596	4.5696
4.303	5.3892
3.3242	5.0522
5.2682	2.575
3.6796	1.633
4.7152	4.3536
3.007	3.6858
3.318	5.9928
2.238	3.3242
3.413	3.2408
5.1226	4.3338
5.9422	4.303
2.886	4.5696
5.0522	4.424
3.8266	5.2682
4.6202	4.303
4.0166	1.78
1.78	3.7056
5.8718	3.992
2.117	4.7856
4.2832	1.685
4.7856	2.428
3.249	4.6906
4.4746	3.966
4.7856	1.348
4.9312	3.629
2.886	5.6558
5.9422	6.0878
5.3892	3.75
4.303	4.6202
3.871	2.549
4.4042	3.7692
4.329	4.5696
5.4596	3.6092
3.966	4.424
6.2088	1.8306
4.9312	2.333
3.102	2.467
3.223	2.022
3.1786	3.56
3.992	5.7262
3.871	3.102
3.102	5.9422
4.424	4.9066
4.4548	2.5262
6.0878	2.6502
3.0952	4.6906
	1.685
	5.8718
	4.64
	3.8252
	2.644
	2.022
	5.0522
	2.022
	3.223
	2.4082
	0.674
	4.329
	2.886
	4.1376
	4.64
	4.2326
	3.629
	5.2682
	4.303
	1.78
	2.8632
	1.901
	3.2002
	2.022
	4.1116
	5.1732
	2.13
	1.8306
	4.64
	5.2682
	4.087
	3.966
	2.981
	4.7856
	3.871
	4.7856
	3.0316
	2.402
	3.223
	2.1676
	4.4992
	3.9968
	3.534
	4.9066
	4.64
	5.0522
	4.424
	4.5696
	3.871
	5.1226
	4.7856
	6.0878
	1.685
	3.076
	4.9312
	4.087
	1.685
	4.2326
	2.117
	2.402
	2.359
	4.9066
	2.86
	2.307
	4.8116
	2.467
	4.6202
	4.424
	4.1622
	1.659
	2.359
	5.6052
	1.7282
	4.3536
	4.9312
	1.4676
	5.1226
	3.534
	6.0878
	1.901
	4.2586
	1.659
	4.087
	5.0522
	3.992
	4.1376
	2.981
	4.303
	4.087
	4.0166
	2.117
	4.087
	2.1676
	4.087
	2.186
	5.4596
	4.303
	1.348
	4.5696
	3.75
	3.871
	5.3892
	4.9066
	2.67
	2.549
	4.303
	2.765
	4.2832
	4.0672
	4.303
	4.9312
	2.467
	3.7056
	5.2436
	2.8416
	4.545
	4.3796
	5.1226
	2.644
	4.7152
	0.674
	3.7056
	3.871
	2.86
	4.424
	2.765
	4.5696
	2.359
	2.886
	2.804
	3.56
	3.3946
	1.564
	3.9216
	3.534
	5.2682
	2.022
	3.007
	3.2866
	4.8362
	3.8266
	5.1732
	2.5046
	5.1226
	4.0166
	1.793
	5.3892
	3.776
	5.1732
	3.292
	4.4486
	2.4212
	4.9066
	4.7856
	4.5696
	2.022
	3.439
	3.9216
	3.992
	3.197
	4.424
	4.977
	6.0878
	4.0932
	5.9422
	4.7856
	4.9066
	3.75
	1.685
	4.0166
	1.996
	2.9496
	4.5696
	3.629
	5.3892
	5.3892
	3.7056
	6.0878
	2.359
	2.8156
	1.106
	5.2238
	4.087
	0.553
	3.9462
	2.804
	3.439
	4.9312
	5.6052
	4.5758
	1.793
	5.8718
	3.4438
	5.7768
