# Supplementary material for: Exploration and validation of the Ki67, Her-2, and mutant P53 protein-based risk model, nomogram and lymph node metastasis model for predicting colorectal cancer progression and prognosis
Source: Front Oncol. 2023 Nov 23;13:1236441. doi: 10.3389/fonc.2023.1236441 (PMC10704156; doi:10.3389/fonc.2023.1236441)
Supplement: Supplementary file 1 [file DataSheet_1.zip › Specification, Data sheets and Working sheets for all tables and figures/Data sheets for Figure 7/Data sheet for Figure 7J.xlsx]

## Sheet: Sheet1
Yes	No
3.6236	2.333
4.7412	2.0194
3.3686	1.5182
3.8006	2.6946
2.86	3.6106
3.1266	2.9496
4.8362	2.13
4.64	1.78
3.4636	1.227
4.5696	4.8362
3.655	3.076
4.9818	5.1226
2.523	2.955
3.8512	3.75
4.4042	4.3536
4.0672	3.0316
3.9216	4.4746
5.6052	3.9462
5.3892	3.033
5.5348	4.3536
3.1526	4.9312
4.303	4.0412
4.4486	2.6242
3.7056	4.9312
3.534	3.8006
3.318	2.9106
3.8006	2.791
1.564	2.3836
4.303	2.6946
2.981	3.9722
2.765	2.9366
2.7206	2.791
2.6126	3.7056
2.359	1.106
1.6016	4.1376
2.7206	4.3092
3.3946	2.4212
3.629	1.875
4.4746	5.1226
4.5942	4.303
5.4138	3.7562
4.9066	4.1882
4.2832	3.2866
4.2832	3.8006
5.5102	4.5696
3.439	4.7152
4.8868	3.9722
5.6052	5.1732
3.871	4.7412
4.3338	4.1622
4.5696	5.1732
5.2682	5.1226
2.428	5.1226
5.6558	3.2736
3.655	4.8868
4.5696	4.9572
4.424	3.7562
1.348	2.13
2.6502	1.685
5.8718	2.6748
5.0522	4.6202
5.6052	2.4212
3.75	3.5402
4.2326	3.7562
5.2682	3.1772
1.901	2.4212
4.1116	2.9496
5.1732	3.7746
4.4746	3.5846
5.2682	3.1526
3.966	3.318
3.871	2.7206
4.4992	2.8156
3.9968	3.0952
3.0316	2.7582
3.871	4.4486
4.087	3.6092
5.6558	3.7746
3.0576	5.7262
4.9066	4.8362
4.424	2.9872
4.1622	3.7692
6.0878	3.2278
5.4138	3.655
4.087	3.128
5.0522	3.56
4.087	3.318
2.86	3.4896
4.9312	3.9216
3.7056	3.1526
4.5696	4.1376
3.9216	2.2756
3.2866	2.2626
4.7152	2.9496
5.1226	2.67
5.9422	4.64
3.439	2.9106
4.424	2.5046
3.75	3.0316
3.249	4.087
4.0166	3.1656
4.7856	3.681
5.3892	2.1416
3.871	4.0166
5.2238	2.886
4.4548	2.575
5.7768	3.8512
2.359	3.8512
4.2572	3.2982
5.3892	1.9256
3.75	3.102
3.8512	1.685
5.2682	2.022
3.8006	3.0822
3.5026	2.6126
3.5402	2.13
3.9462	2.6946
5.7262	2.359
3.9202	2.212
3.3674	1.9386
4.4486	2.8156
2.6126	3.1526
5.2682	2.7582
3.8956	3.9216
3.5778	2.3836
4.3782	2.0466
5.3892	2.981
4.1654	1.119
3.5846	3.3686
3.413	2.13
2.644	3.5586
2.4212	3.292
3.7302	2.13
2.9612	2.804
3.007	1.106
3.9216	1.348
3.223	3.629
4.9312	3.5846
3.292	3.534
5.6052	3.534
3.8956	5.4398
2.67	4.329
2.3806	4.64
1.793	4.4042
3.5586	1.1998
5.6052	2.765
5.1732	3.629
4.3782	3.033
3.966	5.9422
5.2942	5.3188
3.75	3.534
4.303	4.6906
4.1622	4.5696
4.1882	4.9572
5.2682	5.1226
5.7262	5.6052
4.7918	4.303
4.1116	2.955
4.303	5.3892
4.8362	3.8772
4.7152	5.9928
5.0522	2.575
4.3536	1.633
3.629	4.4486
3.2408	4.64
3.318	3.6858
4.303	3.413
4.424	5.9928
4.303	3.3242
3.6352	1.119
1.348	1.78
5.2682	3.7056
6.0878	3.992
2.549	1.685
3.6092	3.1772
3.7056	3.966
4.7856	5.2682
4.7856	1.348
4.7856	3.629
4.9818	3.9216
4.0166	2.3316
4.2326	4.6202
4.2326	3.6092
5.6052	2.333
5.1226	2.467
3.966	2.022
4.1116	3.56
4.6202	1.119
3.4636	1.685
4.2832	5.7262
5.0522	1.011
4.087	2.5262
4.3536	4.6906
5.1732	1.685
4.5696	4.64
4.0166	3.3946
4.2832	3.8252
4.9312	2.86
5.9422	2.644
3.966	2.022
4.9312	2.022
3.102	3.223
3.1786	0.674
3.871	4.329
3.102	2.886
6.0878	4.1376
	2.307
	2.791
	3.629
	6.0878
	4.303
	3.128
	1.78
	2.8632
	3.2002
	2.13
	1.8306
	4.64
	1.685
	2.981
	4.7856
	3.0316
	2.402
	3.223
	2.1676
	2.7392
	1.348
	3.7746
	4.9066
	4.64
	2.765
	4.424
	2.6242
	1.443
	4.7856
	4.303
	2.402
	1.685
	2.117
	3.076
	4.9312
	1.685
	0.985
	1.443
	5.2436
	2.117
	2.402
	2.359
	2.307
	0.8196
	2.467
	3.2982
	1.78
	1.659
	2.359
	5.6052
	1.7282
	3.007
	3.871
	4.3536
	4.9312
	1.4676
	4.545
	1.901
	4.2586
	3.249
	2.238
	3.871
	1.659
	1.348
	3.992
	4.1376
	2.981
	4.0166
	2.117
	4.087
	1.417
	2.1676
	2.186
	4.303
	2.022
	1.348
	4.5696
	3.75
	2.886
	2.67
	2.549
	2.765
	3.128
	4.303
	3.4636
	3.7056
	2.8416
	4.545
	4.3796
	5.1226
	2.644
	0.674
	3.871
	2.86
	4.424
	2.765
	2.359
	2.886
	3.56
	1.564
	2.022
	3.534
	2.022
	3.007
	4.8362
	3.8266
	3.007
	3.318
	2.5046
	4.0166
	3.413
	2.886
	5.3892
	3.629
	2.359
	3.776
	5.1732
	3.292
	2.4786
	3.292
	3.8266
	2.4212
	4.9066
	2.022
	1.78
	3.992
	5.8718
	3.197
	2.117
	4.0932
	2.333
	2.307
	5.9422
	4.7856
	1.685
	1.996
	4.5696
	3.7056
	3.655
	2.886
	4.303
	2.359
	2.8156
	1.106
	4.4042
	4.087
	0.553
	3.9462
	3.439
	1.456
	4.9312
	3.992
	5.6052
	4.5758
	4.424
	2.0466
	1.1566
	4.0426
	1.8306
	1.456
	1.793
	5.8718
	3.4438
	3.0952
	3.9722
	4.208
	3.9216
	4.5942
	3.655
	4.5696
	4.9312
	1.5886
	2.9496
	3.3426
	3.2736
	4.2326
	3.7056
	5.3892
	4.4486
	3.6796
	4.5696
	4.6906
	4.4486
	5.2682
	3.5586
	4.7152
	4.1882
	4.9066
	4.5696
	5.6052
	4.4746
	4.2326
	3.0576
	3.2032
	3.0952
	3.7562
	2.9352
	5.2682
	4.8608
	5.1732
	4.6906
	2.117
	3.076
	3.2866
	3.007
	3.1526
	3.4896
	3.223
	1.456
	2.6126
	2.428
	2.117
	3.1526
	3.3686
	3.141
	4.3536
	3.871
	2.13
	3.4322
	3.2032
	3.966
	4.1376
	3.318
	1.793
	2.804
	1.793
	0.89
	4.3536
	3.223
	5.4398
	4.424
	5.3892
	4.7152
	5.2682
	5.6052
	3.5142
	5.2682
	5.6052
	4.9572
	4.5696
	4.5696
	3.7562
	5.7508
	3.7692
	5.4398
	4.3338
	4.7856
	5.4596
	4.3782
	4.6906
	3.992
	3.75
	5.0522
	3.7692
	3.0562
	1.8306
	3.102
	5.0768
	4.2586
	5.9422
	4.9066
	5.2436
	3.5846
	2.4082
	3.8772
	5.6052
	4.64
	5.0522
	4.5942
	4.2572
	2.022
	4.087
	3.076
	4.7856
	4.9312
	3.4896
	3.534
	5.0522
	4.5696
	5.1226
	6.0878
	4.8362
	5.1226
	2.86
	4.8116
	4.6202
	4.5942
	3.534
	5.2942
	3.2032
	4.9066
	4.2326
	4.303
	4.0932
	4.5942
	4.087
	5.4596
	3.871
	5.3892
	4.9066
	4.303
	3.5142
	4.0672
	4.5696
	2.467
	5.2436
	3.655
	4.7152
	3.8006
	4.64
	4.2586
	2.804
	3.3946
	5.4596
	4.303
	3.3242
	5.2682
	5.2682
	3.6796
	2.238
	5.1226
	1.793
	5.0522
	4.4486
	4.7856
	4.6202
	3.9216
	4.977
	6.0878
	4.7856
	4.9066
	4.4746
	2.9496
	3.629
	5.3892
	5.3892
	6.0878
	4.329
	5.4596
	6.2088
	3.223
	2.804
	1.659
