# Supplementary material for: Exploration and validation of the Ki67, Her-2, and mutant P53 protein-based risk model, nomogram and lymph node metastasis model for predicting colorectal cancer progression and prognosis
Source: Front Oncol. 2023 Nov 23;13:1236441. doi: 10.3389/fonc.2023.1236441 (PMC10704156; doi:10.3389/fonc.2023.1236441)
Supplement: Supplementary file 1 [file DataSheet_1.zip › Specification, Data sheets and Working sheets for all tables and figures/Data sheets for Figure 7/Data sheet for Figure 7K.xlsx]

## Sheet: Sheet1
Yes	No
2.359	2.333
4.2572	2.0194
5.3892	1.5182
3.75	2.6946
3.8512	3.6106
3.9722	2.9496
5.2682	2.13
4.208	1.78
3.8006	1.227
3.9216	4.8362
4.5942	3.076
3.5026	5.1226
3.655	2.955
4.5696	3.75
4.9312	3.6236
1.5886	4.3536
3.5402	3.0316
2.9496	4.4746
3.3426	3.9462
3.2736	3.033
4.2326	4.7412
3.7056	4.3536
3.9462	4.9312
5.3892	4.0412
5.7262	2.6242
3.9202	4.9312
4.4486	3.8006
3.6796	2.9106
4.5696	2.791
3.3674	3.3686
4.6906	2.3836
4.4486	2.6946
5.2682	3.9722
3.5586	2.9366
4.7152	2.791
4.1882	3.8006
4.4486	2.86
4.9066	3.7056
2.6126	1.106
4.5696	3.1266
5.6052	4.1376
5.2682	4.3092
4.4746	2.4212
3.8956	1.875
3.5778	5.1226
4.2326	4.303
3.0576	4.8362
4.3782	3.7562
3.2032	4.1882
3.0952	4.64
3.7562	3.2866
2.9352	3.8006
5.2682	4.5696
4.8608	4.7152
5.3892	3.9722
4.1654	5.1732
5.1732	3.4636
4.6906	4.7412
2.117	4.1622
3.076	4.5696
3.2866	5.1732
3.007	5.1226
3.1526	5.1226
3.4896	3.2736
3.223	3.655
1.456	4.8868
3.5846	4.9572
2.6126	3.7562
2.428	2.13
3.413	1.685
2.117	2.6748
3.1526	4.9818
3.3686	4.6202
3.141	2.4212
4.3536	3.5402
2.644	2.523
3.871	3.7562
2.13	3.1772
2.4212	2.4212
3.4322	3.8512
3.7302	2.9496
2.9612	3.7746
3.2032	3.5846
3.966	3.1526
4.1376	3.318
3.318	4.4042
1.793	4.0672
3.007	2.7206
3.9216	2.8156
3.223	3.0952
2.804	2.7582
1.793	4.4486
0.89	3.6092
4.3536	3.9216
3.223	3.7746
5.4398	5.6052
4.9312	5.7262
3.292	4.8362
5.6052	5.3892
3.8956	5.5348
2.67	2.9872
2.3806	3.7692
1.793	3.2278
3.5586	3.655
4.424	3.1526
5.6052	3.128
5.3892	3.56
4.7152	4.303
5.1732	4.4486
4.3782	3.318
3.966	3.7056
5.2942	3.4896
3.75	3.9216
4.303	3.1526
4.1622	3.534
4.1882	4.1376
5.2682	2.2756
5.7262	3.318
5.2682	2.2626
5.6052	2.9496
4.7918	2.67
3.5142	4.64
5.2682	2.9106
5.6052	2.5046
4.1116	3.8006
4.9572	3.0316
4.303	4.087
4.5696	3.1656
4.8362	3.681
4.7152	2.1416
4.5696	4.0166
3.7562	2.886
5.7508	2.575
3.7692	3.8512
5.0522	3.8512
4.3536	3.2982
5.4398	1.564
3.629	1.9256
3.2408	3.102
3.318	1.685
4.3338	2.022
4.303	4.303
4.424	3.0822
4.303	2.981
3.6352	2.6126
1.348	2.765
4.7856	2.7206
5.2682	2.13
5.4596	2.6946
4.3782	2.6126
4.6906	2.359
6.0878	2.212
3.992	1.9386
3.75	2.8156
5.0522	3.1526
2.549	2.7582
3.7692	2.359
3.0562	3.9216
1.8306	2.3836
3.102	2.0466
5.0768	1.6016
4.2586	2.981
5.9422	1.119
3.6092	3.3686
4.9066	2.13
5.2436	2.7206
3.5846	3.5586
2.4082	3.292
3.8772	2.13
5.6052	2.804
4.64	1.106
3.7056	1.348
5.0522	3.629
4.7856	3.5846
4.5942	3.3946
4.2572	3.629
2.022	3.534
4.087	3.534
3.076	5.4398
4.7856	4.329
4.9312	4.64
3.4896	4.4042
4.7856	4.4746
4.7856	1.1998
3.534	2.765
5.0522	3.629
4.5696	3.033
5.1226	4.5942
6.0878	5.9422
4.9818	5.3188
4.0166	3.534
4.8362	5.4138
4.2326	4.9066
5.1226	4.6906
2.86	4.2832
4.8116	4.5696
4.6202	4.9572
4.2326	5.1226
5.6052	4.2832
4.5942	5.5102
5.1226	5.6052
3.966	3.439
4.1116	4.303
3.534	2.955
5.2942	5.3892
3.2032	3.8772
4.9066	4.8868
4.2326	5.9928
4.303	5.6052
4.0932	2.575
4.5942	1.633
4.087	4.4486
4.6202	4.64
5.4596	3.871
3.4636	3.6858
3.871	4.3338
5.3892	3.413
4.9066	5.9928
4.303	3.3242
4.2832	4.5696
3.5142	5.2682
4.0672	1.119
5.0522	1.78
4.5696	3.7056
2.467	3.992
5.2436	1.685
3.655	2.428
4.087	3.1772
4.7152	3.966
3.8006	5.2682
4.3536	1.348
4.64	3.629
4.2586	5.6558
2.804	3.9216
3.3946	3.655
5.4596	2.3316
4.303	4.6202
3.3242	4.5696
5.2682	3.6092
5.2682	4.424
3.6796	2.333
5.1732	2.467
2.238	2.022
5.1226	3.56
1.793	1.119
5.0522	1.685
4.4486	5.7262
4.7856	1.348
4.5696	1.011
4.6202	2.5262
4.0166	2.6502
3.9216	4.6906
4.977	1.685
6.0878	5.8718
4.2832	4.64
4.7856	3.3946
4.9066	3.8252
4.4746	2.86
2.9496	2.644
3.629	2.022
5.3892	5.0522
4.9312	2.022
5.9422	3.223
5.3892	5.6052
6.0878	3.75
4.329	0.674
5.4596	4.329
3.966	2.886
6.2088	4.1376
4.9312	4.2326
3.102	2.307
3.223	2.791
3.1786	3.629
2.804	6.0878
3.871	5.2682
3.102	4.303
1.659	3.128
6.0878	1.78
	2.8632
	1.901
	3.2002
	4.1116
	5.1732
	4.4746
	2.13
	1.8306
	4.64
	1.685
	5.2682
	3.966
	2.981
	4.7856
	3.871
	3.0316
	2.402
	3.223
	2.1676
	2.7392
	1.348
	4.4992
	3.9968
	3.7746
	4.9066
	4.64
	3.0316
	2.765
	4.424
	2.6242
	1.443
	3.871
	4.7856
	4.303
	2.402
	1.685
	2.117
	3.076
	4.9312
	4.087
	1.685
	0.985
	1.443
	5.6558
	3.0576
	5.2436
	2.117
	2.402
	2.359
	4.9066
	2.307
	0.8196
	2.467
	3.2982
	1.78
	4.424
	4.1622
	1.659
	2.359
	5.6052
	1.7282
	3.007
	3.871
	4.3536
	4.9312
	1.4676
	4.545
	6.0878
	5.4138
	1.901
	4.2586
	3.249
	2.238
	3.871
	1.659
	4.087
	1.348
	5.0522
	3.992
	4.1376
	2.981
	4.087
	4.0166
	2.117
	4.087
	1.417
	2.1676
	2.86
	2.186
	4.303
	2.022
	1.348
	4.5696
	3.75
	2.886
	2.67
	2.549
	2.765
	3.128
	4.303
	4.9312
	3.4636
	3.7056
	2.8416
	4.545
	4.3796
	5.1226
	2.644
	0.674
	3.7056
	3.871
	2.86
	4.424
	2.765
	4.5696
	2.359
	2.886
	3.56
	1.564
	2.022
	3.9216
	3.534
	2.022
	3.007
	3.2866
	4.8362
	4.7152
	3.8266
	3.007
	3.318
	2.5046
	5.1226
	4.0166
	3.413
	5.9422
	2.886
	5.3892
	3.629
	2.359
	3.776
	5.1732
	3.292
	2.4786
	3.292
	3.8266
	2.4212
	4.9066
	2.022
	3.439
	1.78
	3.992
	5.8718
	3.197
	4.424
	2.117
	4.0932
	2.333
	2.307
	5.9422
	4.7856
	3.75
	3.249
	1.685
	4.0166
	1.996
	4.5696
	4.7856
	5.3892
	3.7056
	3.655
	2.886
	4.303
	3.871
	2.359
	2.8156
	1.106
	4.4042
	5.2238
	4.087
	0.553
	3.9462
	3.439
	1.456
	4.9312
	3.992
	5.6052
	4.5758
	4.424
	2.0466
	1.1566
	4.0426
	1.8306
	1.456
	1.793
	5.8718
	4.4548
	3.4438
	5.7768
	3.0952
