# Supplementary material for: Exploration and validation of the Ki67, Her-2, and mutant P53 protein-based risk model, nomogram and lymph node metastasis model for predicting colorectal cancer progression and prognosis
Source: Front Oncol. 2023 Nov 23;13:1236441. doi: 10.3389/fonc.2023.1236441 (PMC10704156; doi:10.3389/fonc.2023.1236441)
Supplement: Supplementary file 1 [file DataSheet_1.zip › Specification, Data sheets and Working sheets for all tables and figures/Data sheets for Figure 7/Data sheet for Figure 7L.xlsx]

## Sheet: Sheet1
Yes	No
2.9496	2.333
5.7262	2.0194
2.9872	1.5182
4.545	2.6946
4.4746	3.6106
3.7562	2.13
4.9066	4.8362
4.0932	3.076
5.2682	2.955
5.2682	4.3536
3.6796	3.0316
5.0522	4.4746
4.977	3.9462
5.4596	3.033
4.5942	4.3536
5.3892	4.9312
2.359	4.0412
5.2682	2.6242
5.6052	4.9312
5.7262	2.9106
4.303	2.791
4.7856	2.9366
4.8868	2.791
3.1526	1.106
4.1376	4.1376
2.575	4.3092
2.117	2.4212
3.3242	1.875
4.7856	5.1226
6.0878	4.303
3.223	3.7562
3.655	4.5696
4.8868	4.7152
4.303	5.1732
4.9818	5.1732
4.0166	5.1226
5.9422	4.9572
	2.13
	1.685
	4.6202
	2.4212
	3.1772
	2.9496
	3.7746
	3.5846
	3.318
	2.8156
	2.7582
	4.4486
	3.7746
	3.2278
	3.128
	3.318
	3.4896
	3.1526
	2.2756
	2.2626
	2.9496
	2.67
	4.64
	2.9106
	2.5046
	3.0316
	4.087
	3.1656
	3.8512
	3.8512
	3.2982
	3.102
	2.022
	3.0822
	2.13
	2.359
	1.9386
	2.8156
	3.1526
	2.7582
	3.9216
	2.0466
	2.981
	1.119
	3.3686
	3.5586
	3.292
	2.13
	2.804
	1.106
	1.348
	3.629
	3.534
	3.534
	4.329
	4.64
	3.629
	3.033
	5.9422
	5.3188
	3.534
	4.6906
	4.5696
	5.1226
	5.6052
	4.303
	2.955
	5.3892
	5.9928
	1.633
	4.4486
	4.64
	3.413
	5.9928
	3.3242
	1.119
	1.78
	3.7056
	3.992
	1.685
	3.1772
	3.966
	5.2682
	1.348
	3.629
	3.9216
	2.3316
	4.6202
	3.6092
	2.333
	2.467
	2.022
	3.56
	1.119
	1.685
	5.7262
	1.011
	4.6906
	1.685
	3.8252
	2.86
	2.644
	2.022
	2.022
	3.223
	0.674
	4.329
	2.886
	4.1376
	2.307
	2.791
	3.629
	6.0878
	3.128
	1.78
	2.8632
	3.2002
	2.13
	1.8306
	4.64
	1.685
	4.7856
	3.0316
	2.402
	2.1676
	2.7392
	1.348
	4.9066
	4.424
	1.443
	4.303
	1.685
	3.076
	4.9312
	1.685
	0.985
	1.443
	5.2436
	2.117
	2.402
	2.359
	0.8196
	2.467
	3.2982
	1.78
	1.659
	2.359
	5.6052
	1.7282
	3.007
	3.871
	4.3536
	4.9312
	1.4676
	1.901
	4.2586
	2.238
	1.659
	1.348
	3.992
	4.1376
	2.981
	4.0166
	2.117
	4.087
	1.417
	2.1676
	2.186
	4.303
	2.022
	1.348
	4.5696
	3.75
	2.886
	2.67
	2.549
	2.765
	3.128
	4.303
	3.4636
	3.7056
	2.8416
	4.545
	4.3796
	5.1226
	2.644
	0.674
	3.871
	2.86
	2.765
	2.359
	2.886
	1.564
	2.022
	3.534
	2.022
	3.007
	3.8266
	3.007
	3.318
	3.413
	2.886
	5.3892
	3.629
	2.359
	3.776
	3.292
	2.4786
	3.292
	2.4212
	4.9066
	1.78
	3.992
	5.8718
	2.117
	4.0932
	2.333
	2.307
	5.9422
	4.7856
	1.685
	1.996
	4.5696
	3.7056
	3.655
	2.886
	4.303
	2.359
	2.8156
	1.106
	4.4042
	4.087
	3.9462
	3.439
	1.456
	4.9312
	3.992
	5.6052
	4.5758
	1.1566
	4.0426
	1.8306
	1.456
	5.8718
	3.4438
	3.0952
	4.208
	3.9216
	4.5942
	3.655
	2.9496
	3.2736
	4.2326
	3.7056
	5.3892
	4.4486
	3.6796
	4.6906
	4.4486
	5.2682
	4.7152
	4.1882
	4.9066
	4.5696
	5.6052
	4.2326
	3.0952
	4.8608
	5.1732
	4.6906
	3.076
	3.2866
	3.007
	3.1526
	3.223
	2.6126
	2.428
	2.117
	3.3686
	2.13
	3.2032
	3.966
	4.1376
	3.318
	1.793
	2.804
	1.793
	0.89
	4.3536
	5.4398
	4.424
	5.3892
	4.7152
	5.2682
	5.6052
	3.5142
	5.2682
	5.6052
	4.9572
	4.5696
	5.7508
	3.7692
	4.3338
	4.7856
	5.4596
	4.3782
	4.6906
	3.75
	5.0522
	3.7692
	3.0562
	3.102
	4.2586
	5.9422
	4.9066
	3.5846
	2.4082
	5.6052
	4.64
	4.5942
	4.2572
	4.087
	3.076
	4.9312
	3.4896
	3.534
	5.0522
	4.5696
	5.1226
	6.0878
	4.8362
	2.86
	4.6202
	4.5942
	3.534
	5.2942
	3.2032
	4.303
	4.5942
	4.087
	5.4596
	3.871
	5.3892
	4.9066
	4.303
	3.5142
	4.0672
	4.5696
	2.467
	5.2436
	3.655
	4.7152
	4.64
	4.2586
	2.804
	3.3946
	5.4596
	4.303
	2.238
	1.793
	4.7856
	4.6202
	3.9216
	6.0878
	4.9066
	4.4746
	2.9496
	5.3892
	5.3892
	4.329
	6.2088
	2.804
	3.6236
	3.3686
	3.8006
	2.86
	3.1266
	4.8362
	3.4636
	4.5696
	2.523
	3.8512
	4.4042
	4.0672
	3.9216
	5.6052
	5.5348
	3.1526
	4.303
	3.534
	3.318
	2.765
	2.7206
	2.6126
	2.359
	1.6016
	2.7206
	3.3946
	3.629
	5.4138
	4.2832
	4.2832
	5.5102
	3.439
	5.6052
	4.5696
	5.2682
	2.428
	5.6558
	3.655
	4.424
	1.348
	2.6502
	5.8718
	5.0522
	3.75
	4.2326
	5.2682
	1.901
	4.1116
	5.1732
	4.4746
	5.2682
	3.966
	3.871
	4.4992
	3.9968
	3.0316
	3.871
	4.087
	5.6558
	3.0576
	4.9066
	4.424
	4.1622
	6.0878
	4.087
	5.0522
	4.087
	2.86
	4.9312
	3.7056
	4.5696
	3.2866
	4.7152
	5.1226
	5.9422
	3.439
	4.424
	4.0166
	4.7856
	5.2238
	4.4548
	5.7768
	4.2572
	5.3892
	3.75
	3.8006
	3.5026
	3.5402
	3.9462
	3.9202
	3.3674
	4.4486
	5.2682
	3.8956
	3.5778
	4.1654
	3.5846
	3.413
	2.644
	3.7302
	2.9612
	3.007
	3.9216
	3.223
	4.9312
	3.292
	3.8956
	2.67
	2.3806
	3.5586
	5.6052
	5.1732
	4.3782
	3.966
	5.2942
	3.75
	4.1622
	4.1882
	5.2682
	4.1116
	4.8362
	4.7152
	4.3536
	3.629
	3.318
	4.303
	4.424
	4.303
	1.348
	3.6092
	3.7056
	4.7856
	4.7856
	4.0166
	4.2326
	5.6052
	5.1226
	3.966
	4.6202
	3.4636
	5.0522
	4.087
	4.3536
	5.1732
	4.5696
	4.2832
	4.9312
	3.966
	4.9312
	3.871
	3.102
	6.0878
	1.78
	1.227
	5.1226
	3.75
	3.8006
	2.3836
	2.6946
	3.9722
	3.7056
	4.1882
	3.2866
	3.8006
	3.9722
	4.7412
	4.1622
	5.1226
	3.2736
	3.7562
	2.6748
	3.5402
	3.7562
	2.4212
	2.7206
	3.0952
	3.6092
	4.8362
	3.7692
	3.655
	3.56
	3.9216
	3.681
	2.1416
	4.0166
	2.886
	1.9256
	1.685
	2.6126
	2.6946
	2.212
	2.3836
	2.13
	3.5846
	5.4398
	4.4042
	1.1998
	2.765
	4.9572
	3.8772
	2.575
	3.6858
	2.5262
	4.64
	3.3946
	4.303
	2.981
	3.223
	3.7746
	4.64
	2.765
	2.6242
	4.7856
	2.402
	2.307
	3.249
	3.871
	4.424
	3.56
	4.8362
	2.5046
	4.0166
	5.1732
	3.8266
	2.022
	3.197
	0.553
	4.424
	2.0466
	1.793
	3.9722
	4.5696
	4.9312
	1.5886
	3.3426
	4.5696
	3.5586
	3.0576
	3.2032
	3.7562
	2.9352
	5.2682
	2.117
	3.4896
	1.456
	3.1526
	3.141
	4.3536
	3.871
	3.4322
	3.223
	4.5696
	5.4398
	3.992
	1.8306
	5.0768
	5.2436
	3.8772
	5.0522
	2.022
	4.7856
	5.1226
	4.8116
	4.2326
	3.8006
	5.1226
	4.4486
	3.629
	1.659
	4.7412
	4.64
	4.9818
	5.3892
	4.4486
	3.7056
	3.8006
	1.564
	4.303
	2.981
	4.4746
	4.9066
	3.871
	4.3338
	4.5696
	5.6052
	5.4138
	3.9216
	3.75
	3.249
	3.871
	3.8512
	5.7262
	2.6126
	4.3782
	5.3892
	2.4212
	1.793
	4.7918
	5.0522
	3.2408
	3.6352
	5.2682
	6.0878
	2.549
	4.2326
	4.1116
	4.2832
	3.102
	3.1786
