# Supplementary material for: Exploration and validation of the Ki67, Her-2, and mutant P53 protein-based risk model, nomogram and lymph node metastasis model for predicting colorectal cancer progression and prognosis
Source: Front Oncol. 2023 Nov 23;13:1236441. doi: 10.3389/fonc.2023.1236441 (PMC10704156; doi:10.3389/fonc.2023.1236441)
Supplement: Supplementary file 1 [file DataSheet_1.zip › Specification, Data sheets and Working sheets for all tables and figures/Data sheets for Figure 7/Data sheet for Figure 7M.xlsx]

## Sheet: Sheet1
Yes	No
1.78	2.333
1.227	2.0194
5.1226	1.5182
3.75	2.6946
3.8006	3.6106
2.3836	2.9496
2.6946	2.13
3.9722	4.8362
3.7056	3.076
4.1882	2.955
3.2866	4.3536
3.8006	3.0316
3.9722	4.4746
4.7412	3.9462
4.1622	3.033
5.1226	4.3536
3.2736	4.9312
4.8868	4.0412
3.7562	2.6242
2.6748	4.9312
3.5402	2.9106
3.7562	2.791
2.4212	2.9366
3.1526	2.791
2.7206	1.106
3.0952	4.1376
3.6092	4.3092
4.8362	2.4212
3.7692	1.875
3.655	5.1226
3.56	4.303
3.9216	3.7562
4.1376	4.5696
3.681	4.7152
2.1416	5.1732
4.0166	5.1732
2.886	5.1226
2.575	4.9572
1.9256	2.13
1.685	1.685
2.6126	4.6202
2.6946	2.4212
2.212	3.1772
2.3836	2.9496
2.13	3.7746
3.5846	3.5846
5.4398	3.318
4.4042	2.8156
1.1998	2.7582
2.765	4.4486
4.9572	3.7746
3.8772	5.7262
2.575	2.9872
3.6858	3.2278
2.5262	3.128
4.64	3.318
3.3946	3.4896
4.303	3.1526
2.981	2.2756
3.223	2.2626
3.7746	2.9496
4.64	2.67
2.765	4.64
2.6242	2.9106
4.7856	2.5046
2.402	3.0316
2.117	4.087
2.307	3.1656
3.249	3.8512
3.871	3.8512
4.424	3.2982
3.56	3.102
4.8362	2.022
2.5046	3.0822
4.0166	2.13
5.1732	2.359
3.8266	1.9386
2.022	2.8156
3.197	3.1526
0.553	2.7582
4.424	3.9216
2.0466	2.0466
1.793	2.981
3.9722	1.119
4.5696	3.3686
4.9312	3.5586
1.5886	3.292
3.3426	2.13
4.5696	2.804
3.5586	1.106
3.0576	1.348
3.2032	3.629
3.7562	3.534
2.9352	3.534
5.2682	4.329
2.117	4.64
3.4896	3.629
1.456	3.033
3.1526	5.9422
3.141	5.3188
4.3536	3.534
3.871	4.6906
3.4322	4.5696
3.223	5.1226
4.5696	5.6052
5.4398	4.303
3.992	2.955
1.8306	5.3892
5.0768	5.9928
5.2436	1.633
3.8772	4.4486
5.0522	4.64
2.022	3.413
4.7856	5.9928
5.1226	3.3242
4.8116	1.119
4.2326	1.78
3.8006	3.7056
3.3242	3.992
5.1226	1.685
4.4486	3.1772
4.7856	3.966
3.629	5.2682
6.0878	1.348
3.223	3.629
1.659	3.9216
4.7412	2.3316
4.64	4.6202
3.655	3.6092
4.9818	2.333
5.3892	2.467
4.4486	2.022
3.7056	3.56
3.8006	1.119
1.564	1.685
4.303	5.7262
2.981	1.011
4.4746	4.6906
4.9066	1.685
4.8868	3.8252
3.871	2.86
4.3338	2.644
4.5696	2.022
5.6052	2.022
5.4138	3.223
3.9216	0.674
3.75	4.329
3.249	2.886
3.871	4.1376
3.8512	2.307
5.7262	2.791
2.6126	3.629
4.3782	6.0878
5.3892	3.128
2.4212	1.78
1.793	2.8632
4.303	3.2002
4.7918	2.13
5.0522	1.8306
3.2408	4.64
3.6352	1.685
5.2682	4.7856
6.0878	3.0316
2.549	2.402
4.9818	2.1676
4.2326	2.7392
4.1116	1.348
4.2832	4.9066
4.0166	4.424
5.9422	1.443
3.102	4.303
3.1786	1.685
	3.076
	4.9312
	1.685
	0.985
	1.443
	5.2436
	2.117
	2.402
	2.359
	0.8196
	2.467
	3.2982
	1.78
	1.659
	2.359
	5.6052
	1.7282
	3.007
	3.871
	4.3536
	4.9312
	1.4676
	4.545
	1.901
	4.2586
	2.238
	1.659
	1.348
	3.992
	4.1376
	2.981
	4.0166
	2.117
	4.087
	1.417
	2.1676
	2.186
	4.303
	2.022
	1.348
	4.5696
	3.75
	2.886
	2.67
	2.549
	2.765
	3.128
	4.303
	3.4636
	3.7056
	2.8416
	4.545
	4.3796
	5.1226
	2.644
	0.674
	3.871
	2.86
	2.765
	2.359
	2.886
	1.564
	2.022
	3.534
	2.022
	3.007
	3.8266
	3.007
	3.318
	3.413
	2.886
	5.3892
	3.629
	2.359
	3.776
	3.292
	2.4786
	3.292
	2.4212
	4.9066
	1.78
	3.992
	5.8718
	2.117
	4.0932
	2.333
	2.307
	5.9422
	4.7856
	1.685
	1.996
	4.5696
	3.7056
	3.655
	2.886
	4.303
	2.359
	2.8156
	1.106
	4.4042
	4.087
	3.9462
	3.439
	1.456
	4.9312
	3.992
	5.6052
	4.5758
	1.1566
	4.0426
	1.8306
	1.456
	5.8718
	3.4438
	3.0952
	4.208
	3.9216
	4.5942
	3.655
	2.9496
	3.2736
	4.2326
	3.7056
	5.3892
	4.4486
	3.6796
	4.6906
	4.4486
	5.2682
	4.7152
	4.1882
	4.9066
	4.5696
	5.6052
	4.4746
	4.2326
	3.0952
	4.8608
	5.1732
	4.6906
	3.076
	3.2866
	3.007
	3.1526
	3.223
	2.6126
	2.428
	2.117
	3.3686
	2.13
	3.2032
	3.966
	4.1376
	3.318
	1.793
	2.804
	1.793
	0.89
	4.3536
	5.4398
	4.424
	5.3892
	4.7152
	5.2682
	5.6052
	3.5142
	5.2682
	5.6052
	4.9572
	4.5696
	3.7562
	5.7508
	3.7692
	4.3338
	4.7856
	5.4596
	4.3782
	4.6906
	3.75
	5.0522
	3.7692
	3.0562
	3.102
	4.2586
	5.9422
	4.9066
	3.5846
	2.4082
	5.6052
	4.64
	4.5942
	4.2572
	4.087
	3.076
	4.9312
	3.4896
	3.534
	5.0522
	4.5696
	5.1226
	6.0878
	4.8362
	2.86
	4.6202
	4.5942
	3.534
	5.2942
	3.2032
	4.9066
	4.303
	4.0932
	4.5942
	4.087
	5.4596
	3.871
	5.3892
	4.9066
	4.303
	3.5142
	4.0672
	4.5696
	2.467
	5.2436
	3.655
	4.7152
	4.64
	4.2586
	2.804
	3.3946
	5.4596
	4.303
	5.2682
	5.2682
	3.6796
	2.238
	1.793
	5.0522
	4.7856
	4.6202
	3.9216
	4.977
	6.0878
	4.9066
	4.4746
	2.9496
	5.3892
	5.3892
	4.329
	5.4596
	6.2088
	2.804
	3.6236
	3.3686
	3.8006
	2.86
	3.1266
	4.8362
	3.4636
	4.5696
	2.523
	3.8512
	4.4042
	4.0672
	3.9216
	5.6052
	5.5348
	3.1526
	4.303
	3.534
	3.318
	2.765
	2.7206
	2.6126
	2.359
	1.6016
	2.7206
	3.3946
	3.629
	4.5942
	5.4138
	4.2832
	4.2832
	5.5102
	3.439
	5.6052
	4.5696
	5.2682
	2.428
	5.6558
	3.655
	4.424
	1.348
	2.6502
	5.8718
	5.0522
	3.75
	4.2326
	5.2682
	1.901
	4.1116
	5.1732
	4.4746
	5.2682
	3.966
	3.871
	4.4992
	3.9968
	3.0316
	3.871
	4.087
	5.6558
	3.0576
	4.9066
	4.424
	4.1622
	6.0878
	4.087
	5.0522
	4.087
	2.86
	4.9312
	3.7056
	4.5696
	3.2866
	4.7152
	5.1226
	5.9422
	3.439
	4.424
	4.0166
	4.7856
	5.3892
	5.2238
	4.4548
	5.7768
	2.359
	4.2572
	5.3892
	3.75
	5.2682
	3.8006
	3.5026
	3.5402
	3.9462
	3.9202
	3.3674
	4.4486
	5.2682
	3.8956
	3.5778
	4.1654
	3.5846
	3.413
	2.644
	3.7302
	2.9612
	3.007
	3.9216
	3.223
	4.9312
	3.292
	5.6052
	3.8956
	2.67
	2.3806
	3.5586
	5.6052
	5.1732
	4.3782
	3.966
	5.2942
	3.75
	4.1622
	4.1882
	5.2682
	5.7262
	4.1116
	4.303
	4.8362
	4.7152
	4.3536
	3.629
	3.318
	4.303
	4.424
	4.303
	1.348
	3.6092
	3.7056
	4.7856
	4.7856
	4.7856
	4.0166
	4.2326
	5.6052
	5.1226
	3.966
	4.6202
	3.4636
	5.0522
	4.087
	4.3536
	5.1732
	4.5696
	4.2832
	4.9312
	3.966
	4.9312
	3.871
	3.102
	6.0878
