# Supplementary material for: Exploration and validation of the Ki67, Her-2, and mutant P53 protein-based risk model, nomogram and lymph node metastasis model for predicting colorectal cancer progression and prognosis
Source: Front Oncol. 2023 Nov 23;13:1236441. doi: 10.3389/fonc.2023.1236441 (PMC10704156; doi:10.3389/fonc.2023.1236441)
Supplement: Supplementary file 1 [file DataSheet_1.zip › Specification, Data sheets and Working sheets for all tables and figures/Data sheets for Figure 8/Data sheet for Figure 8A.xlsx]

## Sheet: Sheet1
T Stage	Riskscore
3	2.359
1	2.333
3	4.2572
3	5.3892
1	2.0194
1	1.5182
1	2.6946
3	3.6106
3	2.9496
3	2.13
3	3.75
3	3.8512
1	1.78
3	3.9722
3	5.2682
1	1.227
3	4.208
3	3.8006
3	3.9216
3	4.5942
3	4.8362
1	3.076
3	5.1226
1	2.955
3	3.5026
1	3.655
3	3.75
3	3.6236
3	4.3536
3	4.5696
3	3.0316
3	4.4746
3	4.9312
3	3.9462
1	3.033
3	4.7412
3	4.3536
3	4.9312
3	1.5886
3	4.0412
3	2.6242
3	4.9312
3	3.5402
3	3.8006
3	2.9106
1	2.791
3	3.3686
3	2.3836
3	2.9496
3	2.6946
3	3.9722
3	2.9366
3	2.791
3	3.8006
3	2.86
3	3.7056
1	1.106
3	3.3426
3	3.2736
3	4.2326
3	3.1266
3	4.1376
3	3.7056
3	4.3092
3	2.4212
3	3.9462
3	5.3892
1	1.875
3	5.7262
3	3.9202
1	5.1226
3	4.303
3	4.4486
3	3.6796
3	4.8362
3	3.7562
3	4.1882
3	4.5696
3	4.64
3	3.2866
3	3.8006
3	4.5696
3	4.7152
3	3.3674
3	4.6906
3	4.4486
3	3.9722
3	5.2682
3	5.1732
3	3.4636
3	4.7412
3	4.1622
3	4.5696
3	3.5586
3	5.1732
3	5.1226
3	5.1226
3	4.7152
3	3.2736
3	4.1882
3	3.655
3	4.4486
3	4.8868
3	4.9066
3	2.6126
3	4.9572
3	4.5696
3	5.6052
3	5.2682
3	3.7562
3	4.4746
1	2.13
3	1.685
3	3.8956
1	2.6748
1	3.5778
3	4.9818
3	4.2326
3	3.0576
3	4.6202
3	2.4212
3	4.3782
3	3.5402
3	2.523
3	3.7562
3	3.1772
3	3.2032
3	2.4212
3	3.8512
3	3.0952
3	2.9496
3	3.7746
3	3.5846
3	3.1526
3	3.318
3	4.4042
3	4.0672
3	2.7206
3	2.8156
3	3.7562
3	3.0952
3	2.7582
3	4.4486
3	3.6092
3	3.9216
1	3.7746
3	2.9352
1	5.6052
3	5.7262
3	4.8362
3	5.3892
3	5.2682
3	4.8608
3	5.3892
3	5.5348
3	4.1654
3	2.9872
3	5.1732
3	3.7692
1	3.2278
3	4.6906
3	2.117
3	3.655
3	3.1526
3	3.076
3	3.2866
3	3.007
1	3.128
3	3.56
3	4.303
3	4.4486
3	3.1526
3	3.4896
3	3.318
3	3.223
3	1.456
3	3.7056
3	3.4896
3	3.5846
3	3.9216
3	3.1526
3	2.6126
3	2.428
3	3.534
3	4.1376
3	2.2756
3	3.413
3	2.117
3	3.1526
3	3.318
3	3.3686
3	2.2626
3	2.9496
3	2.67
3	4.64
3	2.9106
3	2.5046
3	3.8006
3	3.0316
3	3.141
3	4.087
3	4.3536
3	2.644
3	3.871
3	3.1656
3	3.681
3	2.1416
3	4.0166
3	2.13
3	2.886
3	2.575
3	3.8512
3	2.4212
3	3.8512
3	3.2982
3	3.4322
3	1.564
3	1.9256
3	3.102
3	1.685
3	3.7302
3	2.9612
1	2.022
3	4.303
3	3.2032
3	3.0822
3	2.981
3	3.966
3	4.1376
3	2.6126
3	3.318
3	2.765
3	2.7206
3	2.13
3	1.793
3	2.6946
3	2.6126
3	2.359
3	3.007
3	2.212
3	1.9386
3	3.9216
3	2.8156
3	3.223
3	3.1526
3	2.7582
3	2.359
3	3.9216
3	2.3836
3	2.0466
3	2.804
3	1.6016
3	2.981
3	1.119
3	1.793
3	3.3686
3	2.13
3	2.7206
3	3.5586
3	3.292
3	2.13
1	0.89
1	2.804
1	1.106
1	1.348
3	3.629
3	3.5846
1	3.3946
3	4.3536
3	3.223
3	3.629
1	3.534
1	3.534
1	5.4398
3	4.9312
3	5.4398
3	3.292
3	5.6052
3	4.329
3	4.64
3	4.4042
3	3.8956
3	2.67
3	2.3806
3	1.793
3	3.5586
3	4.4746
3	1.1998
3	4.424
3	5.6052
3	5.3892
3	4.7152
3	5.1732
3	2.765
3	3.629
3	4.3782
3	3.966
3	5.2942
3	3.033
3	3.75
3	4.5942
3	4.303
3	4.1622
3	4.1882
3	5.2682
3	5.9422
3	5.7262
1	5.2682
1	5.6052
3	5.3188
3	4.7918
3	3.534
3	5.4138
3	3.5142
3	5.2682
3	4.9066
3	4.6906
3	4.2832
3	5.6052
3	4.1116
1	4.5696
1	4.9572
3	4.303
3	4.9572
3	4.5696
3	5.1226
3	4.2832
3	5.5102
3	4.8362
3	4.7152
3	5.6052
3	3.439
3	4.303
1	2.955
3	4.5696
3	3.7562
3	5.3892
3	3.8772
3	5.7508
3	4.8868
3	5.9928
3	5.6052
3	3.7692
3	5.0522
3	2.575
1	1.633
3	4.4486
3	4.3536
3	4.64
3	3.871
3	3.6858
3	5.4398
3	4.3338
3	3.413
3	3.629
3	5.9928
3	3.3242
3	3.2408
3	3.318
3	4.3338
3	4.303
3	4.5696
3	4.424
3	5.2682
3	4.303
3	3.6352
3	1.348
1	1.119
1	1.78
3	3.7056
3	3.992
3	4.7856
3	5.2682
1	1.685
3	5.4596
3	4.3782
1	2.428
3	4.6906
1	3.1772
3	3.966
3	5.2682
1	1.348
3	3.629
3	5.6558
3	6.0878
3	3.992
3	3.9216
3	3.655
1	2.3316
3	3.75
3	4.6202
3	5.0522
3	2.549
3	3.7692
3	3.0562
3	4.5696
1	3.6092
3	4.424
3	1.8306
3	2.333
3	2.467
1	2.022
3	3.56
1	1.119
1	1.685
3	5.7262
1	3.102
1	1.348
3	5.0768
3	4.2586
1	1.011
3	5.9422
3	3.6092
1	4.9066
3	2.5262
3	2.6502
3	4.6906
1	1.685
3	5.8718
3	4.64
3	3.3946
3	3.8252
1	2.86
1	2.644
1	2.022
3	5.0522
3	5.2436
3	2.022
3	3.5846
3	3.223
3	5.6052
3	3.75
3	2.4082
3	3.8772
1	0.674
3	5.6052
1	4.329
3	2.886
3	4.1376
3	4.64
3	3.7056
3	4.2326
1	2.307
3	5.0522
1	2.791
3	4.7856
3	3.629
3	6.0878
3	4.5942
3	5.2682
3	4.303
3	3.128
3	1.78
3	4.2572
3	2.8632
1	1.901
1	3.2002
1	2.022
3	4.1116
3	5.1732
3	4.4746
3	2.13
1	1.8306
3	4.64
1	1.685
3	5.2682
3	4.087
3	3.966
3	2.981
3	4.7856
3	3.076
3	3.871
3	4.7856
1	3.0316
3	4.9312
1	2.402
3	3.4896
3	4.7856
3	3.223
3	4.7856
3	2.1676
3	2.7392
1	1.348
3	4.4992
3	3.9968
1	3.7746
1	3.534
3	4.9066
1	4.64
3	5.0522
3	3.0316
1	2.765
3	4.424
1	2.6242
1	1.443
3	4.5696
3	3.871
3	5.1226
3	4.7856
3	4.303
3	6.0878
1	2.402
1	1.685
3	2.117
1	3.076
3	4.9312
3	4.087
3	4.9818
3	4.0166
1	1.685
1	0.985
3	1.443
3	4.8362
3	4.2326
3	5.6558
3	3.0576
3	5.1226
3	5.2436
1	2.117
1	2.402
1	2.359
3	4.9066
1	2.86
1	2.307
3	4.8116
1	0.8196
3	2.467
3	4.6202
3	3.2982
1	1.78
3	4.424
3	4.1622
1	1.659
1	2.359
3	5.6052
3	1.7282
3	4.2326
3	3.007
3	3.871
3	4.3536
3	4.9312
3	5.6052
1	1.4676
1	4.5942
3	4.545
3	5.1226
3	3.966
3	4.1116
1	3.534
1	6.0878
3	5.4138
1	1.901
3	4.2586
3	3.249
3	2.238
3	5.2942
3	3.871
3	3.2032
1	1.659
3	4.087
1	1.348
3	4.9066
3	5.0522
1	3.992
3	4.2326
3	4.1376
3	2.981
3	4.303
3	4.087
3	4.0932
3	4.0166
1	2.117
3	4.087
3	4.5942
1	1.417
3	2.1676
3	4.087
3	4.6202
3	2.86
1	2.186
3	5.4596
3	4.303
1	2.022
1	1.348
3	4.5696
3	3.4636
3	3.75
3	3.871
3	5.3892
3	2.886
3	4.9066
1	2.67
3	2.549
3	4.303
3	2.765
3	4.2832
1	3.128
3	3.5142
3	4.0672
3	5.0522
3	4.303
3	4.5696
3	4.9312
3	3.4636
3	2.467
3	3.7056
3	5.2436
1	3.655
3	2.8416
3	4.087
3	4.545
3	4.3796
3	5.1226
1	2.644
3	4.7152
1	0.674
3	3.8006
3	3.7056
3	3.871
1	2.86
3	4.424
1	2.765
3	4.5696
3	4.3536
3	4.64
1	2.359
3	4.2586
3	2.886
3	2.804
3	3.56
3	3.3946
3	5.4596
3	4.303
3	3.3242
1	1.564
3	5.2682
1	2.022
3	3.9216
1	3.534
3	5.2682
3	3.6796
1	2.022
3	3.007
3	3.2866
3	4.8362
3	4.7152
3	3.8266
3	5.1732
3	3.007
3	3.318
1	2.5046
3	2.238
3	5.1226
3	4.0166
3	3.413
1	5.1226
3	5.9422
1	2.886
1	1.793
3	5.3892
1	3.629
1	2.359
3	3.776
3	5.1732
1	3.292
3	2.4786
1	3.292
3	5.0522
3	3.8266
1	4.4486
1	2.4212
3	4.9066
3	4.7856
3	4.5696
3	2.022
3	4.6202
3	3.439
3	4.0166
3	3.9216
1	1.78
3	3.992
3	5.8718
1	3.197
3	4.424
1	2.117
3	4.977
1	6.0878
3	4.0932
3	4.2832
3	4.7856
1	2.333
1	2.307
3	5.9422
3	4.7856
3	4.9066
3	3.75
1	3.249
3	4.4746
1	1.685
3	4.0166
1	1.996
3	2.9496
3	4.5696
3	3.629
3	4.7856
1	5.3892
3	5.3892
3	3.7056
3	3.655
3	4.9312
3	2.886
3	5.9422
3	5.3892
3	4.303
3	6.0878
3	3.871
3	2.359
3	2.8156
1	1.106
3	4.4042
3	4.329
3	5.2238
3	4.087
3	5.4596
3	3.966
3	6.2088
1	0.553
1	3.9462
3	4.9312
3	3.102
3	3.223
3	3.1786
3	2.804
1	3.439
1	1.456
1	4.9312
3	3.992
1	5.6052
3	3.871
3	3.102
3	4.5758
3	4.424
1	2.0466
1	1.1566
1	1.659
1	4.0426
1	1.8306
1	1.456
1	1.793
3	5.8718
3	4.4548
3	3.4438
3	5.7768
3	6.0878
3	3.0952
