# Supplementary material for: Exploration and validation of the Ki67, Her-2, and mutant P53 protein-based risk model, nomogram and lymph node metastasis model for predicting colorectal cancer progression and prognosis
Source: Front Oncol. 2023 Nov 23;13:1236441. doi: 10.3389/fonc.2023.1236441 (PMC10704156; doi:10.3389/fonc.2023.1236441)
Supplement: Supplementary file 1 [file DataSheet_1.zip › Specification, Data sheets and Working sheets for all tables and figures/Data sheets for Figure 8/Data sheet for Figure 8B.xlsx]

## Sheet: Sheet1
N Stage	Riskscore
1	2.359
0	2.333
1	4.2572
1	5.3892
0	2.0194
0	1.5182
0	2.6946
0	3.6106
0	2.9496
0	2.13
1	3.75
1	3.8512
0	1.78
1	3.9722
1	5.2682
0	1.227
1	4.208
1	3.8006
1	3.9216
1	4.5942
1	4.8362
0	3.076
1	5.1226
0	2.955
1	3.5026
1	3.655
0	3.75
1	3.6236
0	4.3536
0	4.5696
0	3.0316
0	4.4746
0	4.9312
0	3.9462
0	3.033
0	4.7412
0	4.3536
0	4.9312
0	1.5886
0	4.0412
0	2.6242
0	4.9312
0	3.5402
0	3.8006
0	2.9106
0	2.791
0	3.3686
0	2.3836
0	2.9496
0	2.6946
0	3.9722
0	2.9366
0	2.791
0	3.8006
0	2.86
0	3.7056
0	1.106
0	3.3426
0	3.2736
0	4.2326
0	3.1266
0	4.1376
0	3.7056
0	4.3092
0	2.4212
1	3.9462
1	5.3892
0	1.875
1	5.7262
1	3.9202
1	5.1226
1	4.303
1	4.4486
1	3.6796
1	4.8362
1	3.7562
1	4.1882
1	4.5696
0	4.64
1	3.2866
1	3.8006
1	4.5696
1	4.7152
1	3.3674
1	4.6906
1	4.4486
1	3.9722
1	5.2682
1	5.1732
0	3.4636
1	4.7412
1	4.1622
1	4.5696
1	3.5586
1	5.1732
1	5.1226
1	5.1226
1	4.7152
1	3.2736
1	4.1882
0	3.655
1	4.4486
1	4.8868
1	4.9066
1	2.6126
1	4.9572
1	4.5696
1	5.6052
1	5.2682
1	3.7562
1	4.4746
0	2.13
0	1.685
1	3.8956
1	2.6748
1	3.5778
1	4.9818
1	4.2326
1	3.0576
0	4.6202
0	2.4212
0	4.3782
0	3.5402
0	2.523
0	3.7562
0	3.1772
0	3.2032
0	2.4212
0	3.8512
0	3.0952
0	2.9496
0	3.7746
0	3.5846
0	3.1526
0	3.318
0	4.4042
0	4.0672
0	2.7206
0	2.8156
0	3.7562
0	3.0952
0	2.7582
0	4.4486
0	3.6092
0	3.9216
0	3.7746
0	2.9352
0	5.6052
1	5.7262
1	4.8362
1	5.3892
1	5.2682
1	4.8608
1	5.3892
1	5.5348
1	4.1654
1	2.9872
1	5.1732
1	3.7692
0	3.2278
0	4.6906
0	2.117
0	3.655
0	3.1526
0	3.076
0	3.2866
0	3.007
1	3.128
0	3.56
0	4.303
0	4.4486
0	3.1526
0	3.4896
0	3.318
0	3.223
0	1.456
0	3.7056
0	3.4896
1	3.5846
0	3.9216
0	3.1526
0	2.6126
0	2.428
0	3.534
0	4.1376
0	2.2756
0	3.413
0	2.117
0	3.1526
0	3.318
0	3.3686
0	2.2626
0	2.9496
0	2.67
0	4.64
0	2.9106
0	2.5046
0	3.8006
0	3.0316
0	3.141
0	4.087
0	4.3536
0	2.644
0	3.871
0	3.1656
0	3.681
0	2.1416
0	4.0166
0	2.13
0	2.886
0	2.575
0	3.8512
0	2.4212
0	3.8512
0	3.2982
0	3.4322
0	1.564
0	1.9256
0	3.102
0	1.685
0	3.7302
0	2.9612
0	2.022
0	4.303
0	3.2032
0	3.0822
0	2.981
0	3.966
0	4.1376
0	2.6126
0	3.318
0	2.765
0	2.7206
0	2.13
1	1.793
0	2.6946
0	2.6126
0	2.359
0	3.007
0	2.212
0	1.9386
0	3.9216
0	2.8156
0	3.223
0	3.1526
0	2.7582
0	2.359
0	3.9216
0	2.3836
0	2.0466
0	2.804
0	1.6016
0	2.981
0	1.119
0	1.793
0	3.3686
0	2.13
0	2.7206
0	3.5586
0	3.292
0	2.13
0	0.89
0	2.804
0	1.106
0	1.348
0	3.629
0	3.5846
1	3.3946
0	4.3536
0	3.223
0	3.629
1	3.534
1	3.534
1	5.4398
1	4.9312
1	5.4398
1	3.292
1	5.6052
1	4.329
1	4.64
1	4.4042
1	3.8956
1	2.67
1	2.3806
1	1.793
1	3.5586
1	4.4746
1	1.1998
1	4.424
1	5.6052
1	5.3892
1	4.7152
1	5.1732
1	2.765
1	3.629
1	4.3782
1	3.966
1	5.2942
1	3.033
1	3.75
1	4.5942
1	4.303
1	4.1622
1	4.1882
1	5.2682
1	5.9422
1	5.7262
1	5.2682
1	5.6052
1	5.3188
1	4.7918
1	3.534
1	5.4138
1	3.5142
1	5.2682
1	4.9066
1	4.6906
1	4.2832
1	5.6052
1	4.1116
1	4.5696
1	4.9572
1	4.303
1	4.9572
1	4.5696
1	5.1226
1	4.2832
1	5.5102
1	4.8362
1	4.7152
1	5.6052
1	3.439
1	4.303
0	2.955
1	4.5696
1	3.7562
1	5.3892
1	3.8772
1	5.7508
1	4.8868
1	5.9928
1	5.6052
1	3.7692
1	5.0522
1	2.575
0	1.633
1	4.4486
1	4.3536
1	4.64
1	3.871
1	3.6858
1	5.4398
1	4.3338
1	3.413
1	3.629
1	5.9928
0	3.3242
1	3.2408
1	3.318
1	4.3338
1	4.303
1	4.5696
1	4.424
1	5.2682
1	4.303
1	3.6352
1	1.348
0	1.119
0	1.78
0	3.7056
0	3.992
1	4.7856
1	5.2682
0	1.685
1	5.4596
1	4.3782
0	2.428
1	4.6906
0	3.1772
1	3.966
1	5.2682
0	1.348
0	3.629
0	5.6558
1	6.0878
1	3.992
1	3.9216
1	3.655
0	2.3316
0	3.75
1	4.6202
1	5.0522
0	2.549
1	3.7692
1	3.0562
1	4.5696
1	3.6092
1	4.424
0	1.8306
0	2.333
0	2.467
0	2.022
0	3.56
0	1.119
0	1.685
1	5.7262
0	3.102
0	1.348
1	5.0768
0	4.2586
0	1.011
1	5.9422
1	3.6092
1	4.9066
0	2.5262
0	2.6502
0	4.6906
0	1.685
1	5.8718
0	4.64
1	3.3946
0	3.8252
0	2.86
0	2.644
0	2.022
1	5.0522
1	5.2436
0	2.022
1	3.5846
0	3.223
1	5.6052
1	3.75
1	2.4082
1	3.8772
0	0.674
1	5.6052
1	4.329
0	2.886
0	4.1376
1	4.64
1	3.7056
1	4.2326
0	2.307
1	5.0522
0	2.791
1	4.7856
0	3.629
1	6.0878
1	4.5942
1	5.2682
0	4.303
1	3.128
0	1.78
1	4.2572
1	2.8632
0	1.901
1	3.2002
0	2.022
0	4.1116
1	5.1732
1	4.4746
0	2.13
0	1.8306
0	4.64
0	1.685
1	5.2682
1	4.087
0	3.966
0	2.981
1	4.7856
1	3.076
1	3.871
1	4.7856
0	3.0316
1	4.9312
0	2.402
1	3.4896
1	4.7856
0	3.223
1	4.7856
0	2.1676
0	2.7392
0	1.348
1	4.4992
0	3.9968
0	3.7746
1	3.534
0	4.9066
1	4.64
1	5.0522
0	3.0316
0	2.765
0	4.424
0	2.6242
0	1.443
1	4.5696
0	3.871
1	5.1226
0	4.7856
0	4.303
1	6.0878
0	2.402
0	1.685
0	2.117
0	3.076
0	4.9312
0	4.087
1	4.9818
1	4.0166
0	1.685
0	0.985
0	1.443
1	4.8362
1	4.2326
1	5.6558
1	3.0576
1	5.1226
1	5.2436
0	2.117
0	2.402
0	2.359
1	4.9066
1	2.86
0	2.307
1	4.8116
0	0.8196
1	2.467
1	4.6202
0	3.2982
0	1.78
0	4.424
1	4.1622
0	1.659
0	2.359
1	5.6052
0	1.7282
1	4.2326
0	3.007
1	3.871
0	4.3536
1	4.9312
1	5.6052
0	1.4676
1	4.5942
1	4.545
1	5.1226
1	3.966
1	4.1116
1	3.534
1	6.0878
1	5.4138
0	1.901
0	4.2586
0	3.249
0	2.238
1	5.2942
0	3.871
1	3.2032
0	1.659
1	4.087
0	1.348
1	4.9066
1	5.0522
0	3.992
1	4.2326
1	4.1376
0	2.981
1	4.303
0	4.087
1	4.0932
0	4.0166
0	2.117
1	4.087
1	4.5942
0	1.417
0	2.1676
1	4.087
1	4.6202
0	2.86
0	2.186
1	5.4596
0	4.303
0	2.022
0	1.348
0	4.5696
1	3.4636
0	3.75
0	3.871
1	5.3892
0	2.886
1	4.9066
0	2.67
0	2.549
1	4.303
0	2.765
1	4.2832
0	3.128
1	3.5142
1	4.0672
1	5.0522
0	4.303
1	4.5696
1	4.9312
0	3.4636
0	2.467
0	3.7056
1	5.2436
1	3.655
0	2.8416
1	4.087
0	4.545
1	4.3796
0	5.1226
0	2.644
1	4.7152
0	0.674
1	3.8006
0	3.7056
0	3.871
0	2.86
0	4.424
0	2.765
1	4.5696
1	4.3536
1	4.64
0	2.359
1	4.2586
0	2.886
1	2.804
0	3.56
1	3.3946
1	5.4596
1	4.303
1	3.3242
0	1.564
1	5.2682
0	2.022
1	3.9216
0	3.534
1	5.2682
1	3.6796
0	2.022
0	3.007
1	3.2866
1	4.8362
1	4.7152
0	3.8266
1	5.1732
0	3.007
0	3.318
0	2.5046
1	2.238
0	5.1226
1	4.0166
0	3.413
1	5.1226
1	5.9422
0	2.886
0	1.793
0	5.3892
0	3.629
0	2.359
0	3.776
1	5.1732
0	3.292
0	2.4786
0	3.292
1	5.0522
0	3.8266
1	4.4486
0	2.4212
0	4.9066
1	4.7856
1	4.5696
0	2.022
1	4.6202
0	3.439
1	4.0166
1	3.9216
0	1.78
0	3.992
1	5.8718
0	3.197
0	4.424
0	2.117
1	4.977
1	6.0878
0	4.0932
1	4.2832
1	4.7856
0	2.333
0	2.307
1	5.9422
0	4.7856
1	4.9066
0	3.75
1	3.249
1	4.4746
0	1.685
0	4.0166
0	1.996
1	2.9496
0	4.5696
1	3.629
1	4.7856
1	5.3892
1	5.3892
0	3.7056
0	3.655
1	4.9312
0	2.886
1	5.9422
1	5.3892
1	4.303
1	6.0878
1	3.871
0	2.359
0	2.8156
0	1.106
1	4.4042
1	4.329
1	5.2238
1	4.087
1	5.4596
1	3.966
1	6.2088
0	0.553
1	3.9462
1	4.9312
1	3.102
1	3.223
1	3.1786
1	2.804
0	3.439
0	1.456
1	4.9312
1	3.992
1	5.6052
1	3.871
1	3.102
1	4.5758
1	4.424
0	2.0466
0	1.1566
0	1.659
0	4.0426
0	1.8306
0	1.456
0	1.793
0	5.8718
0	4.4548
0	3.4438
1	5.7768
1	6.0878
0	3.0952
