# Supplementary material for: Exploration and validation of the Ki67, Her-2, and mutant P53 protein-based risk model, nomogram and lymph node metastasis model for predicting colorectal cancer progression and prognosis
Source: Front Oncol. 2023 Nov 23;13:1236441. doi: 10.3389/fonc.2023.1236441 (PMC10704156; doi:10.3389/fonc.2023.1236441)
Supplement: Supplementary file 1 [file DataSheet_1.zip › Specification, Data sheets and Working sheets for all tables and figures/Data sheets for Figure 8/Data sheet for Figure 8C.xlsx]

## Sheet: Sheet1
Organization Differentiation	Riskscore
Low	2.359
Low	2.333
Low	4.2572
Low	5.3892
High	2.0194
High	1.5182
Low	2.6946
Low	3.6106
Low	2.9496
Low	2.13
Low	3.75
Low	3.8512
Low	1.78
Low	3.9722
Low	5.2682
High	1.227
Low	4.208
Low	3.8006
Low	3.9216
Low	4.5942
Low	4.8362
Low	3.076
Low	5.1226
Low	2.955
Low	3.5026
Low	3.655
Low	3.75
Low	3.6236
Low	4.3536
Low	4.5696
Low	3.0316
Low	4.4746
Low	4.9312
Low	3.9462
High	3.033
Low	4.7412
Low	4.3536
Low	4.9312
Low	1.5886
Low	4.0412
Low	2.6242
Low	4.9312
Low	3.5402
Low	3.8006
Low	2.9106
High	2.791
Low	3.3686
Low	2.3836
Low	2.9496
Low	2.6946
Low	3.9722
Low	2.9366
Low	2.791
Low	3.8006
Low	2.86
Low	3.7056
Low	1.106
Low	3.3426
Low	3.2736
Low	4.2326
Low	3.1266
Low	4.1376
Low	3.7056
Low	4.3092
Low	2.4212
Low	3.9462
Low	5.3892
Low	1.875
Low	5.7262
Low	3.9202
Low	5.1226
Low	4.303
Low	4.4486
High	3.6796
Low	4.8362
Low	3.7562
Low	4.1882
Low	4.5696
Low	4.64
Low	3.2866
Low	3.8006
High	4.5696
Low	4.7152
Low	3.3674
Low	4.6906
Low	4.4486
Low	3.9722
Low	5.2682
Low	5.1732
Low	3.4636
Low	4.7412
Low	4.1622
Low	4.5696
Low	3.5586
Low	5.1732
Low	5.1226
Low	5.1226
Low	4.7152
Low	3.2736
Low	4.1882
Low	3.655
Low	4.4486
Low	4.8868
Low	4.9066
Low	2.6126
Low	4.9572
Low	4.5696
Low	5.6052
Low	5.2682
Low	3.7562
Low	4.4746
Low	2.13
Low	1.685
Low	3.8956
Low	2.6748
High	3.5778
Low	4.9818
Low	4.2326
Low	3.0576
Low	4.6202
Low	2.4212
Low	4.3782
Low	3.5402
Low	2.523
Low	3.7562
Low	3.1772
Low	3.2032
Low	2.4212
Low	3.8512
Low	3.0952
Low	2.9496
Low	3.7746
Low	3.5846
Low	3.1526
Low	3.318
Low	4.4042
Low	4.0672
Low	2.7206
Low	2.8156
Low	3.7562
Low	3.0952
Low	2.7582
Low	4.4486
Low	3.6092
Low	3.9216
Low	3.7746
Low	2.9352
Low	5.6052
Low	5.7262
Low	4.8362
Low	5.3892
Low	5.2682
Low	4.8608
Low	5.3892
Low	5.5348
Low	4.1654
Low	2.9872
Low	5.1732
Low	3.7692
Low	3.2278
Low	4.6906
Low	2.117
Low	3.655
Low	3.1526
Low	3.076
Low	3.2866
Low	3.007
Low	3.128
Low	3.56
Low	4.303
Low	4.4486
Low	3.1526
Low	3.4896
Low	3.318
Low	3.223
Low	1.456
Low	3.7056
Low	3.4896
Low	3.5846
Low	3.9216
Low	3.1526
Low	2.6126
Low	2.428
Low	3.534
Low	4.1376
Low	2.2756
Low	3.413
Low	2.117
Low	3.1526
Low	3.318
Low	3.3686
Low	2.2626
Low	2.9496
Low	2.67
Low	4.64
Low	2.9106
Low	2.5046
Low	3.8006
Low	3.0316
Low	3.141
Low	4.087
Low	4.3536
Low	2.644
Low	3.871
Low	3.1656
Low	3.681
Low	2.1416
Low	4.0166
Low	2.13
Low	2.886
Low	2.575
Low	3.8512
Low	2.4212
Low	3.8512
Low	3.2982
Low	3.4322
Low	1.564
Low	1.9256
Low	3.102
Low	1.685
Low	3.7302
Low	2.9612
Low	2.022
Low	4.303
Low	3.2032
Low	3.0822
Low	2.981
Low	3.966
Low	4.1376
Low	2.6126
Low	3.318
Low	2.765
Low	2.7206
Low	2.13
Low	1.793
Low	2.6946
Low	2.6126
Low	2.359
Low	3.007
Low	2.212
Low	1.9386
Low	3.9216
Low	2.8156
Low	3.223
Low	3.1526
Low	2.7582
Low	2.359
Low	3.9216
Low	2.3836
Low	2.0466
Low	2.804
Low	1.6016
Low	2.981
Low	1.119
Low	1.793
Low	3.3686
Low	2.13
Low	2.7206
Low	3.5586
Low	3.292
Low	2.13
Low	0.89
High	2.804
Low	1.106
Low	1.348
Low	3.629
Low	3.5846
Low	3.3946
Low	4.3536
Low	3.223
Low	3.629
Low	3.534
Low	3.534
Low	5.4398
Low	4.9312
Low	5.4398
Low	3.292
Low	5.6052
Low	4.329
Low	4.64
High	4.4042
Low	3.8956
Low	2.67
Low	2.3806
Low	1.793
Low	3.5586
Low	4.4746
Low	1.1998
Low	4.424
Low	5.6052
Low	5.3892
Low	4.7152
Low	5.1732
Low	2.765
Low	3.629
Low	4.3782
Low	3.966
Low	5.2942
Low	3.033
Low	3.75
Low	4.5942
Low	4.303
Low	4.1622
Low	4.1882
Low	5.2682
Low	5.9422
Low	5.7262
Low	5.2682
Low	5.6052
Low	5.3188
Low	4.7918
Low	3.534
Low	5.4138
Low	3.5142
Low	5.2682
Low	4.9066
Low	4.6906
Low	4.2832
Low	5.6052
Low	4.1116
Low	4.5696
Low	4.9572
Low	4.303
Low	4.9572
Low	4.5696
Low	5.1226
Low	4.2832
Low	5.5102
Low	4.8362
Low	4.7152
Low	5.6052
Low	3.439
Low	4.303
High	2.955
Low	4.5696
Low	3.7562
Low	5.3892
Low	3.8772
Low	5.7508
Low	4.8868
Low	5.9928
Low	5.6052
Low	3.7692
Low	5.0522
Low	2.575
Low	1.633
Low	4.4486
Low	4.3536
Low	4.64
Low	3.871
Low	3.6858
Low	5.4398
Low	4.3338
Low	3.413
Low	3.629
Low	5.9928
Low	3.3242
Low	3.2408
Low	3.318
Low	4.3338
Low	4.303
Low	4.5696
Low	4.424
Low	5.2682
Low	4.303
Low	3.6352
Low	1.348
High	1.119
Low	1.78
Low	3.7056
Low	3.992
Low	4.7856
Low	5.2682
Low	1.685
Low	5.4596
Low	4.3782
Low	2.428
Low	4.6906
High	3.1772
Low	3.966
Low	5.2682
Low	1.348
Low	3.629
Low	5.6558
Low	6.0878
Low	3.992
Low	3.9216
Low	3.655
High	2.3316
Low	3.75
Low	4.6202
Low	5.0522
Low	2.549
Low	3.7692
Low	3.0562
Low	4.5696
Low	3.6092
Low	4.424
Low	1.8306
Low	2.333
Low	2.467
Low	2.022
Low	3.56
High	1.119
High	1.685
Low	5.7262
Low	3.102
High	1.348
Low	5.0768
High	4.2586
High	1.011
Low	5.9422
Low	3.6092
Low	4.9066
Low	2.5262
Low	2.6502
Low	4.6906
Low	1.685
Low	5.8718
Low	4.64
Low	3.3946
Low	3.8252
High	2.86
Low	2.644
Low	2.022
Low	5.0522
Low	5.2436
Low	2.022
Low	3.5846
Low	3.223
Low	5.6052
Low	3.75
Low	2.4082
Low	3.8772
Low	0.674
Low	5.6052
Low	4.329
Low	2.886
Low	4.1376
Low	4.64
Low	3.7056
Low	4.2326
Low	2.307
Low	5.0522
Low	2.791
Low	4.7856
Low	3.629
Low	6.0878
Low	4.5942
Low	5.2682
Low	4.303
Low	3.128
Low	1.78
Low	4.2572
Low	2.8632
Low	1.901
Low	3.2002
Low	2.022
Low	4.1116
Low	5.1732
Low	4.4746
Low	2.13
Low	1.8306
Low	4.64
Low	1.685
Low	5.2682
Low	4.087
Low	3.966
Low	2.981
Low	4.7856
Low	3.076
Low	3.871
Low	4.7856
Low	3.0316
Low	4.9312
Low	2.402
Low	3.4896
Low	4.7856
Low	3.223
Low	4.7856
Low	2.1676
Low	2.7392
Low	1.348
Low	4.4992
Low	3.9968
High	3.7746
Low	3.534
Low	4.9066
Low	4.64
Low	5.0522
Low	3.0316
High	2.765
Low	4.424
High	2.6242
High	1.443
Low	4.5696
Low	3.871
Low	5.1226
Low	4.7856
Low	4.303
Low	6.0878
High	2.402
Low	1.685
Low	2.117
Low	3.076
Low	4.9312
Low	4.087
Low	4.9818
Low	4.0166
Low	1.685
High	0.985
Low	1.443
Low	4.8362
Low	4.2326
Low	5.6558
Low	3.0576
Low	5.1226
Low	5.2436
Low	2.117
Low	2.402
Low	2.359
Low	4.9066
Low	2.86
Low	2.307
Low	4.8116
Low	0.8196
Low	2.467
Low	4.6202
Low	3.2982
High	1.78
Low	4.424
Low	4.1622
Low	1.659
Low	2.359
Low	5.6052
Low	1.7282
Low	4.2326
Low	3.007
Low	3.871
Low	4.3536
Low	4.9312
Low	5.6052
Low	1.4676
Low	4.5942
Low	4.545
Low	5.1226
Low	3.966
Low	4.1116
Low	3.534
Low	6.0878
Low	5.4138
Low	1.901
Low	4.2586
Low	3.249
Low	2.238
Low	5.2942
Low	3.871
Low	3.2032
Low	1.659
Low	4.087
Low	1.348
Low	4.9066
Low	5.0522
Low	3.992
High	4.2326
Low	4.1376
Low	2.981
Low	4.303
Low	4.087
Low	4.0932
Low	4.0166
Low	2.117
Low	4.087
Low	4.5942
High	1.417
Low	2.1676
Low	4.087
Low	4.6202
Low	2.86
Low	2.186
Low	5.4596
Low	4.303
High	2.022
Low	1.348
Low	4.5696
Low	3.4636
Low	3.75
Low	3.871
Low	5.3892
Low	2.886
Low	4.9066
Low	2.67
Low	2.549
Low	4.303
Low	2.765
Low	4.2832
Low	3.128
Low	3.5142
Low	4.0672
Low	5.0522
Low	4.303
Low	4.5696
Low	4.9312
Low	3.4636
Low	2.467
Low	3.7056
Low	5.2436
High	3.655
Low	2.8416
High	4.087
Low	4.545
Low	4.3796
Low	5.1226
Low	2.644
Low	4.7152
Low	0.674
Low	3.8006
Low	3.7056
Low	3.871
Low	2.86
Low	4.424
Low	2.765
Low	4.5696
Low	4.3536
Low	4.64
Low	2.359
Low	4.2586
Low	2.886
Low	2.804
Low	3.56
Low	3.3946
Low	5.4596
Low	4.303
Low	3.3242
Low	1.564
Low	5.2682
High	2.022
Low	3.9216
Low	3.534
Low	5.2682
Low	3.6796
Low	2.022
Low	3.007
Low	3.2866
Low	4.8362
Low	4.7152
Low	3.8266
Low	5.1732
Low	3.007
Low	3.318
Low	2.5046
Low	2.238
Low	5.1226
Low	4.0166
Low	3.413
Low	5.1226
Low	5.9422
Low	2.886
Low	1.793
Low	5.3892
High	3.629
High	2.359
Low	3.776
Low	5.1732
High	3.292
High	2.4786
Low	3.292
Low	5.0522
Low	3.8266
Low	4.4486
Low	2.4212
Low	4.9066
Low	4.7856
Low	4.5696
Low	2.022
Low	4.6202
Low	3.439
Low	4.0166
Low	3.9216
Low	1.78
Low	3.992
Low	5.8718
Low	3.197
Low	4.424
Low	2.117
Low	4.977
Low	6.0878
Low	4.0932
Low	4.2832
Low	4.7856
High	2.333
High	2.307
Low	5.9422
Low	4.7856
Low	4.9066
Low	3.75
Low	3.249
Low	4.4746
Low	1.685
Low	4.0166
Low	1.996
Low	2.9496
Low	4.5696
Low	3.629
Low	4.7856
Low	5.3892
Low	5.3892
Low	3.7056
High	3.655
Low	4.9312
Low	2.886
Low	5.9422
Low	5.3892
Low	4.303
Low	6.0878
Low	3.871
Low	2.359
Low	2.8156
Low	1.106
Low	4.4042
Low	4.329
Low	5.2238
Low	4.087
Low	5.4596
Low	3.966
Low	6.2088
Low	0.553
Low	3.9462
Low	4.9312
Low	3.102
Low	3.223
Low	3.1786
Low	2.804
Low	3.439
High	1.456
Low	4.9312
Low	3.992
Low	5.6052
Low	3.871
Low	3.102
Low	4.5758
Low	4.424
High	2.0466
High	1.1566
High	1.659
High	4.0426
High	1.8306
High	1.456
Low	1.793
Low	5.8718
Low	4.4548
Low	3.4438
Low	5.7768
Low	6.0878
Low	3.0952
