# Supplementary material for: Exploration and validation of the Ki67, Her-2, and mutant P53 protein-based risk model, nomogram and lymph node metastasis model for predicting colorectal cancer progression and prognosis
Source: Front Oncol. 2023 Nov 23;13:1236441. doi: 10.3389/fonc.2023.1236441 (PMC10704156; doi:10.3389/fonc.2023.1236441)
Supplement: Supplementary file 1 [file DataSheet_1.zip › Specification, Data sheets and Working sheets for all tables and figures/Data sheets for Figure 8/Data sheet for Figure 8D.xlsx]

## Sheet: Sheet1
Vascular Invasion	Riskscore
Yes	2.359
No	2.333
Yes	4.2572
Yes	5.3892
No	2.0194
No	1.5182
No	2.6946
No	3.6106
No	2.9496
No	2.13
Yes	3.75
Yes	3.8512
No	1.78
Yes	3.9722
Yes	5.2682
No	1.227
Yes	4.208
Yes	3.8006
Yes	3.9216
Yes	4.5942
No	4.8362
No	3.076
No	5.1226
No	2.955
Yes	3.5026
Yes	3.655
No	3.75
No	3.6236
No	4.3536
Yes	4.5696
No	3.0316
No	4.4746
Yes	4.9312
No	3.9462
No	3.033
No	4.7412
No	4.3536
No	4.9312
Yes	1.5886
No	4.0412
No	2.6242
No	4.9312
Yes	3.5402
No	3.8006
No	2.9106
No	2.791
No	3.3686
No	2.3836
Yes	2.9496
No	2.6946
No	3.9722
No	2.9366
No	2.791
No	3.8006
No	2.86
No	3.7056
No	1.106
Yes	3.3426
Yes	3.2736
Yes	4.2326
No	3.1266
No	4.1376
Yes	3.7056
No	4.3092
No	2.4212
Yes	3.9462
Yes	5.3892
No	1.875
Yes	5.7262
Yes	3.9202
No	5.1226
No	4.303
Yes	4.4486
Yes	3.6796
No	4.8362
No	3.7562
No	4.1882
Yes	4.5696
No	4.64
No	3.2866
No	3.8006
No	4.5696
No	4.7152
Yes	3.3674
Yes	4.6906
Yes	4.4486
No	3.9722
Yes	5.2682
No	5.1732
No	3.4636
No	4.7412
No	4.1622
No	4.5696
Yes	3.5586
No	5.1732
No	5.1226
No	5.1226
Yes	4.7152
No	3.2736
Yes	4.1882
No	3.655
Yes	4.4486
No	4.8868
Yes	4.9066
Yes	2.6126
No	4.9572
Yes	4.5696
Yes	5.6052
Yes	5.2682
No	3.7562
Yes	4.4746
No	2.13
No	1.685
Yes	3.8956
No	2.6748
Yes	3.5778
No	4.9818
Yes	4.2326
Yes	3.0576
No	4.6202
No	2.4212
Yes	4.3782
No	3.5402
No	2.523
No	3.7562
No	3.1772
Yes	3.2032
No	2.4212
No	3.8512
Yes	3.0952
No	2.9496
No	3.7746
No	3.5846
No	3.1526
No	3.318
No	4.4042
No	4.0672
No	2.7206
No	2.8156
Yes	3.7562
No	3.0952
No	2.7582
No	4.4486
No	3.6092
No	3.9216
No	3.7746
Yes	2.9352
No	5.6052
No	5.7262
No	4.8362
No	5.3892
Yes	5.2682
Yes	4.8608
Yes	5.3892
No	5.5348
Yes	4.1654
No	2.9872
Yes	5.1732
No	3.7692
No	3.2278
Yes	4.6906
Yes	2.117
No	3.655
No	3.1526
Yes	3.076
Yes	3.2866
Yes	3.007
No	3.128
No	3.56
No	4.303
No	4.4486
Yes	3.1526
Yes	3.4896
No	3.318
Yes	3.223
Yes	1.456
No	3.7056
No	3.4896
Yes	3.5846
No	3.9216
No	3.1526
Yes	2.6126
Yes	2.428
No	3.534
No	4.1376
No	2.2756
Yes	3.413
Yes	2.117
Yes	3.1526
No	3.318
Yes	3.3686
No	2.2626
No	2.9496
No	2.67
No	4.64
No	2.9106
No	2.5046
No	3.8006
No	3.0316
Yes	3.141
No	4.087
Yes	4.3536
Yes	2.644
Yes	3.871
No	3.1656
No	3.681
No	2.1416
No	4.0166
Yes	2.13
No	2.886
No	2.575
No	3.8512
Yes	2.4212
No	3.8512
No	3.2982
Yes	3.4322
No	1.564
No	1.9256
No	3.102
No	1.685
Yes	3.7302
Yes	2.9612
No	2.022
No	4.303
Yes	3.2032
No	3.0822
No	2.981
Yes	3.966
Yes	4.1376
No	2.6126
Yes	3.318
No	2.765
No	2.7206
No	2.13
Yes	1.793
No	2.6946
No	2.6126
No	2.359
Yes	3.007
No	2.212
No	1.9386
Yes	3.9216
No	2.8156
Yes	3.223
No	3.1526
No	2.7582
No	2.359
No	3.9216
No	2.3836
No	2.0466
Yes	2.804
No	1.6016
No	2.981
No	1.119
Yes	1.793
No	3.3686
No	2.13
No	2.7206
No	3.5586
No	3.292
No	2.13
Yes	0.89
No	2.804
No	1.106
No	1.348
No	3.629
No	3.5846
No	3.3946
Yes	4.3536
Yes	3.223
No	3.629
No	3.534
No	3.534
Yes	5.4398
Yes	4.9312
No	5.4398
Yes	3.292
Yes	5.6052
No	4.329
No	4.64
No	4.4042
Yes	3.8956
Yes	2.67
Yes	2.3806
Yes	1.793
Yes	3.5586
No	4.4746
No	1.1998
Yes	4.424
Yes	5.6052
Yes	5.3892
Yes	4.7152
Yes	5.1732
No	2.765
No	3.629
Yes	4.3782
Yes	3.966
Yes	5.2942
No	3.033
Yes	3.75
No	4.5942
Yes	4.303
Yes	4.1622
Yes	4.1882
Yes	5.2682
No	5.9422
Yes	5.7262
Yes	5.2682
Yes	5.6052
No	5.3188
Yes	4.7918
No	3.534
No	5.4138
Yes	3.5142
Yes	5.2682
No	4.9066
No	4.6906
No	4.2832
Yes	5.6052
Yes	4.1116
No	4.5696
Yes	4.9572
Yes	4.303
No	4.9572
Yes	4.5696
No	5.1226
No	4.2832
No	5.5102
Yes	4.8362
Yes	4.7152
No	5.6052
No	3.439
No	4.303
No	2.955
Yes	4.5696
Yes	3.7562
No	5.3892
No	3.8772
Yes	5.7508
No	4.8868
No	5.9928
No	5.6052
Yes	3.7692
Yes	5.0522
No	2.575
No	1.633
No	4.4486
Yes	4.3536
No	4.64
No	3.871
No	3.6858
Yes	5.4398
No	4.3338
No	3.413
Yes	3.629
No	5.9928
No	3.3242
Yes	3.2408
Yes	3.318
Yes	4.3338
Yes	4.303
No	4.5696
Yes	4.424
No	5.2682
Yes	4.303
Yes	3.6352
Yes	1.348
No	1.119
No	1.78
No	3.7056
No	3.992
Yes	4.7856
Yes	5.2682
No	1.685
Yes	5.4596
Yes	4.3782
No	2.428
Yes	4.6906
No	3.1772
No	3.966
No	5.2682
No	1.348
No	3.629
No	5.6558
Yes	6.0878
Yes	3.992
No	3.9216
No	3.655
No	2.3316
Yes	3.75
No	4.6202
Yes	5.0522
Yes	2.549
Yes	3.7692
Yes	3.0562
No	4.5696
No	3.6092
No	4.424
Yes	1.8306
No	2.333
No	2.467
No	2.022
No	3.56
No	1.119
No	1.685
No	5.7262
Yes	3.102
No	1.348
Yes	5.0768
Yes	4.2586
No	1.011
Yes	5.9422
Yes	3.6092
Yes	4.9066
No	2.5262
No	2.6502
No	4.6906
No	1.685
No	5.8718
No	4.64
No	3.3946
No	3.8252
No	2.86
No	2.644
No	2.022
No	5.0522
Yes	5.2436
No	2.022
Yes	3.5846
No	3.223
No	5.6052
No	3.75
Yes	2.4082
Yes	3.8772
No	0.674
Yes	5.6052
No	4.329
No	2.886
No	4.1376
Yes	4.64
Yes	3.7056
No	4.2326
No	2.307
Yes	5.0522
No	2.791
Yes	4.7856
No	3.629
No	6.0878
Yes	4.5942
No	5.2682
No	4.303
No	3.128
No	1.78
Yes	4.2572
No	2.8632
No	1.901
No	3.2002
Yes	2.022
No	4.1116
No	5.1732
No	4.4746
No	2.13
No	1.8306
No	4.64
No	1.685
No	5.2682
Yes	4.087
No	3.966
No	2.981
No	4.7856
Yes	3.076
No	3.871
Yes	4.7856
No	3.0316
Yes	4.9312
No	2.402
Yes	3.4896
Yes	4.7856
No	3.223
Yes	4.7856
No	2.1676
No	2.7392
No	1.348
No	4.4992
No	3.9968
No	3.7746
Yes	3.534
No	4.9066
No	4.64
Yes	5.0522
No	3.0316
No	2.765
No	4.424
No	2.6242
No	1.443
Yes	4.5696
No	3.871
Yes	5.1226
No	4.7856
No	4.303
Yes	6.0878
No	2.402
No	1.685
No	2.117
No	3.076
No	4.9312
No	4.087
Yes	4.9818
Yes	4.0166
No	1.685
No	0.985
No	1.443
Yes	4.8362
Yes	4.2326
No	5.6558
No	3.0576
Yes	5.1226
No	5.2436
No	2.117
No	2.402
No	2.359
No	4.9066
Yes	2.86
No	2.307
Yes	4.8116
No	0.8196
No	2.467
Yes	4.6202
No	3.2982
No	1.78
No	4.424
No	4.1622
No	1.659
No	2.359
No	5.6052
No	1.7282
Yes	4.2326
No	3.007
No	3.871
No	4.3536
No	4.9312
Yes	5.6052
No	1.4676
Yes	4.5942
No	4.545
Yes	5.1226
Yes	3.966
Yes	4.1116
Yes	3.534
No	6.0878
No	5.4138
No	1.901
No	4.2586
No	3.249
No	2.238
Yes	5.2942
No	3.871
Yes	3.2032
No	1.659
No	4.087
No	1.348
Yes	4.9066
No	5.0522
No	3.992
Yes	4.2326
No	4.1376
No	2.981
Yes	4.303
No	4.087
Yes	4.0932
No	4.0166
No	2.117
No	4.087
Yes	4.5942
No	1.417
No	2.1676
Yes	4.087
Yes	4.6202
No	2.86
No	2.186
Yes	5.4596
No	4.303
No	2.022
No	1.348
No	4.5696
Yes	3.4636
No	3.75
Yes	3.871
Yes	5.3892
No	2.886
Yes	4.9066
No	2.67
No	2.549
Yes	4.303
No	2.765
Yes	4.2832
No	3.128
Yes	3.5142
Yes	4.0672
Yes	5.0522
No	4.303
Yes	4.5696
No	4.9312
No	3.4636
Yes	2.467
No	3.7056
Yes	5.2436
Yes	3.655
No	2.8416
Yes	4.087
No	4.545
No	4.3796
No	5.1226
No	2.644
Yes	4.7152
No	0.674
Yes	3.8006
No	3.7056
No	3.871
No	2.86
No	4.424
No	2.765
No	4.5696
Yes	4.3536
Yes	4.64
No	2.359
Yes	4.2586
No	2.886
Yes	2.804
No	3.56
Yes	3.3946
Yes	5.4596
Yes	4.303
Yes	3.3242
No	1.564
Yes	5.2682
No	2.022
No	3.9216
No	3.534
Yes	5.2682
Yes	3.6796
No	2.022
No	3.007
No	3.2866
No	4.8362
No	4.7152
No	3.8266
Yes	5.1732
No	3.007
No	3.318
No	2.5046
Yes	2.238
No	5.1226
No	4.0166
No	3.413
Yes	5.1226
No	5.9422
No	2.886
Yes	1.793
No	5.3892
No	3.629
No	2.359
No	3.776
No	5.1732
No	3.292
No	2.4786
No	3.292
Yes	5.0522
No	3.8266
Yes	4.4486
No	2.4212
No	4.9066
Yes	4.7856
Yes	4.5696
No	2.022
Yes	4.6202
No	3.439
Yes	4.0166
Yes	3.9216
No	1.78
No	3.992
No	5.8718
No	3.197
No	4.424
No	2.117
Yes	4.977
Yes	6.0878
No	4.0932
Yes	4.2832
Yes	4.7856
No	2.333
No	2.307
No	5.9422
No	4.7856
Yes	4.9066
No	3.75
No	3.249
Yes	4.4746
No	1.685
No	4.0166
No	1.996
Yes	2.9496
No	4.5696
Yes	3.629
No	4.7856
No	5.3892
Yes	5.3892
No	3.7056
No	3.655
Yes	4.9312
No	2.886
Yes	5.9422
Yes	5.3892
No	4.303
Yes	6.0878
No	3.871
No	2.359
No	2.8156
No	1.106
No	4.4042
Yes	4.329
No	5.2238
No	4.087
Yes	5.4596
Yes	3.966
Yes	6.2088
No	0.553
No	3.9462
Yes	4.9312
Yes	3.102
Yes	3.223
Yes	3.1786
Yes	2.804
No	3.439
No	1.456
No	4.9312
No	3.992
No	5.6052
Yes	3.871
Yes	3.102
No	4.5758
No	4.424
No	2.0466
No	1.1566
Yes	1.659
No	4.0426
No	1.8306
No	1.456
No	1.793
No	5.8718
No	4.4548
No	3.4438
No	5.7768
Yes	6.0878
No	3.0952
