# Supplementary material for: Exploration and validation of the Ki67, Her-2, and mutant P53 protein-based risk model, nomogram and lymph node metastasis model for predicting colorectal cancer progression and prognosis
Source: Front Oncol. 2023 Nov 23;13:1236441. doi: 10.3389/fonc.2023.1236441 (PMC10704156; doi:10.3389/fonc.2023.1236441)
Supplement: Supplementary file 1 [file DataSheet_1.zip › Specification, Data sheets and Working sheets for all tables and figures/Data sheets for Figure 8/Data sheet for Figure 8G.xlsx]

## Sheet: Sheet1
Signet ring cell component	Riskscore
Yes	2.359
No	2.333
No	4.2572
No	5.3892
No	2.0194
No	1.5182
No	2.6946
No	3.6106
Yes	2.9496
No	2.13
No	3.75
No	3.8512
No	1.78
No	3.9722
Yes	5.2682
No	1.227
No	4.208
No	3.8006
No	3.9216
No	4.5942
No	4.8362
No	3.076
No	5.1226
No	2.955
No	3.5026
No	3.655
No	3.75
No	3.6236
No	4.3536
No	4.5696
No	3.0316
No	4.4746
No	4.9312
No	3.9462
No	3.033
No	4.7412
No	4.3536
No	4.9312
No	1.5886
No	4.0412
No	2.6242
No	4.9312
No	3.5402
No	3.8006
No	2.9106
No	2.791
No	3.3686
No	2.3836
No	2.9496
No	2.6946
No	3.9722
No	2.9366
No	2.791
No	3.8006
No	2.86
No	3.7056
No	1.106
No	3.3426
No	3.2736
No	4.2326
No	3.1266
No	4.1376
No	3.7056
No	4.3092
No	2.4212
No	3.9462
No	5.3892
No	1.875
No	5.7262
No	3.9202
No	5.1226
No	4.303
No	4.4486
No	3.6796
No	4.8362
No	3.7562
No	4.1882
No	4.5696
No	4.64
No	3.2866
No	3.8006
No	4.5696
No	4.7152
No	3.3674
No	4.6906
No	4.4486
No	3.9722
No	5.2682
No	5.1732
No	3.4636
No	4.7412
No	4.1622
No	4.5696
No	3.5586
No	5.1732
No	5.1226
No	5.1226
No	4.7152
No	3.2736
No	4.1882
Yes	3.655
No	4.4486
Yes	4.8868
No	4.9066
No	2.6126
No	4.9572
No	4.5696
No	5.6052
No	5.2682
No	3.7562
Yes	4.4746
No	2.13
No	1.685
No	3.8956
No	2.6748
No	3.5778
No	4.9818
No	4.2326
No	3.0576
No	4.6202
No	2.4212
No	4.3782
No	3.5402
No	2.523
No	3.7562
No	3.1772
No	3.2032
No	2.4212
No	3.8512
No	3.0952
No	2.9496
No	3.7746
No	3.5846
Yes	3.1526
No	3.318
No	4.4042
No	4.0672
No	2.7206
No	2.8156
No	3.7562
No	3.0952
No	2.7582
No	4.4486
No	3.6092
No	3.9216
No	3.7746
No	2.9352
No	5.6052
Yes	5.7262
No	4.8362
No	5.3892
No	5.2682
No	4.8608
No	5.3892
No	5.5348
No	4.1654
Yes	2.9872
No	5.1732
No	3.7692
No	3.2278
No	4.6906
No	2.117
No	3.655
No	3.1526
No	3.076
No	3.2866
No	3.007
No	3.128
No	3.56
No	4.303
No	4.4486
No	3.1526
No	3.4896
No	3.318
No	3.223
No	1.456
No	3.7056
No	3.4896
No	3.5846
No	3.9216
No	3.1526
No	2.6126
No	2.428
No	3.534
Yes	4.1376
No	2.2756
No	3.413
No	2.117
No	3.1526
No	3.318
No	3.3686
No	2.2626
No	2.9496
No	2.67
No	4.64
No	2.9106
No	2.5046
No	3.8006
No	3.0316
No	3.141
No	4.087
No	4.3536
No	2.644
No	3.871
No	3.1656
No	3.681
No	2.1416
No	4.0166
No	2.13
No	2.886
Yes	2.575
No	3.8512
No	2.4212
No	3.8512
No	3.2982
No	3.4322
No	1.564
No	1.9256
No	3.102
No	1.685
No	3.7302
No	2.9612
No	2.022
No	4.303
No	3.2032
No	3.0822
No	2.981
No	3.966
No	4.1376
No	2.6126
No	3.318
No	2.765
No	2.7206
No	2.13
No	1.793
No	2.6946
No	2.6126
No	2.359
No	3.007
No	2.212
No	1.9386
No	3.9216
No	2.8156
No	3.223
No	3.1526
No	2.7582
No	2.359
No	3.9216
No	2.3836
No	2.0466
No	2.804
No	1.6016
No	2.981
No	1.119
No	1.793
No	3.3686
No	2.13
No	2.7206
No	3.5586
No	3.292
No	2.13
No	0.89
No	2.804
No	1.106
No	1.348
No	3.629
No	3.5846
No	3.3946
No	4.3536
No	3.223
No	3.629
No	3.534
No	3.534
No	5.4398
No	4.9312
No	5.4398
No	3.292
Yes	5.6052
No	4.329
No	4.64
No	4.4042
No	3.8956
No	2.67
No	2.3806
No	1.793
No	3.5586
No	4.4746
No	1.1998
No	4.424
No	5.6052
No	5.3892
No	4.7152
No	5.1732
No	2.765
No	3.629
No	4.3782
No	3.966
No	5.2942
No	3.033
No	3.75
Yes	4.5942
Yes	4.303
No	4.1622
No	4.1882
No	5.2682
No	5.9422
Yes	5.7262
No	5.2682
No	5.6052
No	5.3188
No	4.7918
No	3.534
No	5.4138
No	3.5142
No	5.2682
No	4.9066
No	4.6906
No	4.2832
No	5.6052
No	4.1116
No	4.5696
No	4.9572
Yes	4.303
No	4.9572
No	4.5696
No	5.1226
No	4.2832
No	5.5102
No	4.8362
No	4.7152
No	5.6052
No	3.439
No	4.303
No	2.955
No	4.5696
Yes	3.7562
No	5.3892
No	3.8772
No	5.7508
Yes	4.8868
No	5.9928
No	5.6052
No	3.7692
No	5.0522
No	2.575
No	1.633
No	4.4486
No	4.3536
No	4.64
No	3.871
No	3.6858
No	5.4398
No	4.3338
No	3.413
No	3.629
No	5.9928
No	3.3242
No	3.2408
No	3.318
No	4.3338
No	4.303
No	4.5696
No	4.424
No	5.2682
No	4.303
No	3.6352
No	1.348
No	1.119
No	1.78
No	3.7056
No	3.992
No	4.7856
No	5.2682
No	1.685
No	5.4596
No	4.3782
No	2.428
No	4.6906
No	3.1772
No	3.966
No	5.2682
No	1.348
No	3.629
No	5.6558
No	6.0878
No	3.992
No	3.9216
No	3.655
No	2.3316
No	3.75
No	4.6202
No	5.0522
No	2.549
No	3.7692
No	3.0562
No	4.5696
No	3.6092
No	4.424
No	1.8306
No	2.333
No	2.467
No	2.022
No	3.56
No	1.119
No	1.685
No	5.7262
No	3.102
No	1.348
No	5.0768
No	4.2586
No	1.011
No	5.9422
No	3.6092
No	4.9066
No	2.5262
No	2.6502
No	4.6906
No	1.685
No	5.8718
No	4.64
No	3.3946
No	3.8252
No	2.86
No	2.644
No	2.022
No	5.0522
No	5.2436
No	2.022
No	3.5846
No	3.223
No	5.6052
No	3.75
No	2.4082
No	3.8772
No	0.674
No	5.6052
No	4.329
No	2.886
No	4.1376
No	4.64
No	3.7056
No	4.2326
No	2.307
No	5.0522
No	2.791
No	4.7856
No	3.629
No	6.0878
No	4.5942
No	5.2682
No	4.303
No	3.128
No	1.78
No	4.2572
No	2.8632
No	1.901
No	3.2002
No	2.022
No	4.1116
No	5.1732
No	4.4746
No	2.13
No	1.8306
No	4.64
No	1.685
No	5.2682
No	4.087
No	3.966
No	2.981
No	4.7856
No	3.076
No	3.871
No	4.7856
No	3.0316
No	4.9312
No	2.402
No	3.4896
Yes	4.7856
No	3.223
No	4.7856
No	2.1676
No	2.7392
No	1.348
No	4.4992
No	3.9968
No	3.7746
No	3.534
No	4.9066
No	4.64
No	5.0522
No	3.0316
No	2.765
No	4.424
No	2.6242
No	1.443
No	4.5696
No	3.871
No	5.1226
No	4.7856
No	4.303
No	6.0878
No	2.402
No	1.685
Yes	2.117
No	3.076
No	4.9312
No	4.087
Yes	4.9818
No	4.0166
No	1.685
No	0.985
No	1.443
No	4.8362
No	4.2326
No	5.6558
No	3.0576
No	5.1226
No	5.2436
No	2.117
No	2.402
No	2.359
No	4.9066
No	2.86
No	2.307
No	4.8116
No	0.8196
No	2.467
No	4.6202
No	3.2982
No	1.78
No	4.424
No	4.1622
No	1.659
No	2.359
No	5.6052
No	1.7282
No	4.2326
No	3.007
No	3.871
No	4.3536
No	4.9312
No	5.6052
No	1.4676
No	4.5942
Yes	4.545
No	5.1226
No	3.966
No	4.1116
No	3.534
No	6.0878
No	5.4138
No	1.901
No	4.2586
No	3.249
No	2.238
No	5.2942
No	3.871
No	3.2032
No	1.659
No	4.087
No	1.348
Yes	4.9066
No	5.0522
No	3.992
No	4.2326
No	4.1376
No	2.981
No	4.303
No	4.087
Yes	4.0932
No	4.0166
No	2.117
No	4.087
No	4.5942
No	1.417
No	2.1676
No	4.087
No	4.6202
No	2.86
No	2.186
No	5.4596
No	4.303
No	2.022
No	1.348
No	4.5696
No	3.4636
No	3.75
No	3.871
No	5.3892
No	2.886
No	4.9066
No	2.67
No	2.549
No	4.303
No	2.765
No	4.2832
No	3.128
No	3.5142
No	4.0672
No	5.0522
No	4.303
No	4.5696
No	4.9312
No	3.4636
No	2.467
No	3.7056
No	5.2436
No	3.655
No	2.8416
No	4.087
No	4.545
No	4.3796
No	5.1226
No	2.644
No	4.7152
No	0.674
No	3.8006
No	3.7056
No	3.871
No	2.86
No	4.424
No	2.765
No	4.5696
No	4.3536
No	4.64
No	2.359
No	4.2586
No	2.886
No	2.804
No	3.56
No	3.3946
No	5.4596
No	4.303
Yes	3.3242
No	1.564
Yes	5.2682
No	2.022
No	3.9216
No	3.534
Yes	5.2682
Yes	3.6796
No	2.022
No	3.007
No	3.2866
No	4.8362
No	4.7152
No	3.8266
No	5.1732
No	3.007
No	3.318
No	2.5046
No	2.238
No	5.1226
No	4.0166
No	3.413
No	5.1226
No	5.9422
No	2.886
No	1.793
No	5.3892
No	3.629
No	2.359
No	3.776
No	5.1732
No	3.292
No	2.4786
No	3.292
Yes	5.0522
No	3.8266
No	4.4486
No	2.4212
No	4.9066
No	4.7856
No	4.5696
No	2.022
No	4.6202
No	3.439
Yes	4.0166
No	3.9216
No	1.78
No	3.992
No	5.8718
No	3.197
No	4.424
No	2.117
Yes	4.977
No	6.0878
No	4.0932
No	4.2832
Yes	4.7856
No	2.333
No	2.307
No	5.9422
No	4.7856
No	4.9066
No	3.75
No	3.249
No	4.4746
No	1.685
No	4.0166
No	1.996
No	2.9496
No	4.5696
No	3.629
No	4.7856
Yes	5.3892
No	5.3892
No	3.7056
No	3.655
No	4.9312
No	2.886
Yes	5.9422
No	5.3892
No	4.303
Yes	6.0878
No	3.871
No	2.359
No	2.8156
No	1.106
No	4.4042
No	4.329
No	5.2238
No	4.087
Yes	5.4596
No	3.966
No	6.2088
No	0.553
No	3.9462
No	4.9312
No	3.102
Yes	3.223
No	3.1786
No	2.804
No	3.439
No	1.456
No	4.9312
No	3.992
No	5.6052
No	3.871
No	3.102
No	4.5758
No	4.424
No	2.0466
No	1.1566
No	1.659
No	4.0426
No	1.8306
No	1.456
No	1.793
No	5.8718
No	4.4548
No	3.4438
No	5.7768
No	6.0878
No	3.0952
