# Supplementary material for: Exploration and validation of the Ki67, Her-2, and mutant P53 protein-based risk model, nomogram and lymph node metastasis model for predicting colorectal cancer progression and prognosis
Source: Front Oncol. 2023 Nov 23;13:1236441. doi: 10.3389/fonc.2023.1236441 (PMC10704156; doi:10.3389/fonc.2023.1236441)
Supplement: Supplementary file 1 [file DataSheet_1.zip › Specification, Data sheets and Working sheets for all tables and figures/Data sheets for Figure 9/Data sheet for Figure 9A.xlsx]

## Sheet: Sheet1
T Stage	Ki-67	Her-2	Mutation P53	Riskscore
3	70	0	0	2.359
1	50	0	30	2.333
3	40	2	90	4.2572
3	80	2	80	5.3892
1	30	2	2	2.0194
1	10	2	10	1.5182
1	40	1	40	2.6946
3	80	1	20	3.6106
3	70	1	5	2.9496
3	60	0	5	2.13
3	60	0	80	3.75
3	60	2	40	3.8512
1	40	0	20	1.78
3	70	2	30	3.9722
3	70	2	90	5.2682
1	30	0	10	1.227
3	80	0	70	4.208
3	60	1	60	3.8006
3	70	1	50	3.9216
3	50	2	90	4.5942
3	70	2	70	4.8362
1	40	0	80	3.076
3	80	1	90	5.1226
1	30	0	90	2.955
3	80	1	15	3.5026
1	70	0	60	3.655
3	60	0	80	3.75
3	90	1	5	3.6236
3	70	1	70	4.3536
3	70	1	80	4.5696
3	50	1	40	3.0316
3	80	1	60	4.4746
3	60	2	90	4.9312
3	50	2	60	3.9462
1	90	0	0	3.033
3	80	2	50	4.7412
3	70	1	70	4.3536
3	60	2	90	4.9312
3	20	1	20	1.5886
3	40	2	80	4.0412
3	30	2	30	2.6242
3	60	2	90	4.9312
3	70	2	10	3.5402
3	60	1	60	3.8006
3	40	1	50	2.9106
1	70	0	20	2.791
3	60	1	40	3.3686
3	50	1	10	2.3836
3	70	1	5	2.9496
3	40	1	40	2.6946
3	70	2	30	3.9722
3	60	1	20	2.9366
3	70	0	20	2.791
3	60	1	60	3.8006
3	40	0	70	2.86
3	70	1	40	3.7056
1	20	0	20	1.106
3	40	1	70	3.3426
3	70	1	20	3.2736
3	60	1	80	4.2326
3	40	1	60	3.1266
3	70	1	60	4.1376
3	70	1	40	3.7056
3	80	2	30	4.3092
3	40	2	5	2.4212
3	50	2	60	3.9462
3	80	2	80	5.3892
1	30	0	40	1.875
3	90	2	80	5.7262
3	30	2	90	3.9202
1	80	1	90	5.1226
3	70	0	90	4.303
3	60	1	90	4.4486
3	50	1	70	3.6796
3	70	2	70	4.8362
3	70	2	20	3.7562
3	70	2	40	4.1882
3	70	1	80	4.5696
3	80	0	90	4.64
3	80	1	5	3.2866
3	60	1	60	3.8006
3	70	1	80	4.5696
3	60	2	80	4.7152
3	70	2	2	3.3674
3	80	1	70	4.6906
3	60	1	90	4.4486
3	70	2	30	3.9722
3	70	2	90	5.2682
3	80	2	70	5.1732
3	50	1	60	3.4636
3	80	2	50	4.7412
3	50	2	70	4.1622
3	70	1	80	4.5696
3	40	1	80	3.5586
3	80	2	70	5.1732
3	80	1	90	5.1226
3	80	1	90	5.1226
3	60	2	80	4.7152
3	70	1	20	3.2736
3	70	2	40	4.1882
3	70	0	60	3.655
3	60	1	90	4.4486
3	70	3	50	4.8868
3	80	1	80	4.9066
3	60	1	5	2.6126
3	80	2	60	4.9572
3	70	1	80	4.5696
3	80	2	90	5.6052
3	70	2	90	5.2682
3	70	2	20	3.7562
3	80	1	60	4.4746
1	60	0	5	2.13
3	50	0	0	1.685
3	50	1	80	3.8956
1	30	3	10	2.6748
1	60	3	5	3.5778
3	60	3	70	4.9818
3	60	1	80	4.2326
3	70	1	10	3.0576
3	70	2	60	4.6202
3	40	2	5	2.4212
3	50	2	80	4.3782
3	70	2	10	3.5402
3	30	0	70	2.523
3	70	2	20	3.7562
3	40	2	40	3.1772
3	60	2	10	3.2032
3	40	2	5	2.4212
3	60	2	40	3.8512
3	60	2	5	3.0952
3	70	1	5	2.9496
3	40	1	90	3.7746
3	60	1	50	3.5846
3	60	1	30	3.1526
3	60	0	60	3.318
3	70	2	50	4.4042
3	60	2	50	4.0672
3	60	1	10	2.7206
3	50	1	30	2.8156
3	70	2	20	3.7562
3	60	2	5	3.0952
3	50	2	5	2.7582
3	60	1	90	4.4486
3	40	2	60	3.6092
3	70	1	50	3.9216
1	40	1	90	3.7746
3	20	2	60	2.9352
1	80	2	90	5.6052
3	90	2	80	5.7262
3	70	2	70	4.8362
3	80	2	80	5.3892
3	70	2	90	5.2682
3	50	3	80	4.8608
3	80	2	80	5.3892
3	70	3	80	5.5348
3	80	3	1	4.1654
3	60	2	0	2.9872
3	80	2	70	5.1732
3	80	2	5	3.7692
1	40	3	20	3.2278
3	80	1	70	4.6906
3	50	0	20	2.117
3	70	0	60	3.655
3	60	1	30	3.1526
3	40	0	80	3.076
3	80	1	5	3.2866
3	70	0	30	3.007
1	80	0	20	3.128
3	80	0	40	3.56
3	70	0	90	4.303
3	60	1	90	4.4486
3	60	1	30	3.1526
3	70	1	30	3.4896
3	60	0	60	3.318
3	70	0	40	3.223
3	40	0	5	1.456
3	70	1	40	3.7056
3	70	1	30	3.4896
3	60	1	50	3.5846
3	70	1	50	3.9216
3	60	1	30	3.1526
3	60	1	5	2.6126
3	40	0	50	2.428
3	60	0	70	3.534
3	70	1	60	4.1376
3	50	1	5	2.2756
3	50	0	80	3.413
3	50	0	20	2.117
3	60	1	30	3.1526
3	60	0	60	3.318
3	60	1	40	3.3686
3	40	1	20	2.2626
3	70	1	5	2.9496
3	60	0	30	2.67
3	80	0	90	4.64
3	40	1	50	2.9106
3	60	1	0	2.5046
3	60	1	60	3.8006
3	50	1	40	3.0316
3	90	0	5	3.141
3	70	0	80	4.087
3	70	1	70	4.3536
3	40	0	60	2.644
3	70	0	70	3.871
3	70	1	15	3.1656
3	90	0	30	3.681
3	30	1	30	2.1416
3	60	1	70	4.0166
3	60	0	5	2.13
3	60	0	40	2.886
3	70	0	10	2.575
3	60	2	40	3.8512
3	40	2	5	2.4212
3	60	2	40	3.8512
3	50	2	30	3.2982
3	70	2	5	3.4322
3	40	0	10	1.564
3	30	1	20	1.9256
3	60	0	50	3.102
3	50	0	0	1.685
3	50	2	50	3.7302
3	40	2	30	2.9612
1	60	0	0	2.022
3	70	0	90	4.303
3	60	2	10	3.2032
3	50	2	20	3.0822
3	50	0	60	2.981
3	60	0	90	3.966
3	70	1	60	4.1376
3	60	1	5	2.6126
3	60	0	60	3.318
3	50	0	50	2.765
3	60	1	10	2.7206
3	60	0	5	2.13
3	50	0	5	1.793
3	40	1	40	2.6946
3	60	1	5	2.6126
3	70	0	0	2.359
3	70	0	30	3.007
3	40	0	40	2.212
3	40	1	5	1.9386
3	70	1	50	3.9216
3	50	1	30	2.8156
3	70	0	40	3.223
3	60	1	30	3.1526
3	50	2	5	2.7582
3	70	0	0	2.359
3	70	1	50	3.9216
3	50	1	10	2.3836
3	40	1	10	2.0466
3	80	0	5	2.804
3	30	1	5	1.6016
3	50	0	60	2.981
3	30	0	5	1.119
3	50	0	5	1.793
3	60	1	40	3.3686
3	60	0	5	2.13
3	60	1	10	2.7206
3	40	1	80	3.5586
3	40	0	90	3.292
3	60	0	5	2.13
1	20	0	10	0.89
1	80	0	5	2.804
1	20	0	20	1.106
1	40	0	0	1.348
3	50	0	90	3.629
3	60	1	50	3.5846
1	80	1	10	3.3946
3	70	1	70	4.3536
3	70	0	40	3.223
3	50	0	90	3.629
1	60	0	70	3.534
1	60	0	70	3.534
1	80	3	60	5.4398
3	60	2	90	4.9312
3	80	3	60	5.4398
3	40	0	90	3.292
3	80	2	90	5.6052
3	90	0	60	4.329
3	80	0	90	4.64
3	70	2	50	4.4042
3	50	1	80	3.8956
3	60	0	30	2.67
3	70	0	1	2.3806
3	50	0	5	1.793
3	40	1	80	3.5586
3	80	1	60	4.4746
3	20	1	2	1.1998
3	80	0	80	4.424
3	80	2	90	5.6052
3	80	2	80	5.3892
3	60	2	80	4.7152
3	80	2	70	5.1732
3	50	0	50	2.765
3	50	0	90	3.629
3	50	2	80	4.3782
3	60	0	90	3.966
3	90	2	60	5.2942
3	90	0	0	3.033
3	60	0	80	3.75
3	50	2	90	4.5942
3	70	0	90	4.303
3	50	2	70	4.1622
3	70	2	40	4.1882
3	70	2	90	5.2682
3	90	2	90	5.9422
3	90	2	80	5.7262
1	70	2	90	5.2682
1	80	2	90	5.6052
3	70	3	70	5.3188
3	80	3	30	4.7918
3	60	0	70	3.534
3	60	3	90	5.4138
3	50	2	40	3.5142
3	70	2	90	5.2682
3	80	1	80	4.9066
3	80	1	70	4.6906
3	60	2	60	4.2832
3	80	2	90	5.6052
3	50	1	90	4.1116
1	70	1	80	4.5696
1	80	2	60	4.9572
3	70	0	90	4.303
3	80	2	60	4.9572
3	70	1	80	4.5696
3	80	1	90	5.1226
3	60	2	60	4.2832
3	90	2	70	5.5102
3	70	2	70	4.8362
3	60	2	80	4.7152
3	80	2	90	5.6052
3	70	0	50	3.439
3	70	0	90	4.303
1	30	0	90	2.955
3	70	1	80	4.5696
3	70	2	20	3.7562
3	80	2	80	5.3892
3	80	2	10	3.8772
3	70	3	90	5.7508
3	70	3	50	4.8868
3	90	3	70	5.9928
3	80	2	90	5.6052
3	80	2	5	3.7692
3	70	2	80	5.0522
3	70	0	10	2.575
1	10	0	60	1.633
3	60	1	90	4.4486
3	70	1	70	4.3536
3	80	0	90	4.64
3	70	0	70	3.871
3	60	3	10	3.6858
3	80	3	60	5.4398
3	60	3	40	4.3338
3	50	0	80	3.413
3	50	0	90	3.629
3	90	3	70	5.9928
3	70	2	0	3.3242
3	50	3	5	3.2408
3	60	0	60	3.318
3	60	3	40	4.3338
3	70	0	90	4.303
3	70	1	80	4.5696
3	80	0	80	4.424
3	70	2	90	5.2682
3	70	0	90	4.303
3	60	2	30	3.6352
3	40	0	0	1.348
1	30	0	5	1.119
1	40	0	20	1.78
3	70	1	40	3.7056
3	80	0	60	3.992
3	70	1	90	4.7856
3	70	2	90	5.2682
1	50	0	0	1.685
3	90	1	90	5.4596
3	50	2	80	4.3782
1	40	0	50	2.428
3	80	1	70	4.6906
1	40	2	40	3.1772
3	60	0	90	3.966
3	70	2	90	5.2682
1	40	0	0	1.348
3	50	0	90	3.629
3	80	3	70	5.6558
3	80	3	90	6.0878
3	80	0	60	3.992
3	70	1	50	3.9216
3	70	0	60	3.655
1	10	1	70	2.3316
3	60	0	80	3.75
3	70	2	60	4.6202
3	70	2	80	5.0522
3	50	0	40	2.549
3	80	2	5	3.7692
3	30	2	50	3.0562
3	70	1	80	4.5696
1	40	2	60	3.6092
3	80	0	80	4.424
3	40	1	0	1.8306
3	50	0	30	2.333
3	70	0	5	2.467
1	60	0	0	2.022
3	80	0	40	3.56
1	30	0	5	1.119
1	50	0	0	1.685
3	90	2	80	5.7262
1	60	0	50	3.102
1	40	0	0	1.348
3	50	3	90	5.0768
3	80	1	50	4.2586
1	30	0	0	1.011
3	90	2	90	5.9422
3	40	2	60	3.6092
1	80	1	80	4.9066
3	60	1	1	2.5262
3	50	2	0	2.6502
3	80	1	70	4.6906
1	50	0	0	1.685
3	80	3	80	5.8718
3	80	0	90	4.64
3	80	1	10	3.3946
3	40	2	70	3.8252
1	40	0	70	2.86
1	40	0	60	2.644
1	60	0	0	2.022
3	70	2	80	5.0522
3	90	1	80	5.2436
3	60	0	0	2.022
3	60	1	50	3.5846
3	70	0	40	3.223
3	80	2	90	5.6052
3	60	0	80	3.75
3	30	2	20	2.4082
3	80	2	10	3.8772
1	20	0	0	0.674
3	80	2	90	5.6052
1	90	0	60	4.329
3	60	0	40	2.886
3	70	1	60	4.1376
3	80	0	90	4.64
3	70	1	40	3.7056
3	60	1	80	4.2326
1	30	0	60	2.307
3	70	2	80	5.0522
1	70	0	20	2.791
3	70	1	90	4.7856
3	50	0	90	3.629
3	80	3	90	6.0878
3	50	2	90	4.5942
3	70	2	90	5.2682
3	70	0	90	4.303
3	80	0	20	3.128
3	40	0	20	1.78
3	40	2	90	4.2572
3	70	1	1	2.8632
1	50	0	10	1.901
1	80	1	1	3.2002
1	60	0	0	2.022
3	50	1	90	4.1116
3	80	2	70	5.1732
3	80	1	60	4.4746
3	60	0	5	2.13
1	40	1	0	1.8306
3	80	0	90	4.64
1	50	0	0	1.685
3	70	2	90	5.2682
3	70	0	80	4.087
3	60	0	90	3.966
3	50	0	60	2.981
3	70	1	90	4.7856
3	40	0	80	3.076
3	70	0	70	3.871
3	70	1	90	4.7856
1	50	1	40	3.0316
3	60	2	90	4.9312
1	20	0	80	2.402
3	70	1	30	3.4896
3	70	1	90	4.7856
3	70	0	40	3.223
3	70	1	90	4.7856
3	50	1	0	2.1676
3	80	0	2	2.7392
1	40	0	0	1.348
3	60	2	70	4.4992
3	50	3	40	3.9968
1	40	1	90	3.7746
1	60	0	70	3.534
3	80	1	80	4.9066
1	80	0	90	4.64
3	70	2	80	5.0522
3	50	1	40	3.0316
1	50	0	50	2.765
3	80	0	80	4.424
1	30	2	30	2.6242
1	30	0	20	1.443
3	70	1	80	4.5696
3	70	0	70	3.871
3	80	1	90	5.1226
3	70	1	90	4.7856
3	70	0	90	4.303
3	80	3	90	6.0878
1	20	0	80	2.402
1	50	0	0	1.685
3	50	0	20	2.117
1	40	0	80	3.076
3	60	2	90	4.9312
3	70	0	80	4.087
3	60	3	70	4.9818
3	60	1	70	4.0166
1	50	0	0	1.685
1	10	0	30	0.985
3	30	0	20	1.443
3	70	2	70	4.8362
3	60	1	80	4.2326
3	80	3	70	5.6558
3	70	1	10	3.0576
3	80	1	90	5.1226
3	90	1	80	5.2436
1	50	0	20	2.117
1	20	0	80	2.402
1	70	0	0	2.359
3	80	1	80	4.9066
1	40	0	70	2.86
1	30	0	60	2.307
3	90	1	60	4.8116
1	10	1	0	0.8196
3	70	0	5	2.467
3	70	2	60	4.6202
3	50	2	30	3.2982
1	40	0	20	1.78
3	80	0	80	4.424
3	50	2	70	4.1622
1	30	0	30	1.659
1	70	0	0	2.359
3	80	2	90	5.6052
3	50	0	2	1.7282
3	60	1	80	4.2326
3	70	0	30	3.007
3	70	0	70	3.871
3	70	1	70	4.3536
3	60	2	90	4.9312
3	80	2	90	5.6052
1	10	1	30	1.4676
1	50	2	90	4.5942
3	90	0	70	4.545
3	80	1	90	5.1226
3	60	0	90	3.966
3	50	1	90	4.1116
1	60	0	70	3.534
1	80	3	90	6.0878
3	60	3	90	5.4138
1	50	0	10	1.901
3	80	1	50	4.2586
3	90	0	10	3.249
3	60	0	10	2.238
3	90	2	60	5.2942
3	70	0	70	3.871
3	60	2	10	3.2032
1	30	0	30	1.659
3	70	0	80	4.087
1	40	0	0	1.348
3	80	1	80	4.9066
3	70	2	80	5.0522
1	80	0	60	3.992
3	60	1	80	4.2326
3	70	1	60	4.1376
3	50	0	60	2.981
3	70	0	90	4.303
3	70	0	80	4.087
3	80	2	20	4.0932
3	60	1	70	4.0166
1	50	0	20	2.117
3	70	0	80	4.087
3	50	2	90	4.5942
1	10	0	50	1.417
3	50	1	0	2.1676
3	70	0	80	4.087
3	70	2	60	4.6202
3	40	0	70	2.86
1	20	0	70	2.186
3	90	1	90	5.4596
3	70	0	90	4.303
1	60	0	0	2.022
1	40	0	0	1.348
3	70	1	80	4.5696
3	50	1	60	3.4636
3	60	0	80	3.75
3	70	0	70	3.871
3	80	2	80	5.3892
3	60	0	40	2.886
3	80	1	80	4.9066
1	60	0	30	2.67
3	50	0	40	2.549
3	70	0	90	4.303
3	50	0	50	2.765
3	60	2	60	4.2832
1	80	0	20	3.128
3	50	2	40	3.5142
3	60	2	50	4.0672
3	70	2	80	5.0522
3	70	0	90	4.303
3	70	1	80	4.5696
3	60	2	90	4.9312
3	50	1	60	3.4636
3	70	0	5	2.467
3	70	1	40	3.7056
3	90	1	80	5.2436
1	70	0	60	3.655
3	70	1	0	2.8416
3	70	0	80	4.087
3	90	0	70	4.545
3	90	1	40	4.3796
3	80	1	90	5.1226
1	40	0	60	2.644
3	60	2	80	4.7152
1	20	0	0	0.674
3	60	1	60	3.8006
3	70	1	40	3.7056
3	70	0	70	3.871
1	40	0	70	2.86
3	80	0	80	4.424
1	50	0	50	2.765
3	70	1	80	4.5696
3	70	1	70	4.3536
3	80	0	90	4.64
1	70	0	0	2.359
3	80	1	50	4.2586
3	60	0	40	2.886
3	80	0	5	2.804
3	80	0	40	3.56
3	80	1	10	3.3946
3	90	1	90	5.4596
3	70	0	90	4.303
3	70	2	0	3.3242
1	40	0	10	1.564
3	70	2	90	5.2682
1	60	0	0	2.022
3	70	1	50	3.9216
1	60	0	70	3.534
3	70	2	90	5.2682
3	50	1	70	3.6796
1	60	0	0	2.022
3	70	0	30	3.007
3	80	1	5	3.2866
3	70	2	70	4.8362
3	60	2	80	4.7152
3	80	1	30	3.8266
3	80	2	70	5.1732
3	70	0	30	3.007
3	60	0	60	3.318
1	60	1	0	2.5046
3	60	0	10	2.238
3	80	1	90	5.1226
3	60	1	70	4.0166
3	50	0	80	3.413
1	80	1	90	5.1226
3	90	2	90	5.9422
1	60	0	40	2.886
1	50	0	5	1.793
3	80	2	80	5.3892
1	50	0	90	3.629
1	70	0	0	2.359
3	80	0	50	3.776
3	80	2	70	5.1732
1	40	0	90	3.292
3	40	1	30	2.4786
1	40	0	90	3.292
3	70	2	80	5.0522
3	80	1	30	3.8266
1	60	1	90	4.4486
1	40	2	5	2.4212
3	80	1	80	4.9066
3	70	1	90	4.7856
3	70	1	80	4.5696
3	60	0	0	2.022
3	70	2	60	4.6202
3	70	0	50	3.439
3	60	1	70	4.0166
3	70	1	50	3.9216
1	40	0	20	1.78
3	80	0	60	3.992
3	80	3	80	5.8718
1	50	0	70	3.197
3	80	0	80	4.424
1	50	0	20	2.117
3	90	0	90	4.977
1	80	3	90	6.0878
3	80	2	20	4.0932
3	60	2	60	4.2832
3	70	1	90	4.7856
1	50	0	30	2.333
1	30	0	60	2.307
3	90	2	90	5.9422
3	70	1	90	4.7856
3	80	1	80	4.9066
3	60	0	80	3.75
1	90	0	10	3.249
3	80	1	60	4.4746
1	50	0	0	1.685
3	60	1	70	4.0166
1	40	0	30	1.996
3	70	1	5	2.9496
3	70	1	80	4.5696
3	50	0	90	3.629
3	70	1	90	4.7856
1	80	2	80	5.3892
3	80	2	80	5.3892
3	70	1	40	3.7056
3	70	0	60	3.655
3	60	2	90	4.9312
3	60	0	40	2.886
3	90	2	90	5.9422
3	80	2	80	5.3892
3	70	0	90	4.303
3	80	3	90	6.0878
3	70	0	70	3.871
3	70	0	0	2.359
3	50	1	30	2.8156
1	20	0	20	1.106
3	70	2	50	4.4042
3	90	0	60	4.329
3	80	3	50	5.2238
3	70	0	80	4.087
3	90	1	90	5.4596
3	60	0	90	3.966
3	90	3	80	6.2088
1	10	0	10	0.553
1	50	2	60	3.9462
3	60	2	90	4.9312
3	60	0	50	3.102
3	70	0	40	3.223
3	80	1	0	3.1786
3	80	0	5	2.804
1	70	0	50	3.439
1	40	0	5	1.456
1	60	2	90	4.9312
3	80	0	60	3.992
1	80	2	90	5.6052
3	70	0	70	3.871
3	60	0	50	3.102
3	80	3	20	4.5758
3	80	0	80	4.424
1	40	1	10	2.0466
1	20	1	0	1.1566
1	30	0	30	1.659
1	80	1	40	4.0426
1	40	1	0	1.8306
1	40	0	5	1.456
1	50	0	5	1.793
3	80	3	80	5.8718
3	70	3	30	4.4548
3	40	3	30	3.4438
3	90	3	60	5.7768
3	80	3	90	6.0878
3	60	2	5	3.0952
