# Supplementary material for: Exploration and validation of the Ki67, Her-2, and mutant P53 protein-based risk model, nomogram and lymph node metastasis model for predicting colorectal cancer progression and prognosis
Source: Front Oncol. 2023 Nov 23;13:1236441. doi: 10.3389/fonc.2023.1236441 (PMC10704156; doi:10.3389/fonc.2023.1236441)
Supplement: Supplementary file 1 [file DataSheet_1.zip › Specification, Data sheets and Working sheets for all tables and figures/Data sheets for Figure 9/Data sheet for Figure 9C.xlsx]

## Sheet: Sheet1
Organization Differentiation	Ki-67	Her-2	Mutation P53	Riskscore
Low	70	0	0	2.359
Low	50	0	30	2.333
Low	40	2	90	4.2572
Low	80	2	80	5.3892
High	30	2	2	2.0194
High	10	2	10	1.5182
Low	40	1	40	2.6946
Low	80	1	20	3.6106
Low	70	1	5	2.9496
Low	60	0	5	2.13
Low	60	0	80	3.75
Low	60	2	40	3.8512
Low	40	0	20	1.78
Low	70	2	30	3.9722
Low	70	2	90	5.2682
High	30	0	10	1.227
Low	80	0	70	4.208
Low	60	1	60	3.8006
Low	70	1	50	3.9216
Low	50	2	90	4.5942
Low	70	2	70	4.8362
Low	40	0	80	3.076
Low	80	1	90	5.1226
Low	30	0	90	2.955
Low	80	1	15	3.5026
Low	70	0	60	3.655
Low	60	0	80	3.75
Low	90	1	5	3.6236
Low	70	1	70	4.3536
Low	70	1	80	4.5696
Low	50	1	40	3.0316
Low	80	1	60	4.4746
Low	60	2	90	4.9312
Low	50	2	60	3.9462
High	90	0	0	3.033
Low	80	2	50	4.7412
Low	70	1	70	4.3536
Low	60	2	90	4.9312
Low	20	1	20	1.5886
Low	40	2	80	4.0412
Low	30	2	30	2.6242
Low	60	2	90	4.9312
Low	70	2	10	3.5402
Low	60	1	60	3.8006
Low	40	1	50	2.9106
High	70	0	20	2.791
Low	60	1	40	3.3686
Low	50	1	10	2.3836
Low	70	1	5	2.9496
Low	40	1	40	2.6946
Low	70	2	30	3.9722
Low	60	1	20	2.9366
Low	70	0	20	2.791
Low	60	1	60	3.8006
Low	40	0	70	2.86
Low	70	1	40	3.7056
Low	20	0	20	1.106
Low	40	1	70	3.3426
Low	70	1	20	3.2736
Low	60	1	80	4.2326
Low	40	1	60	3.1266
Low	70	1	60	4.1376
Low	70	1	40	3.7056
Low	80	2	30	4.3092
Low	40	2	5	2.4212
Low	50	2	60	3.9462
Low	80	2	80	5.3892
Low	30	0	40	1.875
Low	90	2	80	5.7262
Low	30	2	90	3.9202
Low	80	1	90	5.1226
Low	70	0	90	4.303
Low	60	1	90	4.4486
High	50	1	70	3.6796
Low	70	2	70	4.8362
Low	70	2	20	3.7562
Low	70	2	40	4.1882
Low	70	1	80	4.5696
Low	80	0	90	4.64
Low	80	1	5	3.2866
Low	60	1	60	3.8006
High	70	1	80	4.5696
Low	60	2	80	4.7152
Low	70	2	2	3.3674
Low	80	1	70	4.6906
Low	60	1	90	4.4486
Low	70	2	30	3.9722
Low	70	2	90	5.2682
Low	80	2	70	5.1732
Low	50	1	60	3.4636
Low	80	2	50	4.7412
Low	50	2	70	4.1622
Low	70	1	80	4.5696
Low	40	1	80	3.5586
Low	80	2	70	5.1732
Low	80	1	90	5.1226
Low	80	1	90	5.1226
Low	60	2	80	4.7152
Low	70	1	20	3.2736
Low	70	2	40	4.1882
Low	70	0	60	3.655
Low	60	1	90	4.4486
Low	70	3	50	4.8868
Low	80	1	80	4.9066
Low	60	1	5	2.6126
Low	80	2	60	4.9572
Low	70	1	80	4.5696
Low	80	2	90	5.6052
Low	70	2	90	5.2682
Low	70	2	20	3.7562
Low	80	1	60	4.4746
Low	60	0	5	2.13
Low	50	0	0	1.685
Low	50	1	80	3.8956
Low	30	3	10	2.6748
High	60	3	5	3.5778
Low	60	3	70	4.9818
Low	60	1	80	4.2326
Low	70	1	10	3.0576
Low	70	2	60	4.6202
Low	40	2	5	2.4212
Low	50	2	80	4.3782
Low	70	2	10	3.5402
Low	30	0	70	2.523
Low	70	2	20	3.7562
Low	40	2	40	3.1772
Low	60	2	10	3.2032
Low	40	2	5	2.4212
Low	60	2	40	3.8512
Low	60	2	5	3.0952
Low	70	1	5	2.9496
Low	40	1	90	3.7746
Low	60	1	50	3.5846
Low	60	1	30	3.1526
Low	60	0	60	3.318
Low	70	2	50	4.4042
Low	60	2	50	4.0672
Low	60	1	10	2.7206
Low	50	1	30	2.8156
Low	70	2	20	3.7562
Low	60	2	5	3.0952
Low	50	2	5	2.7582
Low	60	1	90	4.4486
Low	40	2	60	3.6092
Low	70	1	50	3.9216
Low	40	1	90	3.7746
Low	20	2	60	2.9352
Low	80	2	90	5.6052
Low	90	2	80	5.7262
Low	70	2	70	4.8362
Low	80	2	80	5.3892
Low	70	2	90	5.2682
Low	50	3	80	4.8608
Low	80	2	80	5.3892
Low	70	3	80	5.5348
Low	80	3	1	4.1654
Low	60	2	0	2.9872
Low	80	2	70	5.1732
Low	80	2	5	3.7692
Low	40	3	20	3.2278
Low	80	1	70	4.6906
Low	50	0	20	2.117
Low	70	0	60	3.655
Low	60	1	30	3.1526
Low	40	0	80	3.076
Low	80	1	5	3.2866
Low	70	0	30	3.007
Low	80	0	20	3.128
Low	80	0	40	3.56
Low	70	0	90	4.303
Low	60	1	90	4.4486
Low	60	1	30	3.1526
Low	70	1	30	3.4896
Low	60	0	60	3.318
Low	70	0	40	3.223
Low	40	0	5	1.456
Low	70	1	40	3.7056
Low	70	1	30	3.4896
Low	60	1	50	3.5846
Low	70	1	50	3.9216
Low	60	1	30	3.1526
Low	60	1	5	2.6126
Low	40	0	50	2.428
Low	60	0	70	3.534
Low	70	1	60	4.1376
Low	50	1	5	2.2756
Low	50	0	80	3.413
Low	50	0	20	2.117
Low	60	1	30	3.1526
Low	60	0	60	3.318
Low	60	1	40	3.3686
Low	40	1	20	2.2626
Low	70	1	5	2.9496
Low	60	0	30	2.67
Low	80	0	90	4.64
Low	40	1	50	2.9106
Low	60	1	0	2.5046
Low	60	1	60	3.8006
Low	50	1	40	3.0316
Low	90	0	5	3.141
Low	70	0	80	4.087
Low	70	1	70	4.3536
Low	40	0	60	2.644
Low	70	0	70	3.871
Low	70	1	15	3.1656
Low	90	0	30	3.681
Low	30	1	30	2.1416
Low	60	1	70	4.0166
Low	60	0	5	2.13
Low	60	0	40	2.886
Low	70	0	10	2.575
Low	60	2	40	3.8512
Low	40	2	5	2.4212
Low	60	2	40	3.8512
Low	50	2	30	3.2982
Low	70	2	5	3.4322
Low	40	0	10	1.564
Low	30	1	20	1.9256
Low	60	0	50	3.102
Low	50	0	0	1.685
Low	50	2	50	3.7302
Low	40	2	30	2.9612
Low	60	0	0	2.022
Low	70	0	90	4.303
Low	60	2	10	3.2032
Low	50	2	20	3.0822
Low	50	0	60	2.981
Low	60	0	90	3.966
Low	70	1	60	4.1376
Low	60	1	5	2.6126
Low	60	0	60	3.318
Low	50	0	50	2.765
Low	60	1	10	2.7206
Low	60	0	5	2.13
Low	50	0	5	1.793
Low	40	1	40	2.6946
Low	60	1	5	2.6126
Low	70	0	0	2.359
Low	70	0	30	3.007
Low	40	0	40	2.212
Low	40	1	5	1.9386
Low	70	1	50	3.9216
Low	50	1	30	2.8156
Low	70	0	40	3.223
Low	60	1	30	3.1526
Low	50	2	5	2.7582
Low	70	0	0	2.359
Low	70	1	50	3.9216
Low	50	1	10	2.3836
Low	40	1	10	2.0466
Low	80	0	5	2.804
Low	30	1	5	1.6016
Low	50	0	60	2.981
Low	30	0	5	1.119
Low	50	0	5	1.793
Low	60	1	40	3.3686
Low	60	0	5	2.13
Low	60	1	10	2.7206
Low	40	1	80	3.5586
Low	40	0	90	3.292
Low	60	0	5	2.13
Low	20	0	10	0.89
High	80	0	5	2.804
Low	20	0	20	1.106
Low	40	0	0	1.348
Low	50	0	90	3.629
Low	60	1	50	3.5846
Low	80	1	10	3.3946
Low	70	1	70	4.3536
Low	70	0	40	3.223
Low	50	0	90	3.629
Low	60	0	70	3.534
Low	60	0	70	3.534
Low	80	3	60	5.4398
Low	60	2	90	4.9312
Low	80	3	60	5.4398
Low	40	0	90	3.292
Low	80	2	90	5.6052
Low	90	0	60	4.329
Low	80	0	90	4.64
High	70	2	50	4.4042
Low	50	1	80	3.8956
Low	60	0	30	2.67
Low	70	0	1	2.3806
Low	50	0	5	1.793
Low	40	1	80	3.5586
Low	80	1	60	4.4746
Low	20	1	2	1.1998
Low	80	0	80	4.424
Low	80	2	90	5.6052
Low	80	2	80	5.3892
Low	60	2	80	4.7152
Low	80	2	70	5.1732
Low	50	0	50	2.765
Low	50	0	90	3.629
Low	50	2	80	4.3782
Low	60	0	90	3.966
Low	90	2	60	5.2942
Low	90	0	0	3.033
Low	60	0	80	3.75
Low	50	2	90	4.5942
Low	70	0	90	4.303
Low	50	2	70	4.1622
Low	70	2	40	4.1882
Low	70	2	90	5.2682
Low	90	2	90	5.9422
Low	90	2	80	5.7262
Low	70	2	90	5.2682
Low	80	2	90	5.6052
Low	70	3	70	5.3188
Low	80	3	30	4.7918
Low	60	0	70	3.534
Low	60	3	90	5.4138
Low	50	2	40	3.5142
Low	70	2	90	5.2682
Low	80	1	80	4.9066
Low	80	1	70	4.6906
Low	60	2	60	4.2832
Low	80	2	90	5.6052
Low	50	1	90	4.1116
Low	70	1	80	4.5696
Low	80	2	60	4.9572
Low	70	0	90	4.303
Low	80	2	60	4.9572
Low	70	1	80	4.5696
Low	80	1	90	5.1226
Low	60	2	60	4.2832
Low	90	2	70	5.5102
Low	70	2	70	4.8362
Low	60	2	80	4.7152
Low	80	2	90	5.6052
Low	70	0	50	3.439
Low	70	0	90	4.303
High	30	0	90	2.955
Low	70	1	80	4.5696
Low	70	2	20	3.7562
Low	80	2	80	5.3892
Low	80	2	10	3.8772
Low	70	3	90	5.7508
Low	70	3	50	4.8868
Low	90	3	70	5.9928
Low	80	2	90	5.6052
Low	80	2	5	3.7692
Low	70	2	80	5.0522
Low	70	0	10	2.575
Low	10	0	60	1.633
Low	60	1	90	4.4486
Low	70	1	70	4.3536
Low	80	0	90	4.64
Low	70	0	70	3.871
Low	60	3	10	3.6858
Low	80	3	60	5.4398
Low	60	3	40	4.3338
Low	50	0	80	3.413
Low	50	0	90	3.629
Low	90	3	70	5.9928
Low	70	2	0	3.3242
Low	50	3	5	3.2408
Low	60	0	60	3.318
Low	60	3	40	4.3338
Low	70	0	90	4.303
Low	70	1	80	4.5696
Low	80	0	80	4.424
Low	70	2	90	5.2682
Low	70	0	90	4.303
Low	60	2	30	3.6352
Low	40	0	0	1.348
High	30	0	5	1.119
Low	40	0	20	1.78
Low	70	1	40	3.7056
Low	80	0	60	3.992
Low	70	1	90	4.7856
Low	70	2	90	5.2682
Low	50	0	0	1.685
Low	90	1	90	5.4596
Low	50	2	80	4.3782
Low	40	0	50	2.428
Low	80	1	70	4.6906
High	40	2	40	3.1772
Low	60	0	90	3.966
Low	70	2	90	5.2682
Low	40	0	0	1.348
Low	50	0	90	3.629
Low	80	3	70	5.6558
Low	80	3	90	6.0878
Low	80	0	60	3.992
Low	70	1	50	3.9216
Low	70	0	60	3.655
High	10	1	70	2.3316
Low	60	0	80	3.75
Low	70	2	60	4.6202
Low	70	2	80	5.0522
Low	50	0	40	2.549
Low	80	2	5	3.7692
Low	30	2	50	3.0562
Low	70	1	80	4.5696
Low	40	2	60	3.6092
Low	80	0	80	4.424
Low	40	1	0	1.8306
Low	50	0	30	2.333
Low	70	0	5	2.467
Low	60	0	0	2.022
Low	80	0	40	3.56
High	30	0	5	1.119
High	50	0	0	1.685
Low	90	2	80	5.7262
Low	60	0	50	3.102
High	40	0	0	1.348
Low	50	3	90	5.0768
High	80	1	50	4.2586
High	30	0	0	1.011
Low	90	2	90	5.9422
Low	40	2	60	3.6092
Low	80	1	80	4.9066
Low	60	1	1	2.5262
Low	50	2	0	2.6502
Low	80	1	70	4.6906
Low	50	0	0	1.685
Low	80	3	80	5.8718
Low	80	0	90	4.64
Low	80	1	10	3.3946
Low	40	2	70	3.8252
High	40	0	70	2.86
Low	40	0	60	2.644
Low	60	0	0	2.022
Low	70	2	80	5.0522
Low	90	1	80	5.2436
Low	60	0	0	2.022
Low	60	1	50	3.5846
Low	70	0	40	3.223
Low	80	2	90	5.6052
Low	60	0	80	3.75
Low	30	2	20	2.4082
Low	80	2	10	3.8772
Low	20	0	0	0.674
Low	80	2	90	5.6052
Low	90	0	60	4.329
Low	60	0	40	2.886
Low	70	1	60	4.1376
Low	80	0	90	4.64
Low	70	1	40	3.7056
Low	60	1	80	4.2326
Low	30	0	60	2.307
Low	70	2	80	5.0522
Low	70	0	20	2.791
Low	70	1	90	4.7856
Low	50	0	90	3.629
Low	80	3	90	6.0878
Low	50	2	90	4.5942
Low	70	2	90	5.2682
Low	70	0	90	4.303
Low	80	0	20	3.128
Low	40	0	20	1.78
Low	40	2	90	4.2572
Low	70	1	1	2.8632
Low	50	0	10	1.901
Low	80	1	1	3.2002
Low	60	0	0	2.022
Low	50	1	90	4.1116
Low	80	2	70	5.1732
Low	80	1	60	4.4746
Low	60	0	5	2.13
Low	40	1	0	1.8306
Low	80	0	90	4.64
Low	50	0	0	1.685
Low	70	2	90	5.2682
Low	70	0	80	4.087
Low	60	0	90	3.966
Low	50	0	60	2.981
Low	70	1	90	4.7856
Low	40	0	80	3.076
Low	70	0	70	3.871
Low	70	1	90	4.7856
Low	50	1	40	3.0316
Low	60	2	90	4.9312
Low	20	0	80	2.402
Low	70	1	30	3.4896
Low	70	1	90	4.7856
Low	70	0	40	3.223
Low	70	1	90	4.7856
Low	50	1	0	2.1676
Low	80	0	2	2.7392
Low	40	0	0	1.348
Low	60	2	70	4.4992
Low	50	3	40	3.9968
High	40	1	90	3.7746
Low	60	0	70	3.534
Low	80	1	80	4.9066
Low	80	0	90	4.64
Low	70	2	80	5.0522
Low	50	1	40	3.0316
High	50	0	50	2.765
Low	80	0	80	4.424
High	30	2	30	2.6242
High	30	0	20	1.443
Low	70	1	80	4.5696
Low	70	0	70	3.871
Low	80	1	90	5.1226
Low	70	1	90	4.7856
Low	70	0	90	4.303
Low	80	3	90	6.0878
High	20	0	80	2.402
Low	50	0	0	1.685
Low	50	0	20	2.117
Low	40	0	80	3.076
Low	60	2	90	4.9312
Low	70	0	80	4.087
Low	60	3	70	4.9818
Low	60	1	70	4.0166
Low	50	0	0	1.685
High	10	0	30	0.985
Low	30	0	20	1.443
Low	70	2	70	4.8362
Low	60	1	80	4.2326
Low	80	3	70	5.6558
Low	70	1	10	3.0576
Low	80	1	90	5.1226
Low	90	1	80	5.2436
Low	50	0	20	2.117
Low	20	0	80	2.402
Low	70	0	0	2.359
Low	80	1	80	4.9066
Low	40	0	70	2.86
Low	30	0	60	2.307
Low	90	1	60	4.8116
Low	10	1	0	0.8196
Low	70	0	5	2.467
Low	70	2	60	4.6202
Low	50	2	30	3.2982
High	40	0	20	1.78
Low	80	0	80	4.424
Low	50	2	70	4.1622
Low	30	0	30	1.659
Low	70	0	0	2.359
Low	80	2	90	5.6052
Low	50	0	2	1.7282
Low	60	1	80	4.2326
Low	70	0	30	3.007
Low	70	0	70	3.871
Low	70	1	70	4.3536
Low	60	2	90	4.9312
Low	80	2	90	5.6052
Low	10	1	30	1.4676
Low	50	2	90	4.5942
Low	90	0	70	4.545
Low	80	1	90	5.1226
Low	60	0	90	3.966
Low	50	1	90	4.1116
Low	60	0	70	3.534
Low	80	3	90	6.0878
Low	60	3	90	5.4138
Low	50	0	10	1.901
Low	80	1	50	4.2586
Low	90	0	10	3.249
Low	60	0	10	2.238
Low	90	2	60	5.2942
Low	70	0	70	3.871
Low	60	2	10	3.2032
Low	30	0	30	1.659
Low	70	0	80	4.087
Low	40	0	0	1.348
Low	80	1	80	4.9066
Low	70	2	80	5.0522
Low	80	0	60	3.992
High	60	1	80	4.2326
Low	70	1	60	4.1376
Low	50	0	60	2.981
Low	70	0	90	4.303
Low	70	0	80	4.087
Low	80	2	20	4.0932
Low	60	1	70	4.0166
Low	50	0	20	2.117
Low	70	0	80	4.087
Low	50	2	90	4.5942
High	10	0	50	1.417
Low	50	1	0	2.1676
Low	70	0	80	4.087
Low	70	2	60	4.6202
Low	40	0	70	2.86
Low	20	0	70	2.186
Low	90	1	90	5.4596
Low	70	0	90	4.303
High	60	0	0	2.022
Low	40	0	0	1.348
Low	70	1	80	4.5696
Low	50	1	60	3.4636
Low	60	0	80	3.75
Low	70	0	70	3.871
Low	80	2	80	5.3892
Low	60	0	40	2.886
Low	80	1	80	4.9066
Low	60	0	30	2.67
Low	50	0	40	2.549
Low	70	0	90	4.303
Low	50	0	50	2.765
Low	60	2	60	4.2832
Low	80	0	20	3.128
Low	50	2	40	3.5142
Low	60	2	50	4.0672
Low	70	2	80	5.0522
Low	70	0	90	4.303
Low	70	1	80	4.5696
Low	60	2	90	4.9312
Low	50	1	60	3.4636
Low	70	0	5	2.467
Low	70	1	40	3.7056
Low	90	1	80	5.2436
High	70	0	60	3.655
Low	70	1	0	2.8416
High	70	0	80	4.087
Low	90	0	70	4.545
Low	90	1	40	4.3796
Low	80	1	90	5.1226
Low	40	0	60	2.644
Low	60	2	80	4.7152
Low	20	0	0	0.674
Low	60	1	60	3.8006
Low	70	1	40	3.7056
Low	70	0	70	3.871
Low	40	0	70	2.86
Low	80	0	80	4.424
Low	50	0	50	2.765
Low	70	1	80	4.5696
Low	70	1	70	4.3536
Low	80	0	90	4.64
Low	70	0	0	2.359
Low	80	1	50	4.2586
Low	60	0	40	2.886
Low	80	0	5	2.804
Low	80	0	40	3.56
Low	80	1	10	3.3946
Low	90	1	90	5.4596
Low	70	0	90	4.303
Low	70	2	0	3.3242
Low	40	0	10	1.564
Low	70	2	90	5.2682
High	60	0	0	2.022
Low	70	1	50	3.9216
Low	60	0	70	3.534
Low	70	2	90	5.2682
Low	50	1	70	3.6796
Low	60	0	0	2.022
Low	70	0	30	3.007
Low	80	1	5	3.2866
Low	70	2	70	4.8362
Low	60	2	80	4.7152
Low	80	1	30	3.8266
Low	80	2	70	5.1732
Low	70	0	30	3.007
Low	60	0	60	3.318
Low	60	1	0	2.5046
Low	60	0	10	2.238
Low	80	1	90	5.1226
Low	60	1	70	4.0166
Low	50	0	80	3.413
Low	80	1	90	5.1226
Low	90	2	90	5.9422
Low	60	0	40	2.886
Low	50	0	5	1.793
Low	80	2	80	5.3892
High	50	0	90	3.629
High	70	0	0	2.359
Low	80	0	50	3.776
Low	80	2	70	5.1732
High	40	0	90	3.292
High	40	1	30	2.4786
Low	40	0	90	3.292
Low	70	2	80	5.0522
Low	80	1	30	3.8266
Low	60	1	90	4.4486
Low	40	2	5	2.4212
Low	80	1	80	4.9066
Low	70	1	90	4.7856
Low	70	1	80	4.5696
Low	60	0	0	2.022
Low	70	2	60	4.6202
Low	70	0	50	3.439
Low	60	1	70	4.0166
Low	70	1	50	3.9216
Low	40	0	20	1.78
Low	80	0	60	3.992
Low	80	3	80	5.8718
Low	50	0	70	3.197
Low	80	0	80	4.424
Low	50	0	20	2.117
Low	90	0	90	4.977
Low	80	3	90	6.0878
Low	80	2	20	4.0932
Low	60	2	60	4.2832
Low	70	1	90	4.7856
High	50	0	30	2.333
High	30	0	60	2.307
Low	90	2	90	5.9422
Low	70	1	90	4.7856
Low	80	1	80	4.9066
Low	60	0	80	3.75
Low	90	0	10	3.249
Low	80	1	60	4.4746
Low	50	0	0	1.685
Low	60	1	70	4.0166
Low	40	0	30	1.996
Low	70	1	5	2.9496
Low	70	1	80	4.5696
Low	50	0	90	3.629
Low	70	1	90	4.7856
Low	80	2	80	5.3892
Low	80	2	80	5.3892
Low	70	1	40	3.7056
High	70	0	60	3.655
Low	60	2	90	4.9312
Low	60	0	40	2.886
Low	90	2	90	5.9422
Low	80	2	80	5.3892
Low	70	0	90	4.303
Low	80	3	90	6.0878
Low	70	0	70	3.871
Low	70	0	0	2.359
Low	50	1	30	2.8156
Low	20	0	20	1.106
Low	70	2	50	4.4042
Low	90	0	60	4.329
Low	80	3	50	5.2238
Low	70	0	80	4.087
Low	90	1	90	5.4596
Low	60	0	90	3.966
Low	90	3	80	6.2088
Low	10	0	10	0.553
Low	50	2	60	3.9462
Low	60	2	90	4.9312
Low	60	0	50	3.102
Low	70	0	40	3.223
Low	80	1	0	3.1786
Low	80	0	5	2.804
Low	70	0	50	3.439
High	40	0	5	1.456
Low	60	2	90	4.9312
Low	80	0	60	3.992
Low	80	2	90	5.6052
Low	70	0	70	3.871
Low	60	0	50	3.102
Low	80	3	20	4.5758
Low	80	0	80	4.424
High	40	1	10	2.0466
High	20	1	0	1.1566
High	30	0	30	1.659
High	80	1	40	4.0426
High	40	1	0	1.8306
High	40	0	5	1.456
Low	50	0	5	1.793
Low	80	3	80	5.8718
Low	70	3	30	4.4548
Low	40	3	30	3.4438
Low	90	3	60	5.7768
Low	80	3	90	6.0878
Low	60	2	5	3.0952
