# Supplementary material for: Exploration and validation of the Ki67, Her-2, and mutant P53 protein-based risk model, nomogram and lymph node metastasis model for predicting colorectal cancer progression and prognosis
Source: Front Oncol. 2023 Nov 23;13:1236441. doi: 10.3389/fonc.2023.1236441 (PMC10704156; doi:10.3389/fonc.2023.1236441)
Supplement: Supplementary file 1 [file DataSheet_1.zip › Specification, Data sheets and Working sheets for all tables and figures/Data sheets for Figure 9/Data sheet for Figure 9E.xlsx]

## Sheet: Sheet1
Perineural Invasion	Ki-67	Her-2	Mutation P53	Riskscore
1	70	0	0	2.359
0	50	0	30	2.333
1	40	2	90	4.2572
1	80	2	80	5.3892
0	30	2	2	2.0194
0	10	2	10	1.5182
0	40	1	40	2.6946
0	80	1	20	3.6106
0	70	1	5	2.9496
0	60	0	5	2.13
1	60	0	80	3.75
1	60	2	40	3.8512
0	40	0	20	1.78
0	70	2	30	3.9722
1	70	2	90	5.2682
0	30	0	10	1.227
0	80	0	70	4.208
1	60	1	60	3.8006
0	70	1	50	3.9216
0	50	2	90	4.5942
0	70	2	70	4.8362
0	40	0	80	3.076
0	80	1	90	5.1226
0	30	0	90	2.955
1	80	1	15	3.5026
0	70	0	60	3.655
0	60	0	80	3.75
1	90	1	5	3.6236
0	70	1	70	4.3536
0	70	1	80	4.5696
0	50	1	40	3.0316
0	80	1	60	4.4746
0	60	2	90	4.9312
0	50	2	60	3.9462
0	90	0	0	3.033
1	80	2	50	4.7412
0	70	1	70	4.3536
0	60	2	90	4.9312
0	20	1	20	1.5886
0	40	2	80	4.0412
0	30	2	30	2.6242
0	60	2	90	4.9312
1	70	2	10	3.5402
0	60	1	60	3.8006
0	40	1	50	2.9106
0	70	0	20	2.791
1	60	1	40	3.3686
0	50	1	10	2.3836
0	70	1	5	2.9496
0	40	1	40	2.6946
0	70	2	30	3.9722
0	60	1	20	2.9366
0	70	0	20	2.791
1	60	1	60	3.8006
1	40	0	70	2.86
0	70	1	40	3.7056
0	20	0	20	1.106
0	40	1	70	3.3426
0	70	1	20	3.2736
0	60	1	80	4.2326
1	40	1	60	3.1266
0	70	1	60	4.1376
0	70	1	40	3.7056
0	80	2	30	4.3092
0	40	2	5	2.4212
1	50	2	60	3.9462
0	80	2	80	5.3892
0	30	0	40	1.875
1	90	2	80	5.7262
1	30	2	90	3.9202
0	80	1	90	5.1226
0	70	0	90	4.303
0	60	1	90	4.4486
0	50	1	70	3.6796
1	70	2	70	4.8362
0	70	2	20	3.7562
0	70	2	40	4.1882
0	70	1	80	4.5696
1	80	0	90	4.64
0	80	1	5	3.2866
0	60	1	60	3.8006
0	70	1	80	4.5696
0	60	2	80	4.7152
1	70	2	2	3.3674
0	80	1	70	4.6906
0	60	1	90	4.4486
0	70	2	30	3.9722
0	70	2	90	5.2682
0	80	2	70	5.1732
1	50	1	60	3.4636
0	80	2	50	4.7412
0	50	2	70	4.1622
1	70	1	80	4.5696
0	40	1	80	3.5586
0	80	2	70	5.1732
0	80	1	90	5.1226
0	80	1	90	5.1226
0	60	2	80	4.7152
0	70	1	20	3.2736
0	70	2	40	4.1882
1	70	0	60	3.655
1	60	1	90	4.4486
0	70	3	50	4.8868
0	80	1	80	4.9066
1	60	1	5	2.6126
0	80	2	60	4.9572
0	70	1	80	4.5696
0	80	2	90	5.6052
1	70	2	90	5.2682
0	70	2	20	3.7562
0	80	1	60	4.4746
0	60	0	5	2.13
0	50	0	0	1.685
1	50	1	80	3.8956
0	30	3	10	2.6748
1	60	3	5	3.5778
1	60	3	70	4.9818
0	60	1	80	4.2326
0	70	1	10	3.0576
0	70	2	60	4.6202
0	40	2	5	2.4212
1	50	2	80	4.3782
0	70	2	10	3.5402
1	30	0	70	2.523
0	70	2	20	3.7562
0	40	2	40	3.1772
0	60	2	10	3.2032
0	40	2	5	2.4212
1	60	2	40	3.8512
0	60	2	5	3.0952
0	70	1	5	2.9496
0	40	1	90	3.7746
0	60	1	50	3.5846
0	60	1	30	3.1526
0	60	0	60	3.318
1	70	2	50	4.4042
1	60	2	50	4.0672
0	60	1	10	2.7206
0	50	1	30	2.8156
0	70	2	20	3.7562
0	60	2	5	3.0952
0	50	2	5	2.7582
0	60	1	90	4.4486
0	40	2	60	3.6092
1	70	1	50	3.9216
0	40	1	90	3.7746
0	20	2	60	2.9352
1	80	2	90	5.6052
0	90	2	80	5.7262
0	70	2	70	4.8362
1	80	2	80	5.3892
0	70	2	90	5.2682
0	50	3	80	4.8608
1	80	2	80	5.3892
1	70	3	80	5.5348
1	80	3	1	4.1654
0	60	2	0	2.9872
0	80	2	70	5.1732
0	80	2	5	3.7692
0	40	3	20	3.2278
0	80	1	70	4.6906
0	50	0	20	2.117
0	70	0	60	3.655
1	60	1	30	3.1526
0	40	0	80	3.076
0	80	1	5	3.2866
0	70	0	30	3.007
0	80	0	20	3.128
0	80	0	40	3.56
1	70	0	90	4.303
1	60	1	90	4.4486
0	60	1	30	3.1526
0	70	1	30	3.4896
0	60	0	60	3.318
0	70	0	40	3.223
0	40	0	5	1.456
1	70	1	40	3.7056
0	70	1	30	3.4896
1	60	1	50	3.5846
0	70	1	50	3.9216
0	60	1	30	3.1526
0	60	1	5	2.6126
0	40	0	50	2.428
1	60	0	70	3.534
0	70	1	60	4.1376
0	50	1	5	2.2756
1	50	0	80	3.413
0	50	0	20	2.117
0	60	1	30	3.1526
1	60	0	60	3.318
0	60	1	40	3.3686
0	40	1	20	2.2626
0	70	1	5	2.9496
0	60	0	30	2.67
0	80	0	90	4.64
0	40	1	50	2.9106
0	60	1	0	2.5046
1	60	1	60	3.8006
0	50	1	40	3.0316
0	90	0	5	3.141
0	70	0	80	4.087
0	70	1	70	4.3536
1	40	0	60	2.644
0	70	0	70	3.871
0	70	1	15	3.1656
0	90	0	30	3.681
0	30	1	30	2.1416
0	60	1	70	4.0166
0	60	0	5	2.13
0	60	0	40	2.886
0	70	0	10	2.575
0	60	2	40	3.8512
1	40	2	5	2.4212
0	60	2	40	3.8512
0	50	2	30	3.2982
0	70	2	5	3.4322
1	40	0	10	1.564
0	30	1	20	1.9256
0	60	0	50	3.102
0	50	0	0	1.685
1	50	2	50	3.7302
1	40	2	30	2.9612
0	60	0	0	2.022
1	70	0	90	4.303
0	60	2	10	3.2032
0	50	2	20	3.0822
1	50	0	60	2.981
0	60	0	90	3.966
0	70	1	60	4.1376
0	60	1	5	2.6126
0	60	0	60	3.318
1	50	0	50	2.765
1	60	1	10	2.7206
0	60	0	5	2.13
0	50	0	5	1.793
0	40	1	40	2.6946
1	60	1	5	2.6126
0	70	0	0	2.359
1	70	0	30	3.007
0	40	0	40	2.212
0	40	1	5	1.9386
1	70	1	50	3.9216
0	50	1	30	2.8156
1	70	0	40	3.223
0	60	1	30	3.1526
0	50	2	5	2.7582
1	70	0	0	2.359
0	70	1	50	3.9216
0	50	1	10	2.3836
0	40	1	10	2.0466
0	80	0	5	2.804
1	30	1	5	1.6016
0	50	0	60	2.981
0	30	0	5	1.119
0	50	0	5	1.793
0	60	1	40	3.3686
0	60	0	5	2.13
1	60	1	10	2.7206
0	40	1	80	3.5586
0	40	0	90	3.292
0	60	0	5	2.13
0	20	0	10	0.89
0	80	0	5	2.804
0	20	0	20	1.106
0	40	0	0	1.348
0	50	0	90	3.629
0	60	1	50	3.5846
1	80	1	10	3.3946
0	70	1	70	4.3536
0	70	0	40	3.223
1	50	0	90	3.629
0	60	0	70	3.534
0	60	0	70	3.534
0	80	3	60	5.4398
1	60	2	90	4.9312
0	80	3	60	5.4398
1	40	0	90	3.292
1	80	2	90	5.6052
0	90	0	60	4.329
0	80	0	90	4.64
0	70	2	50	4.4042
1	50	1	80	3.8956
1	60	0	30	2.67
1	70	0	1	2.3806
1	50	0	5	1.793
1	40	1	80	3.5586
1	80	1	60	4.4746
0	20	1	2	1.1998
0	80	0	80	4.424
1	80	2	90	5.6052
0	80	2	80	5.3892
0	60	2	80	4.7152
1	80	2	70	5.1732
0	50	0	50	2.765
0	50	0	90	3.629
1	50	2	80	4.3782
1	60	0	90	3.966
1	90	2	60	5.2942
0	90	0	0	3.033
1	60	0	80	3.75
1	50	2	90	4.5942
1	70	0	90	4.303
1	50	2	70	4.1622
1	70	2	40	4.1882
1	70	2	90	5.2682
0	90	2	90	5.9422
1	90	2	80	5.7262
0	70	2	90	5.2682
0	80	2	90	5.6052
0	70	3	70	5.3188
1	80	3	30	4.7918
0	60	0	70	3.534
1	60	3	90	5.4138
0	50	2	40	3.5142
0	70	2	90	5.2682
1	80	1	80	4.9066
0	80	1	70	4.6906
1	60	2	60	4.2832
0	80	2	90	5.6052
1	50	1	90	4.1116
0	70	1	80	4.5696
0	80	2	60	4.9572
1	70	0	90	4.303
0	80	2	60	4.9572
0	70	1	80	4.5696
0	80	1	90	5.1226
1	60	2	60	4.2832
1	90	2	70	5.5102
1	70	2	70	4.8362
1	60	2	80	4.7152
0	80	2	90	5.6052
1	70	0	50	3.439
0	70	0	90	4.303
0	30	0	90	2.955
0	70	1	80	4.5696
0	70	2	20	3.7562
0	80	2	80	5.3892
0	80	2	10	3.8772
0	70	3	90	5.7508
1	70	3	50	4.8868
0	90	3	70	5.9928
1	80	2	90	5.6052
0	80	2	5	3.7692
1	70	2	80	5.0522
0	70	0	10	2.575
0	10	0	60	1.633
0	60	1	90	4.4486
1	70	1	70	4.3536
0	80	0	90	4.64
1	70	0	70	3.871
0	60	3	10	3.6858
0	80	3	60	5.4398
1	60	3	40	4.3338
0	50	0	80	3.413
1	50	0	90	3.629
0	90	3	70	5.9928
0	70	2	0	3.3242
1	50	3	5	3.2408
1	60	0	60	3.318
0	60	3	40	4.3338
1	70	0	90	4.303
1	70	1	80	4.5696
1	80	0	80	4.424
1	70	2	90	5.2682
1	70	0	90	4.303
1	60	2	30	3.6352
1	40	0	0	1.348
0	30	0	5	1.119
0	40	0	20	1.78
0	70	1	40	3.7056
0	80	0	60	3.992
0	70	1	90	4.7856
1	70	2	90	5.2682
0	50	0	0	1.685
0	90	1	90	5.4596
0	50	2	80	4.3782
1	40	0	50	2.428
0	80	1	70	4.6906
0	40	2	40	3.1772
0	60	0	90	3.966
0	70	2	90	5.2682
0	40	0	0	1.348
0	50	0	90	3.629
1	80	3	70	5.6558
1	80	3	90	6.0878
0	80	0	60	3.992
0	70	1	50	3.9216
1	70	0	60	3.655
0	10	1	70	2.3316
0	60	0	80	3.75
0	70	2	60	4.6202
0	70	2	80	5.0522
1	50	0	40	2.549
0	80	2	5	3.7692
0	30	2	50	3.0562
1	70	1	80	4.5696
0	40	2	60	3.6092
1	80	0	80	4.424
0	40	1	0	1.8306
0	50	0	30	2.333
0	70	0	5	2.467
0	60	0	0	2.022
0	80	0	40	3.56
0	30	0	5	1.119
0	50	0	0	1.685
0	90	2	80	5.7262
0	60	0	50	3.102
1	40	0	0	1.348
0	50	3	90	5.0768
0	80	1	50	4.2586
0	30	0	0	1.011
0	90	2	90	5.9422
1	40	2	60	3.6092
0	80	1	80	4.9066
0	60	1	1	2.5262
1	50	2	0	2.6502
0	80	1	70	4.6906
0	50	0	0	1.685
1	80	3	80	5.8718
0	80	0	90	4.64
0	80	1	10	3.3946
0	40	2	70	3.8252
0	40	0	70	2.86
0	40	0	60	2.644
0	60	0	0	2.022
1	70	2	80	5.0522
0	90	1	80	5.2436
0	60	0	0	2.022
0	60	1	50	3.5846
0	70	0	40	3.223
1	80	2	90	5.6052
1	60	0	80	3.75
0	30	2	20	2.4082
0	80	2	10	3.8772
0	20	0	0	0.674
0	80	2	90	5.6052
0	90	0	60	4.329
0	60	0	40	2.886
0	70	1	60	4.1376
0	80	0	90	4.64
1	70	1	40	3.7056
1	60	1	80	4.2326
0	30	0	60	2.307
0	70	2	80	5.0522
0	70	0	20	2.791
1	70	1	90	4.7856
0	50	0	90	3.629
0	80	3	90	6.0878
0	50	2	90	4.5942
1	70	2	90	5.2682
0	70	0	90	4.303
0	80	0	20	3.128
0	40	0	20	1.78
0	40	2	90	4.2572
0	70	1	1	2.8632
1	50	0	10	1.901
0	80	1	1	3.2002
0	60	0	0	2.022
1	50	1	90	4.1116
1	80	2	70	5.1732
1	80	1	60	4.4746
0	60	0	5	2.13
0	40	1	0	1.8306
0	80	0	90	4.64
0	50	0	0	1.685
1	70	2	90	5.2682
0	70	0	80	4.087
1	60	0	90	3.966
0	50	0	60	2.981
0	70	1	90	4.7856
0	40	0	80	3.076
1	70	0	70	3.871
0	70	1	90	4.7856
0	50	1	40	3.0316
0	60	2	90	4.9312
0	20	0	80	2.402
0	70	1	30	3.4896
1	70	1	90	4.7856
0	70	0	40	3.223
1	70	1	90	4.7856
0	50	1	0	2.1676
0	80	0	2	2.7392
0	40	0	0	1.348
1	60	2	70	4.4992
1	50	3	40	3.9968
0	40	1	90	3.7746
0	60	0	70	3.534
0	80	1	80	4.9066
0	80	0	90	4.64
0	70	2	80	5.0522
1	50	1	40	3.0316
0	50	0	50	2.765
0	80	0	80	4.424
0	30	2	30	2.6242
0	30	0	20	1.443
0	70	1	80	4.5696
1	70	0	70	3.871
0	80	1	90	5.1226
0	70	1	90	4.7856
0	70	0	90	4.303
0	80	3	90	6.0878
0	20	0	80	2.402
0	50	0	0	1.685
0	50	0	20	2.117
0	40	0	80	3.076
0	60	2	90	4.9312
1	70	0	80	4.087
1	60	3	70	4.9818
1	60	1	70	4.0166
0	50	0	0	1.685
0	10	0	30	0.985
0	30	0	20	1.443
0	70	2	70	4.8362
1	60	1	80	4.2326
1	80	3	70	5.6558
1	70	1	10	3.0576
0	80	1	90	5.1226
0	90	1	80	5.2436
0	50	0	20	2.117
0	20	0	80	2.402
0	70	0	0	2.359
1	80	1	80	4.9066
0	40	0	70	2.86
0	30	0	60	2.307
0	90	1	60	4.8116
0	10	1	0	0.8196
0	70	0	5	2.467
0	70	2	60	4.6202
0	50	2	30	3.2982
0	40	0	20	1.78
1	80	0	80	4.424
1	50	2	70	4.1622
0	30	0	30	1.659
0	70	0	0	2.359
0	80	2	90	5.6052
0	50	0	2	1.7282
1	60	1	80	4.2326
0	70	0	30	3.007
0	70	0	70	3.871
0	70	1	70	4.3536
0	60	2	90	4.9312
1	80	2	90	5.6052
0	10	1	30	1.4676
0	50	2	90	4.5942
0	90	0	70	4.545
1	80	1	90	5.1226
1	60	0	90	3.966
1	50	1	90	4.1116
0	60	0	70	3.534
1	80	3	90	6.0878
1	60	3	90	5.4138
0	50	0	10	1.901
0	80	1	50	4.2586
0	90	0	10	3.249
0	60	0	10	2.238
0	90	2	60	5.2942
0	70	0	70	3.871
0	60	2	10	3.2032
0	30	0	30	1.659
1	70	0	80	4.087
0	40	0	0	1.348
0	80	1	80	4.9066
1	70	2	80	5.0522
0	80	0	60	3.992
0	60	1	80	4.2326
0	70	1	60	4.1376
0	50	0	60	2.981
0	70	0	90	4.303
1	70	0	80	4.087
0	80	2	20	4.0932
0	60	1	70	4.0166
0	50	0	20	2.117
0	70	0	80	4.087
0	50	2	90	4.5942
0	10	0	50	1.417
0	50	1	0	2.1676
0	70	0	80	4.087
1	70	2	60	4.6202
1	40	0	70	2.86
0	20	0	70	2.186
0	90	1	90	5.4596
0	70	0	90	4.303
0	60	0	0	2.022
0	40	0	0	1.348
0	70	1	80	4.5696
1	50	1	60	3.4636
0	60	0	80	3.75
0	70	0	70	3.871
0	80	2	80	5.3892
0	60	0	40	2.886
0	80	1	80	4.9066
0	60	0	30	2.67
0	50	0	40	2.549
0	70	0	90	4.303
0	50	0	50	2.765
1	60	2	60	4.2832
0	80	0	20	3.128
0	50	2	40	3.5142
0	60	2	50	4.0672
1	70	2	80	5.0522
0	70	0	90	4.303
0	70	1	80	4.5696
1	60	2	90	4.9312
0	50	1	60	3.4636
0	70	0	5	2.467
0	70	1	40	3.7056
0	90	1	80	5.2436
0	70	0	60	3.655
0	70	1	0	2.8416
1	70	0	80	4.087
0	90	0	70	4.545
0	90	1	40	4.3796
0	80	1	90	5.1226
0	40	0	60	2.644
0	60	2	80	4.7152
0	20	0	0	0.674
0	60	1	60	3.8006
1	70	1	40	3.7056
0	70	0	70	3.871
0	40	0	70	2.86
0	80	0	80	4.424
0	50	0	50	2.765
1	70	1	80	4.5696
1	70	1	70	4.3536
0	80	0	90	4.64
0	70	0	0	2.359
0	80	1	50	4.2586
0	60	0	40	2.886
0	80	0	5	2.804
0	80	0	40	3.56
0	80	1	10	3.3946
0	90	1	90	5.4596
0	70	0	90	4.303
0	70	2	0	3.3242
0	40	0	10	1.564
0	70	2	90	5.2682
0	60	0	0	2.022
1	70	1	50	3.9216
0	60	0	70	3.534
0	70	2	90	5.2682
0	50	1	70	3.6796
0	60	0	0	2.022
0	70	0	30	3.007
1	80	1	5	3.2866
0	70	2	70	4.8362
1	60	2	80	4.7152
0	80	1	30	3.8266
1	80	2	70	5.1732
0	70	0	30	3.007
0	60	0	60	3.318
0	60	1	0	2.5046
0	60	0	10	2.238
1	80	1	90	5.1226
0	60	1	70	4.0166
0	50	0	80	3.413
0	80	1	90	5.1226
1	90	2	90	5.9422
0	60	0	40	2.886
0	50	0	5	1.793
0	80	2	80	5.3892
0	50	0	90	3.629
0	70	0	0	2.359
0	80	0	50	3.776
0	80	2	70	5.1732
0	40	0	90	3.292
0	40	1	30	2.4786
0	40	0	90	3.292
0	70	2	80	5.0522
0	80	1	30	3.8266
0	60	1	90	4.4486
0	40	2	5	2.4212
0	80	1	80	4.9066
0	70	1	90	4.7856
1	70	1	80	4.5696
0	60	0	0	2.022
0	70	2	60	4.6202
1	70	0	50	3.439
1	60	1	70	4.0166
0	70	1	50	3.9216
0	40	0	20	1.78
0	80	0	60	3.992
0	80	3	80	5.8718
0	50	0	70	3.197
1	80	0	80	4.424
0	50	0	20	2.117
0	90	0	90	4.977
0	80	3	90	6.0878
0	80	2	20	4.0932
1	60	2	60	4.2832
0	70	1	90	4.7856
0	50	0	30	2.333
0	30	0	60	2.307
0	90	2	90	5.9422
0	70	1	90	4.7856
0	80	1	80	4.9066
1	60	0	80	3.75
1	90	0	10	3.249
0	80	1	60	4.4746
0	50	0	0	1.685
1	60	1	70	4.0166
0	40	0	30	1.996
0	70	1	5	2.9496
0	70	1	80	4.5696
0	50	0	90	3.629
1	70	1	90	4.7856
1	80	2	80	5.3892
0	80	2	80	5.3892
0	70	1	40	3.7056
0	70	0	60	3.655
1	60	2	90	4.9312
0	60	0	40	2.886
1	90	2	90	5.9422
0	80	2	80	5.3892
0	70	0	90	4.303
0	80	3	90	6.0878
1	70	0	70	3.871
0	70	0	0	2.359
0	50	1	30	2.8156
0	20	0	20	1.106
0	70	2	50	4.4042
0	90	0	60	4.329
1	80	3	50	5.2238
0	70	0	80	4.087
0	90	1	90	5.4596
1	60	0	90	3.966
0	90	3	80	6.2088
0	10	0	10	0.553
0	50	2	60	3.9462
1	60	2	90	4.9312
1	60	0	50	3.102
0	70	0	40	3.223
1	80	1	0	3.1786
0	80	0	5	2.804
0	70	0	50	3.439
0	40	0	5	1.456
0	60	2	90	4.9312
0	80	0	60	3.992
0	80	2	90	5.6052
1	70	0	70	3.871
1	60	0	50	3.102
0	80	3	20	4.5758
0	80	0	80	4.424
0	40	1	10	2.0466
0	20	1	0	1.1566
0	30	0	30	1.659
0	80	1	40	4.0426
0	40	1	0	1.8306
0	40	0	5	1.456
0	50	0	5	1.793
0	80	3	80	5.8718
1	70	3	30	4.4548
0	40	3	30	3.4438
1	90	3	60	5.7768
1	80	3	90	6.0878
0	60	2	5	3.0952
