# Supplementary material for: Exploration and validation of the Ki67, Her-2, and mutant P53 protein-based risk model, nomogram and lymph node metastasis model for predicting colorectal cancer progression and prognosis
Source: Front Oncol. 2023 Nov 23;13:1236441. doi: 10.3389/fonc.2023.1236441 (PMC10704156; doi:10.3389/fonc.2023.1236441)
Supplement: Supplementary file 1 [file DataSheet_1.zip › Specification, Data sheets and Working sheets for all tables and figures/Data sheets for Figure 9/Data sheet for Figure 9F.xlsx]

## Sheet: Sheet1
Adenoma carcinogenesis	Ki-67	Her-2	Mutation P53	Riskscore
No	70	0	0	2.359
Yes	50	0	30	2.333
No	40	2	90	4.2572
No	80	2	80	5.3892
Yes	30	2	2	2.0194
No	10	2	10	1.5182
No	40	1	40	2.6946
No	80	1	20	3.6106
No	70	1	5	2.9496
No	60	0	5	2.13
No	60	0	80	3.75
No	60	2	40	3.8512
No	40	0	20	1.78
No	70	2	30	3.9722
No	70	2	90	5.2682
Yes	30	0	10	1.227
No	80	0	70	4.208
No	60	1	60	3.8006
No	70	1	50	3.9216
No	50	2	90	4.5942
Yes	70	2	70	4.8362
No	40	0	80	3.076
No	80	1	90	5.1226
No	30	0	90	2.955
No	80	1	15	3.5026
No	70	0	60	3.655
No	60	0	80	3.75
No	90	1	5	3.6236
No	70	1	70	4.3536
No	70	1	80	4.5696
No	50	1	40	3.0316
No	80	1	60	4.4746
Yes	60	2	90	4.9312
No	50	2	60	3.9462
No	90	0	0	3.033
No	80	2	50	4.7412
No	70	1	70	4.3536
No	60	2	90	4.9312
No	20	1	20	1.5886
No	40	2	80	4.0412
No	30	2	30	2.6242
No	60	2	90	4.9312
No	70	2	10	3.5402
No	60	1	60	3.8006
No	40	1	50	2.9106
No	70	0	20	2.791
No	60	1	40	3.3686
No	50	1	10	2.3836
No	70	1	5	2.9496
No	40	1	40	2.6946
No	70	2	30	3.9722
No	60	1	20	2.9366
No	70	0	20	2.791
No	60	1	60	3.8006
No	40	0	70	2.86
No	70	1	40	3.7056
Yes	20	0	20	1.106
No	40	1	70	3.3426
No	70	1	20	3.2736
No	60	1	80	4.2326
No	40	1	60	3.1266
No	70	1	60	4.1376
No	70	1	40	3.7056
No	80	2	30	4.3092
No	40	2	5	2.4212
No	50	2	60	3.9462
No	80	2	80	5.3892
No	30	0	40	1.875
No	90	2	80	5.7262
No	30	2	90	3.9202
No	80	1	90	5.1226
No	70	0	90	4.303
No	60	1	90	4.4486
No	50	1	70	3.6796
No	70	2	70	4.8362
No	70	2	20	3.7562
Yes	70	2	40	4.1882
No	70	1	80	4.5696
No	80	0	90	4.64
Yes	80	1	5	3.2866
No	60	1	60	3.8006
No	70	1	80	4.5696
No	60	2	80	4.7152
Yes	70	2	2	3.3674
No	80	1	70	4.6906
No	60	1	90	4.4486
Yes	70	2	30	3.9722
No	70	2	90	5.2682
No	80	2	70	5.1732
No	50	1	60	3.4636
No	80	2	50	4.7412
No	50	2	70	4.1622
No	70	1	80	4.5696
No	40	1	80	3.5586
No	80	2	70	5.1732
No	80	1	90	5.1226
No	80	1	90	5.1226
No	60	2	80	4.7152
Yes	70	1	20	3.2736
No	70	2	40	4.1882
No	70	0	60	3.655
No	60	1	90	4.4486
No	70	3	50	4.8868
No	80	1	80	4.9066
No	60	1	5	2.6126
No	80	2	60	4.9572
No	70	1	80	4.5696
No	80	2	90	5.6052
No	70	2	90	5.2682
Yes	70	2	20	3.7562
No	80	1	60	4.4746
Yes	60	0	5	2.13
No	50	0	0	1.685
No	50	1	80	3.8956
Yes	30	3	10	2.6748
No	60	3	5	3.5778
No	60	3	70	4.9818
No	60	1	80	4.2326
No	70	1	10	3.0576
No	70	2	60	4.6202
No	40	2	5	2.4212
No	50	2	80	4.3782
No	70	2	10	3.5402
No	30	0	70	2.523
No	70	2	20	3.7562
No	40	2	40	3.1772
No	60	2	10	3.2032
No	40	2	5	2.4212
No	60	2	40	3.8512
No	60	2	5	3.0952
No	70	1	5	2.9496
No	40	1	90	3.7746
No	60	1	50	3.5846
No	60	1	30	3.1526
No	60	0	60	3.318
No	70	2	50	4.4042
No	60	2	50	4.0672
No	60	1	10	2.7206
Yes	50	1	30	2.8156
No	70	2	20	3.7562
No	60	2	5	3.0952
No	50	2	5	2.7582
No	60	1	90	4.4486
No	40	2	60	3.6092
No	70	1	50	3.9216
Yes	40	1	90	3.7746
No	20	2	60	2.9352
No	80	2	90	5.6052
No	90	2	80	5.7262
No	70	2	70	4.8362
No	80	2	80	5.3892
No	70	2	90	5.2682
No	50	3	80	4.8608
No	80	2	80	5.3892
No	70	3	80	5.5348
No	80	3	1	4.1654
No	60	2	0	2.9872
No	80	2	70	5.1732
No	80	2	5	3.7692
No	40	3	20	3.2278
No	80	1	70	4.6906
No	50	0	20	2.117
No	70	0	60	3.655
No	60	1	30	3.1526
No	40	0	80	3.076
No	80	1	5	3.2866
No	70	0	30	3.007
No	80	0	20	3.128
No	80	0	40	3.56
No	70	0	90	4.303
No	60	1	90	4.4486
No	60	1	30	3.1526
No	70	1	30	3.4896
No	60	0	60	3.318
No	70	0	40	3.223
No	40	0	5	1.456
No	70	1	40	3.7056
No	70	1	30	3.4896
No	60	1	50	3.5846
No	70	1	50	3.9216
No	60	1	30	3.1526
No	60	1	5	2.6126
No	40	0	50	2.428
No	60	0	70	3.534
No	70	1	60	4.1376
No	50	1	5	2.2756
No	50	0	80	3.413
No	50	0	20	2.117
No	60	1	30	3.1526
No	60	0	60	3.318
No	60	1	40	3.3686
No	40	1	20	2.2626
No	70	1	5	2.9496
No	60	0	30	2.67
No	80	0	90	4.64
No	40	1	50	2.9106
No	60	1	0	2.5046
No	60	1	60	3.8006
No	50	1	40	3.0316
No	90	0	5	3.141
No	70	0	80	4.087
No	70	1	70	4.3536
No	40	0	60	2.644
No	70	0	70	3.871
No	70	1	15	3.1656
No	90	0	30	3.681
No	30	1	30	2.1416
No	60	1	70	4.0166
No	60	0	5	2.13
No	60	0	40	2.886
Yes	70	0	10	2.575
No	60	2	40	3.8512
No	40	2	5	2.4212
No	60	2	40	3.8512
No	50	2	30	3.2982
No	70	2	5	3.4322
No	40	0	10	1.564
No	30	1	20	1.9256
No	60	0	50	3.102
No	50	0	0	1.685
No	50	2	50	3.7302
No	40	2	30	2.9612
No	60	0	0	2.022
No	70	0	90	4.303
No	60	2	10	3.2032
No	50	2	20	3.0822
No	50	0	60	2.981
No	60	0	90	3.966
No	70	1	60	4.1376
No	60	1	5	2.6126
No	60	0	60	3.318
No	50	0	50	2.765
No	60	1	10	2.7206
No	60	0	5	2.13
No	50	0	5	1.793
No	40	1	40	2.6946
No	60	1	5	2.6126
No	70	0	0	2.359
No	70	0	30	3.007
No	40	0	40	2.212
No	40	1	5	1.9386
No	70	1	50	3.9216
No	50	1	30	2.8156
No	70	0	40	3.223
No	60	1	30	3.1526
No	50	2	5	2.7582
No	70	0	0	2.359
No	70	1	50	3.9216
No	50	1	10	2.3836
No	40	1	10	2.0466
No	80	0	5	2.804
No	30	1	5	1.6016
No	50	0	60	2.981
No	30	0	5	1.119
No	50	0	5	1.793
No	60	1	40	3.3686
No	60	0	5	2.13
No	60	1	10	2.7206
No	40	1	80	3.5586
Yes	40	0	90	3.292
No	60	0	5	2.13
No	20	0	10	0.89
No	80	0	5	2.804
Yes	20	0	20	1.106
No	40	0	0	1.348
No	50	0	90	3.629
No	60	1	50	3.5846
No	80	1	10	3.3946
No	70	1	70	4.3536
No	70	0	40	3.223
No	50	0	90	3.629
No	60	0	70	3.534
No	60	0	70	3.534
Yes	80	3	60	5.4398
No	60	2	90	4.9312
Yes	80	3	60	5.4398
No	40	0	90	3.292
No	80	2	90	5.6052
No	90	0	60	4.329
No	80	0	90	4.64
Yes	70	2	50	4.4042
No	50	1	80	3.8956
No	60	0	30	2.67
No	70	0	1	2.3806
No	50	0	5	1.793
No	40	1	80	3.5586
No	80	1	60	4.4746
No	20	1	2	1.1998
No	80	0	80	4.424
No	80	2	90	5.6052
No	80	2	80	5.3892
No	60	2	80	4.7152
No	80	2	70	5.1732
No	50	0	50	2.765
No	50	0	90	3.629
No	50	2	80	4.3782
No	60	0	90	3.966
No	90	2	60	5.2942
No	90	0	0	3.033
No	60	0	80	3.75
No	50	2	90	4.5942
No	70	0	90	4.303
No	50	2	70	4.1622
No	70	2	40	4.1882
No	70	2	90	5.2682
No	90	2	90	5.9422
No	90	2	80	5.7262
No	70	2	90	5.2682
No	80	2	90	5.6052
No	70	3	70	5.3188
No	80	3	30	4.7918
No	60	0	70	3.534
Yes	60	3	90	5.4138
No	50	2	40	3.5142
No	70	2	90	5.2682
No	80	1	80	4.9066
No	80	1	70	4.6906
No	60	2	60	4.2832
No	80	2	90	5.6052
No	50	1	90	4.1116
No	70	1	80	4.5696
No	80	2	60	4.9572
No	70	0	90	4.303
No	80	2	60	4.9572
No	70	1	80	4.5696
No	80	1	90	5.1226
No	60	2	60	4.2832
No	90	2	70	5.5102
No	70	2	70	4.8362
No	60	2	80	4.7152
No	80	2	90	5.6052
No	70	0	50	3.439
No	70	0	90	4.303
Yes	30	0	90	2.955
No	70	1	80	4.5696
No	70	2	20	3.7562
No	80	2	80	5.3892
No	80	2	10	3.8772
No	70	3	90	5.7508
No	70	3	50	4.8868
No	90	3	70	5.9928
No	80	2	90	5.6052
No	80	2	5	3.7692
No	70	2	80	5.0522
No	70	0	10	2.575
No	10	0	60	1.633
No	60	1	90	4.4486
No	70	1	70	4.3536
No	80	0	90	4.64
No	70	0	70	3.871
No	60	3	10	3.6858
Yes	80	3	60	5.4398
No	60	3	40	4.3338
No	50	0	80	3.413
No	50	0	90	3.629
No	90	3	70	5.9928
No	70	2	0	3.3242
No	50	3	5	3.2408
No	60	0	60	3.318
No	60	3	40	4.3338
No	70	0	90	4.303
No	70	1	80	4.5696
No	80	0	80	4.424
No	70	2	90	5.2682
No	70	0	90	4.303
No	60	2	30	3.6352
No	40	0	0	1.348
No	30	0	5	1.119
No	40	0	20	1.78
No	70	1	40	3.7056
No	80	0	60	3.992
No	70	1	90	4.7856
No	70	2	90	5.2682
No	50	0	0	1.685
No	90	1	90	5.4596
No	50	2	80	4.3782
Yes	40	0	50	2.428
No	80	1	70	4.6906
Yes	40	2	40	3.1772
No	60	0	90	3.966
No	70	2	90	5.2682
No	40	0	0	1.348
No	50	0	90	3.629
No	80	3	70	5.6558
No	80	3	90	6.0878
No	80	0	60	3.992
No	70	1	50	3.9216
No	70	0	60	3.655
No	10	1	70	2.3316
No	60	0	80	3.75
No	70	2	60	4.6202
No	70	2	80	5.0522
No	50	0	40	2.549
No	80	2	5	3.7692
No	30	2	50	3.0562
No	70	1	80	4.5696
Yes	40	2	60	3.6092
No	80	0	80	4.424
No	40	1	0	1.8306
No	50	0	30	2.333
No	70	0	5	2.467
No	60	0	0	2.022
No	80	0	40	3.56
No	30	0	5	1.119
No	50	0	0	1.685
No	90	2	80	5.7262
No	60	0	50	3.102
Yes	40	0	0	1.348
No	50	3	90	5.0768
No	80	1	50	4.2586
Yes	30	0	0	1.011
No	90	2	90	5.9422
No	40	2	60	3.6092
No	80	1	80	4.9066
No	60	1	1	2.5262
No	50	2	0	2.6502
No	80	1	70	4.6906
Yes	50	0	0	1.685
No	80	3	80	5.8718
No	80	0	90	4.64
No	80	1	10	3.3946
No	40	2	70	3.8252
Yes	40	0	70	2.86
No	40	0	60	2.644
No	60	0	0	2.022
No	70	2	80	5.0522
No	90	1	80	5.2436
No	60	0	0	2.022
No	60	1	50	3.5846
No	70	0	40	3.223
No	80	2	90	5.6052
No	60	0	80	3.75
No	30	2	20	2.4082
No	80	2	10	3.8772
No	20	0	0	0.674
No	80	2	90	5.6052
No	90	0	60	4.329
No	60	0	40	2.886
No	70	1	60	4.1376
No	80	0	90	4.64
No	70	1	40	3.7056
No	60	1	80	4.2326
No	30	0	60	2.307
No	70	2	80	5.0522
No	70	0	20	2.791
No	70	1	90	4.7856
No	50	0	90	3.629
No	80	3	90	6.0878
No	50	2	90	4.5942
No	70	2	90	5.2682
No	70	0	90	4.303
No	80	0	20	3.128
No	40	0	20	1.78
No	40	2	90	4.2572
No	70	1	1	2.8632
No	50	0	10	1.901
Yes	80	1	1	3.2002
No	60	0	0	2.022
No	50	1	90	4.1116
No	80	2	70	5.1732
No	80	1	60	4.4746
No	60	0	5	2.13
No	40	1	0	1.8306
No	80	0	90	4.64
No	50	0	0	1.685
No	70	2	90	5.2682
No	70	0	80	4.087
No	60	0	90	3.966
No	50	0	60	2.981
No	70	1	90	4.7856
No	40	0	80	3.076
No	70	0	70	3.871
No	70	1	90	4.7856
No	50	1	40	3.0316
No	60	2	90	4.9312
No	20	0	80	2.402
No	70	1	30	3.4896
No	70	1	90	4.7856
No	70	0	40	3.223
No	70	1	90	4.7856
No	50	1	0	2.1676
No	80	0	2	2.7392
No	40	0	0	1.348
No	60	2	70	4.4992
No	50	3	40	3.9968
No	40	1	90	3.7746
No	60	0	70	3.534
No	80	1	80	4.9066
No	80	0	90	4.64
No	70	2	80	5.0522
No	50	1	40	3.0316
Yes	50	0	50	2.765
No	80	0	80	4.424
No	30	2	30	2.6242
Yes	30	0	20	1.443
No	70	1	80	4.5696
No	70	0	70	3.871
No	80	1	90	5.1226
No	70	1	90	4.7856
No	70	0	90	4.303
No	80	3	90	6.0878
No	20	0	80	2.402
No	50	0	0	1.685
No	50	0	20	2.117
No	40	0	80	3.076
No	60	2	90	4.9312
No	70	0	80	4.087
No	60	3	70	4.9818
No	60	1	70	4.0166
No	50	0	0	1.685
No	10	0	30	0.985
No	30	0	20	1.443
No	70	2	70	4.8362
No	60	1	80	4.2326
No	80	3	70	5.6558
No	70	1	10	3.0576
No	80	1	90	5.1226
No	90	1	80	5.2436
No	50	0	20	2.117
Yes	20	0	80	2.402
No	70	0	0	2.359
Yes	80	1	80	4.9066
Yes	40	0	70	2.86
No	30	0	60	2.307
No	90	1	60	4.8116
No	10	1	0	0.8196
Yes	70	0	5	2.467
Yes	70	2	60	4.6202
No	50	2	30	3.2982
Yes	40	0	20	1.78
No	80	0	80	4.424
No	50	2	70	4.1622
Yes	30	0	30	1.659
No	70	0	0	2.359
No	80	2	90	5.6052
No	50	0	2	1.7282
No	60	1	80	4.2326
No	70	0	30	3.007
No	70	0	70	3.871
No	70	1	70	4.3536
No	60	2	90	4.9312
No	80	2	90	5.6052
No	10	1	30	1.4676
No	50	2	90	4.5942
No	90	0	70	4.545
No	80	1	90	5.1226
No	60	0	90	3.966
No	50	1	90	4.1116
No	60	0	70	3.534
No	80	3	90	6.0878
No	60	3	90	5.4138
No	50	0	10	1.901
Yes	80	1	50	4.2586
No	90	0	10	3.249
No	60	0	10	2.238
No	90	2	60	5.2942
No	70	0	70	3.871
No	60	2	10	3.2032
No	30	0	30	1.659
No	70	0	80	4.087
No	40	0	0	1.348
No	80	1	80	4.9066
No	70	2	80	5.0522
No	80	0	60	3.992
No	60	1	80	4.2326
No	70	1	60	4.1376
No	50	0	60	2.981
No	70	0	90	4.303
No	70	0	80	4.087
No	80	2	20	4.0932
No	60	1	70	4.0166
No	50	0	20	2.117
No	70	0	80	4.087
No	50	2	90	4.5942
No	10	0	50	1.417
No	50	1	0	2.1676
No	70	0	80	4.087
No	70	2	60	4.6202
No	40	0	70	2.86
No	20	0	70	2.186
No	90	1	90	5.4596
No	70	0	90	4.303
No	60	0	0	2.022
No	40	0	0	1.348
No	70	1	80	4.5696
No	50	1	60	3.4636
No	60	0	80	3.75
No	70	0	70	3.871
No	80	2	80	5.3892
No	60	0	40	2.886
No	80	1	80	4.9066
No	60	0	30	2.67
No	50	0	40	2.549
No	70	0	90	4.303
No	50	0	50	2.765
Yes	60	2	60	4.2832
No	80	0	20	3.128
No	50	2	40	3.5142
No	60	2	50	4.0672
No	70	2	80	5.0522
No	70	0	90	4.303
No	70	1	80	4.5696
No	60	2	90	4.9312
No	50	1	60	3.4636
No	70	0	5	2.467
No	70	1	40	3.7056
No	90	1	80	5.2436
No	70	0	60	3.655
No	70	1	0	2.8416
No	70	0	80	4.087
No	90	0	70	4.545
No	90	1	40	4.3796
No	80	1	90	5.1226
Yes	40	0	60	2.644
Yes	60	2	80	4.7152
No	20	0	0	0.674
No	60	1	60	3.8006
No	70	1	40	3.7056
No	70	0	70	3.871
No	40	0	70	2.86
No	80	0	80	4.424
No	50	0	50	2.765
No	70	1	80	4.5696
No	70	1	70	4.3536
No	80	0	90	4.64
No	70	0	0	2.359
No	80	1	50	4.2586
No	60	0	40	2.886
No	80	0	5	2.804
No	80	0	40	3.56
No	80	1	10	3.3946
No	90	1	90	5.4596
No	70	0	90	4.303
No	70	2	0	3.3242
No	40	0	10	1.564
No	70	2	90	5.2682
Yes	60	0	0	2.022
No	70	1	50	3.9216
No	60	0	70	3.534
No	70	2	90	5.2682
No	50	1	70	3.6796
No	60	0	0	2.022
No	70	0	30	3.007
No	80	1	5	3.2866
No	70	2	70	4.8362
No	60	2	80	4.7152
No	80	1	30	3.8266
No	80	2	70	5.1732
No	70	0	30	3.007
No	60	0	60	3.318
No	60	1	0	2.5046
Yes	60	0	10	2.238
No	80	1	90	5.1226
No	60	1	70	4.0166
No	50	0	80	3.413
No	80	1	90	5.1226
No	90	2	90	5.9422
No	60	0	40	2.886
No	50	0	5	1.793
No	80	2	80	5.3892
No	50	0	90	3.629
Yes	70	0	0	2.359
No	80	0	50	3.776
No	80	2	70	5.1732
No	40	0	90	3.292
No	40	1	30	2.4786
No	40	0	90	3.292
No	70	2	80	5.0522
No	80	1	30	3.8266
No	60	1	90	4.4486
No	40	2	5	2.4212
No	80	1	80	4.9066
No	70	1	90	4.7856
No	70	1	80	4.5696
No	60	0	0	2.022
No	70	2	60	4.6202
No	70	0	50	3.439
No	60	1	70	4.0166
No	70	1	50	3.9216
No	40	0	20	1.78
No	80	0	60	3.992
No	80	3	80	5.8718
No	50	0	70	3.197
No	80	0	80	4.424
No	50	0	20	2.117
No	90	0	90	4.977
No	80	3	90	6.0878
No	80	2	20	4.0932
No	60	2	60	4.2832
No	70	1	90	4.7856
Yes	50	0	30	2.333
Yes	30	0	60	2.307
No	90	2	90	5.9422
No	70	1	90	4.7856
No	80	1	80	4.9066
No	60	0	80	3.75
No	90	0	10	3.249
No	80	1	60	4.4746
Yes	50	0	0	1.685
No	60	1	70	4.0166
No	40	0	30	1.996
No	70	1	5	2.9496
No	70	1	80	4.5696
No	50	0	90	3.629
No	70	1	90	4.7856
No	80	2	80	5.3892
No	80	2	80	5.3892
No	70	1	40	3.7056
No	70	0	60	3.655
No	60	2	90	4.9312
No	60	0	40	2.886
No	90	2	90	5.9422
No	80	2	80	5.3892
No	70	0	90	4.303
No	80	3	90	6.0878
No	70	0	70	3.871
No	70	0	0	2.359
No	50	1	30	2.8156
No	20	0	20	1.106
No	70	2	50	4.4042
No	90	0	60	4.329
No	80	3	50	5.2238
No	70	0	80	4.087
No	90	1	90	5.4596
No	60	0	90	3.966
No	90	3	80	6.2088
No	10	0	10	0.553
No	50	2	60	3.9462
No	60	2	90	4.9312
No	60	0	50	3.102
No	70	0	40	3.223
No	80	1	0	3.1786
No	80	0	5	2.804
No	70	0	50	3.439
No	40	0	5	1.456
No	60	2	90	4.9312
No	80	0	60	3.992
No	80	2	90	5.6052
No	70	0	70	3.871
No	60	0	50	3.102
No	80	3	20	4.5758
Yes	80	0	80	4.424
No	40	1	10	2.0466
No	20	1	0	1.1566
No	30	0	30	1.659
Yes	80	1	40	4.0426
Yes	40	1	0	1.8306
Yes	40	0	5	1.456
No	50	0	5	1.793
No	80	3	80	5.8718
No	70	3	30	4.4548
No	40	3	30	3.4438
No	90	3	60	5.7768
No	80	3	90	6.0878
No	60	2	5	3.0952
