# Supplementary material for: Exploration and validation of the Ki67, Her-2, and mutant P53 protein-based risk model, nomogram and lymph node metastasis model for predicting colorectal cancer progression and prognosis
Source: Front Oncol. 2023 Nov 23;13:1236441. doi: 10.3389/fonc.2023.1236441 (PMC10704156; doi:10.3389/fonc.2023.1236441)
Supplement: Supplementary file 1 [file DataSheet_1.zip › Specification, Data sheets and Working sheets for all tables and figures/Data sheets for Table 1/Data sheets for Table 1.xlsx]

## Sheet: Sheet1
TNM Stage	Sex	Age	Organization Differentiation	Tumor Location	dMMR/pMMR	Vascular Invasion	Perineural Invasion	Mucinous carcinoma component	Signet ring cell Carcinoma component	Adenoma carcinogenesis
III	Male	64	Medium	Left hemicolon	pMMR	Yes	Yes	No	Yes	No
I&II	Female	73	Medium	Left hemicolon	pMMR	No	No	No	No	Yes
III	Male	67	Low	Left hemicolon	pMMR	Yes	Yes	No	No	No
III	Male	67	Low	Right hemicolon	pMMR	Yes	Yes	No	No	No
I&II	Male	69	High	Left hemicolon	pMMR	No	No	No	No	Yes
I&II	Male	57	High	Left hemicolon	pMMR	No	No	No	No	No
I&II	Female	65	Low	Right hemicolon	dMMR	No	No	No	No	No
I&II	Male	82	Medium	Left hemicolon	pMMR	No	No	No	No	No
I&II	Female	80	Low	Right hemicolon	dMMR	No	No	No	Yes	No
I&II	Male	61	Low	Right hemicolon	dMMR	No	No	No	No	No
III	Female	28	Low	Left hemicolon	pMMR	Yes	Yes	No	No	No
III	Male	47	Low	Right hemicolon	pMMR	Yes	Yes	Yes	No	No
I&II	Female	56	Medium	Left hemicolon	pMMR	No	No	Yes	No	No
III	Male	56	Low	Right hemicolon	dMMR	Yes	No	Yes	No	No
III	Male	66	Low	Right hemicolon	pMMR	Yes	Yes	No	Yes	No
I&II	Male	60	High	Right hemicolon	pMMR	No	No	Yes	No	Yes
III	Male	79	Low	Left hemicolon	pMMR	Yes	No	No	No	No
III	Female	80	Low	Right hemicolon	dMMR	Yes	Yes	No	No	No
III	Female	62	Low	Right hemicolon	pMMR	Yes	No	No	No	No
III	Male	58	Low	Right hemicolon	dMMR	Yes	No	No	No	No
III	Female	77	Medium	Right hemicolon	pMMR	No	No	No	No	Yes
I&II	Female	73	Medium	Left hemicolon	pMMR	No	No	No	No	No
III	Male	77	Medium	Rectum	pMMR	No	No	Yes	No	No
I&II	Female	79	Medium	Left hemicolon	pMMR	No	No	No	No	No
III	Female	67	Low	Rectum	pMMR	Yes	Yes	No	No	No
III	Male	68	Low	Rectum	pMMR	Yes	No	No	No	No
I&II	Male	64	Medium	Rectum	pMMR	No	No	Yes	No	No
III	Male	67	Medium	Rectum	pMMR	No	Yes	No	No	No
I&II	Male	51	Low	Right hemicolon	pMMR	No	No	No	No	No
I&II	Male	81	Medium	Right hemicolon	pMMR	Yes	No	Yes	No	No
I&II	Male	61	Medium	Left hemicolon	pMMR	No	No	No	No	No
I&II	Male	60	Medium	Right hemicolon	pMMR	No	No	No	No	No
I&II	Male	77	Medium	Left hemicolon	pMMR	Yes	No	Yes	No	Yes
I&II	Male	63	Medium	Right hemicolon	pMMR	No	No	No	No	No
I&II	Female	69	High	Left hemicolon	pMMR	No	No	No	No	No
I&II	Male	64	Medium	Left hemicolon	pMMR	No	Yes	Yes	No	No
I&II	Male	58	Medium	Left hemicolon	pMMR	No	No	No	No	No
I&II	Female	50	Medium	Right hemicolon	pMMR	No	No	No	No	No
I&II	Female	68	Medium	Right hemicolon	pMMR	Yes	No	Yes	No	No
I&II	Female	71	Low	Left hemicolon	pMMR	No	No	No	No	No
I&II	Male	51	Medium	Left hemicolon	pMMR	No	No	No	No	No
I&II	Male	79	Medium	Left hemicolon	pMMR	No	No	No	No	No
I&II	Male	73	Medium	Left hemicolon	pMMR	Yes	Yes	No	No	No
I&II	Female	50	Medium	Left hemicolon	dMMR	No	No	Yes	No	No
I&II	Female	72	Medium	Left hemicolon	pMMR	No	No	No	No	No
I&II	Male	60	High	Right hemicolon	dMMR	No	No	No	No	No
I&II	Male	79	Low	Right hemicolon	pMMR	No	Yes	No	No	No
I&II	Male	61	Medium	Right hemicolon	dMMR	No	No	Yes	No	No
I&II	Male	60	Medium	Right hemicolon	dMMR	Yes	No	No	No	No
I&II	Male	66	Medium	Right hemicolon	pMMR	No	No	Yes	No	No
I&II	Male	47	Medium	Right hemicolon	pMMR	No	No	Yes	No	No
I&II	Female	62	Medium	Right hemicolon	pMMR	No	No	No	No	No
I&II	Female	55	Medium	Right hemicolon	pMMR	No	No	No	No	No
I&II	Female	56	Medium	Right hemicolon	pMMR	No	Yes	No	No	No
I&II	Female	48	Medium	Right hemicolon	pMMR	No	Yes	No	No	No
I&II	Female	64	Medium	Right hemicolon	pMMR	No	No	Yes	No	No
I&II	Male	74	Medium	Right hemicolon	pMMR	No	No	No	No	Yes
I&II	Female	64	Medium	Right hemicolon	pMMR	Yes	No	Yes	No	No
I&II	Male	84	Medium	Rectum	pMMR	Yes	No	No	No	No
I&II	Male	75	Medium	Rectum	pMMR	Yes	No	No	No	No
I&II	Male	84	Low	Left hemicolon	pMMR	No	Yes	No	No	No
I&II	Male	57	Medium	Left hemicolon	pMMR	No	No	No	No	No
I&II	Male	71	Medium	Left hemicolon	pMMR	Yes	No	No	No	No
I&II	Male	69	Medium	Left hemicolon	dMMR	No	No	No	No	No
I&II	Female	49	Medium	Left hemicolon	pMMR	No	No	No	No	No
III	Male	60	Low	Left hemicolon	pMMR	Yes	Yes	No	No	No
III	Male	72	Medium	Right hemicolon	pMMR	Yes	No	No	No	No
I&II	Female	68	Medium	Right hemicolon	pMMR	No	No	No	No	No
III	Male	71	Low	Right hemicolon	pMMR	Yes	Yes	Yes	No	No
III	Male	61	Low	Right hemicolon	pMMR	Yes	Yes	No	No	No
III	Female	53	Medium	Right hemicolon	pMMR	No	No	No	No	No
III	Female	71	Medium	Left hemicolon	pMMR	No	No	No	No	No
III	Male	68	Low	Right hemicolon	pMMR	Yes	No	No	No	No
III	Female	63	High	Left hemicolon	pMMR	Yes	No	No	No	No
III	Male	68	Low	Left hemicolon	pMMR	No	Yes	No	No	No
III	Male	66	Medium	Left hemicolon	pMMR	No	No	No	No	No
III	Male	80	Medium	Right hemicolon	pMMR	No	No	Yes	No	Yes
III	Male	67	Medium	Right hemicolon	pMMR	Yes	No	Yes	No	No
I&II	Female	47	Medium	Left hemicolon	pMMR	No	Yes	Yes	No	No
III	Female	63	Medium	Right hemicolon	pMMR	No	No	Yes	No	Yes
III	Female	66	Medium	Right hemicolon	pMMR	No	No	Yes	No	No
III	Male	50	High	Left hemicolon	pMMR	No	No	No	No	No
III	Male	68	Low	Left hemicolon	pMMR	No	No	No	No	No
III	Male	55	Low	Left hemicolon	pMMR	Yes	Yes	No	No	Yes
III	Male	67	Medium	Left hemicolon	pMMR	Yes	No	No	No	No
III	Male	51	Medium	Right hemicolon	pMMR	Yes	No	No	No	No
III	Male	80	Medium	Right hemicolon	pMMR	No	No	Yes	No	Yes
III	Male	59	Medium	Left hemicolon	pMMR	Yes	No	No	No	No
III	Male	70	Medium	Left hemicolon	dMMR	No	No	No	No	No
I&II	Female	92	Medium	Right hemicolon	pMMR	No	Yes	No	No	No
III	Female	63	Low	Right hemicolon	pMMR	No	No	Yes	No	No
III	Male	79	Medium	Right hemicolon	pMMR	No	No	Yes	No	No
III	Male	60	Medium	Left hemicolon	pMMR	No	Yes	No	No	No
III	Male	53	Medium	Left hemicolon	pMMR	Yes	No	Yes	No	No
III	Male	70	Medium	Right hemicolon	pMMR	No	No	No	No	No
III	Female	68	Medium	Right hemicolon	pMMR	No	No	No	No	No
III	Male	59	Medium	Right hemicolon	pMMR	No	No	Yes	No	No
III	Female	66	Low	Left hemicolon	pMMR	Yes	No	No	No	No
III	Female	61	Medium	Left hemicolon	pMMR	No	No	Yes	No	Yes
III	Female	66	Medium	Right hemicolon	pMMR	Yes	No	No	No	No
I&II	Female	52	Low	Left hemicolon	pMMR	No	Yes	Yes	Yes	No
III	Male	59	Low	Right hemicolon	pMMR	Yes	Yes	No	No	No
III	Male	68	Medium	Left hemicolon	pMMR	No	No	Yes	Yes	No
III	Male	64	Medium	Right hemicolon	pMMR	Yes	No	No	No	No
III	Female	60	Low	Right hemicolon	pMMR	Yes	Yes	Yes	No	No
III	Female	57	Low	Right hemicolon	pMMR	No	No	No	No	No
III	Male	77	Low	Left hemicolon	pMMR	Yes	No	No	No	No
III	Female	64	Low	Left hemicolon	pMMR	Yes	No	No	No	No
III	Female	30	Medium	Left hemicolon	pMMR	Yes	Yes	No	No	No
III	Female	66	Medium	Left hemicolon	pMMR	No	No	Yes	No	Yes
III	Female	63	Low	Right hemicolon	pMMR	Yes	No	No	Yes	No
I&II	Male	67	Medium	Left hemicolon	pMMR	No	No	No	No	Yes
I&II	Female	57	Medium	Rectum	pMMR	No	No	No	No	No
III	Female	57	Medium	Right hemicolon	pMMR	Yes	Yes	No	No	No
III	Male	68	Low	Right hemicolon	pMMR	No	No	Yes	No	Yes
III	Male	69	High	Right hemicolon	pMMR	Yes	Yes	No	No	No
III	Female	60	Medium	Left hemicolon	dMMR	No	Yes	Yes	No	No
III	Female	65	Medium	Right hemicolon	pMMR	Yes	No	No	No	No
III	Male	51	Medium	Right hemicolon	pMMR	Yes	No	Yes	No	No
I&II	Male	69	Medium	Left hemicolon	pMMR	No	No	No	No	No
I&II	Male	52	Medium	Left hemicolon	pMMR	No	No	No	No	No
I&II	Male	48	Medium	Right hemicolon	pMMR	Yes	Yes	Yes	No	No
I&II	Male	71	Medium	Right hemicolon	pMMR	No	No	Yes	No	No
I&II	Female	63	Medium	Rectum	pMMR	No	Yes	No	No	No
I&II	Female	46	Medium	Left hemicolon	dMMR	No	No	Yes	No	No
I&II	Female	48	Low	Left hemicolon	dMMR	No	No	No	No	No
I&II	Female	69	Low	Left hemicolon	pMMR	Yes	No	Yes	No	No
I&II	Male	72	Medium	Left hemicolon	dMMR	No	No	Yes	No	No
I&II	Male	46	Medium	Left hemicolon	pMMR	No	Yes	No	No	No
I&II	Female	66	Medium	Left hemicolon	pMMR	Yes	No	No	No	No
I&II	Female	65	Medium	Left hemicolon	pMMR	No	No	No	No	No
I&II	Male	86	Medium	Left hemicolon	pMMR	No	No	No	No	No
I&II	Female	61	Medium	Left hemicolon	pMMR	No	No	No	No	No
I&II	Male	67	Low	Right hemicolon	pMMR	No	No	Yes	Yes	No
I&II	Female	78	Medium	Rectum	pMMR	No	No	No	No	No
I&II	Male	52	Low	Right hemicolon	pMMR	No	Yes	No	No	No
I&II	Male	71	Low	Right hemicolon	pMMR	No	Yes	No	No	No
I&II	Male	77	Medium	Right hemicolon	pMMR	No	No	Yes	No	No
I&II	Male	67	Medium	Right hemicolon	pMMR	No	No	No	No	Yes
I&II	Male	74	Medium	Right hemicolon	pMMR	Yes	No	Yes	No	No
I&II	Male	65	Medium	Right hemicolon	pMMR	No	No	Yes	No	No
I&II	Male	66	Medium	Right hemicolon	pMMR	No	No	No	No	No
I&II	Female	64	Medium	Right hemicolon	pMMR	No	No	No	No	No
I&II	Female	66	Medium	Right hemicolon	dMMR	No	No	Yes	No	No
I&II	Female	77	Low	Right hemicolon	dMMR	No	Yes	No	No	No
I&II	Male	55	Medium	Rectum	pMMR	No	No	No	No	Yes
I&II	Male	71	Low	Left hemicolon	pMMR	Yes	No	Yes	No	No
I&II	Male	34	Medium	Left hemicolon	pMMR	No	Yes	No	No	No
III	Male	60	Medium	Left hemicolon	pMMR	No	No	No	Yes	No
III	Female	65	Medium	Right hemicolon	pMMR	No	No	Yes	No	No
III	Male	65	Low	Left hemicolon	pMMR	No	Yes	Yes	No	No
III	Male	70	Medium	Right hemicolon	pMMR	Yes	No	Yes	No	No
III	Female	67	Medium	Left hemicolon	pMMR	Yes	No	No	No	No
III	Male	80	Low	Left hemicolon	pMMR	Yes	Yes	Yes	No	No
III	Male	61	Low	Left hemicolon	pMMR	No	Yes	No	No	No
III	Male	51	Low	Right hemicolon	dMMR	Yes	Yes	No	No	No
III	Male	61	Low	Rectum	pMMR	No	No	No	Yes	No
III	Female	65	Low	Left hemicolon	pMMR	Yes	No	No	No	No
III	Male	45	Low	Right hemicolon	pMMR	No	No	Yes	No	No
I&II	Female	49	Medium	Left hemicolon	pMMR	No	No	No	No	No
I&II	Male	83	Low	Left hemicolon	pMMR	Yes	No	No	No	No
I&II	Male	84	Low	Right hemicolon	dMMR	Yes	No	Yes	No	No
I&II	Male	33	Low	Left hemicolon	pMMR	No	No	Yes	No	No
I&II	Male	67	Low	Right hemicolon	dMMR	No	Yes	No	No	No
I&II	Female	54	Low	Left hemicolon	pMMR	Yes	No	No	No	No
I&II	Female	64	Medium	Right hemicolon	dMMR	Yes	No	No	No	No
I&II	Female	77	Medium	Left hemicolon	pMMR	Yes	No	No	No	No
III	Male	71	Medium	Rectum	pMMR	No	No	No	No	No
I&II	Male	53	Medium	Right hemicolon	pMMR	No	No	Yes	No	No
I&II	Male	75	Medium	Left hemicolon	pMMR	No	Yes	No	No	No
I&II	Male	55	Medium	Right hemicolon	pMMR	No	Yes	Yes	No	No
I&II	Male	60	Medium	Left hemicolon	pMMR	Yes	No	No	No	No
I&II	Male	59	Medium	Right hemicolon	pMMR	Yes	No	Yes	No	No
I&II	Male	68	Medium	Left hemicolon	pMMR	No	No	No	No	No
I&II	Male	65	Medium	Left hemicolon	pMMR	Yes	No	No	No	No
I&II	Female	63	Medium	Right hemicolon	pMMR	Yes	No	Yes	No	No
I&II	Female	86	Medium	Left hemicolon	pMMR	No	Yes	Yes	No	No
I&II	Female	53	Medium	Right hemicolon	pMMR	No	No	No	No	No
III	Male	72	Low	Rectum	pMMR	Yes	Yes	No	No	No
I&II	Female	56	Medium	Right hemicolon	dMMR	No	No	Yes	No	No
I&II	Female	56	Medium	Left hemicolon	dMMR	No	No	No	No	No
I&II	Female	89	Low	Right hemicolon	pMMR	Yes	No	No	No	No
I&II	Female	58	Medium	Right hemicolon	pMMR	Yes	No	No	No	No
I&II	Male	67	Low	Left hemicolon	pMMR	No	Yes	No	No	No
I&II	Female	67	Low	Left hemicolon	pMMR	No	No	Yes	Yes	No
I&II	Female	56	Low	Left hemicolon	dMMR	No	No	No	No	No
I&II	Female	63	Low	Left hemicolon	pMMR	Yes	Yes	No	No	No
I&II	Female	69	Low	Left hemicolon	pMMR	Yes	No	No	No	No
I&II	Male	66	Medium	Left hemicolon	pMMR	Yes	No	Yes	No	No
I&II	Male	61	Medium	Rectum	pMMR	No	Yes	No	No	No
I&II	Male	76	Medium	Left hemicolon	pMMR	Yes	No	No	No	No
I&II	Male	63	Medium	Left hemicolon	pMMR	No	No	No	No	No
I&II	Male	52	Medium	Left hemicolon	pMMR	No	No	No	No	No
I&II	Male	75	Medium	Left hemicolon	pMMR	No	No	No	No	No
I&II	Male	63	Medium	Left hemicolon	pMMR	No	No	No	No	No
I&II	Male	60	Medium	Left hemicolon	pMMR	No	No	No	No	No
I&II	Male	64	Medium	Left hemicolon	pMMR	No	No	No	No	No
I&II	Female	76	Medium	Left hemicolon	pMMR	No	Yes	Yes	No	No
I&II	Female	81	Medium	Left hemicolon	pMMR	No	No	No	No	No
I&II	Female	64	Medium	Left hemicolon	pMMR	Yes	No	Yes	No	No
I&II	Male	54	Low	Rectum	pMMR	No	No	No	No	No
I&II	Female	67	Medium	Left hemicolon	pMMR	Yes	No	Yes	No	No
I&II	Female	52	Medium	Left hemicolon	pMMR	Yes	Yes	No	No	No
I&II	Female	65	Medium	Left hemicolon	pMMR	Yes	No	Yes	No	No
I&II	Female	81	Medium	Left hemicolon	pMMR	No	No	No	No	No
I&II	Female	62	Medium	Left hemicolon	pMMR	No	No	Yes	No	No
I&II	Female	72	Medium	Left hemicolon	pMMR	No	No	Yes	No	No
I&II	Female	73	Medium	Left hemicolon	pMMR	No	No	Yes	No	No
I&II	Female	61	Medium	Left hemicolon	pMMR	Yes	No	No	No	No
I&II	Female	56	Medium	Left hemicolon	pMMR	No	No	Yes	No	No
I&II	Female	34	Low	Left hemicolon	dMMR	No	No	Yes	Yes	Yes
I&II	Female	57	Medium	Rectum	pMMR	No	No	No	No	No
I&II	Female	88	Low	Right hemicolon	dMMR	Yes	Yes	Yes	No	No
I&II	Male	58	Low	Right hemicolon	pMMR	No	No	No	No	No
I&II	Male	53	Low	Right hemicolon	dMMR	No	No	No	No	No
I&II	Male	48	Medium	Right hemicolon	pMMR	Yes	No	Yes	No	No
I&II	Male	60	Low	Right hemicolon	pMMR	No	Yes	Yes	No	No
I&II	Male	65	Low	Right hemicolon	pMMR	No	No	Yes	No	No
I&II	Female	76	Medium	Right hemicolon	pMMR	No	No	No	No	No
I&II	Female	51	Medium	Right hemicolon	pMMR	No	No	Yes	No	No
I&II	Female	75	Low	Right hemicolon	pMMR	Yes	Yes	No	No	No
I&II	Female	61	Low	Right hemicolon	pMMR	Yes	Yes	No	No	No
I&II	Female	69	Medium	Left hemicolon	pMMR	No	No	No	No	No
I&II	Female	57	Medium	Rectum	pMMR	No	Yes	Yes	No	No
I&II	Male	64	Low	Right hemicolon	dMMR	Yes	No	No	No	No
I&II	Male	62	Medium	Right hemicolon	pMMR	No	No	No	No	No
I&II	Male	59	Medium	Right hemicolon	pMMR	No	Yes	Yes	No	No
I&II	Male	71	Medium	Right hemicolon	pMMR	Yes	No	No	No	No
I&II	Male	50	Medium	Right hemicolon	pMMR	Yes	No	No	No	No
I&II	Male	70	Medium	Right hemicolon	pMMR	No	No	Yes	No	No
I&II	Male	63	Medium	Right hemicolon	pMMR	Yes	No	No	No	No
I&II	Male	53	Medium	Right hemicolon	pMMR	No	Yes	No	No	No
I&II	Male	71	Medium	Right hemicolon	pMMR	No	Yes	No	No	No
I&II	Male	73	Medium	Right hemicolon	pMMR	No	No	No	No	No
III	Male	62	Low	Rectum	pMMR	Yes	No	No	No	No
I&II	Male	59	Medium	Right hemicolon	pMMR	No	No	Yes	No	No
I&II	Male	67	Medium	Right hemicolon	pMMR	No	Yes	No	No	No
I&II	Male	63	Medium	Right hemicolon	pMMR	No	No	No	No	No
I&II	Male	61	Medium	Right hemicolon	pMMR	Yes	Yes	No	No	No
I&II	Female	57	Medium	Right hemicolon	pMMR	No	No	Yes	No	No
I&II	Female	49	Medium	Right hemicolon	dMMR	No	No	No	No	No
I&II	Female	68	Medium	Right hemicolon	pMMR	Yes	Yes	No	No	No
I&II	Female	75	Medium	Right hemicolon	pMMR	No	No	No	No	No
I&II	Female	84	Medium	Right hemicolon	pMMR	Yes	Yes	No	No	No
I&II	Female	54	Medium	Right hemicolon	pMMR	No	No	No	No	No
I&II	Male	50	Medium	Rectum	pMMR	No	No	No	No	No
I&II	Female	64	Medium	Right hemicolon	pMMR	No	Yes	No	No	No
I&II	Female	75	Medium	Right hemicolon	pMMR	No	No	No	No	No
I&II	Male	57	Medium	Right hemicolon	pMMR	No	No	Yes	No	No
I&II	Female	67	Low	Left hemicolon	pMMR	No	No	No	No	No
I&II	Male	82	Medium	Left hemicolon	pMMR	Yes	No	No	No	No
I&II	Male	83	Medium	Left hemicolon	pMMR	No	Yes	No	No	No
I&II	Male	63	Medium	Left hemicolon	pMMR	No	No	No	No	No
I&II	Female	67	Medium	Left hemicolon	pMMR	No	No	No	No	No
I&II	Male	63	Medium	Left hemicolon	pMMR	Yes	No	No	No	No
I&II	Male	56	Medium	Left hemicolon	pMMR	No	No	No	No	No
I&II	Male	56	Medium	Rectum	pMMR	No	No	Yes	No	No
I&II	Male	57	Medium	Left hemicolon	pMMR	No	Yes	No	No	No
I&II	Male	69	Low	Left hemicolon	pMMR	No	No	No	No	No
I&II	Male	55	Medium	Left hemicolon	pMMR	No	No	No	No	Yes
I&II	Female	58	Medium	Left hemicolon	pMMR	No	No	No	No	No
I&II	Female	53	Medium	Left hemicolon	pMMR	Yes	No	No	No	No
I&II	Male	51	High	Right hemicolon	pMMR	No	No	No	No	No
I&II	Male	62	Medium	Left hemicolon	pMMR	No	No	No	No	Yes
I&II	Female	54	Medium	Right hemicolon	pMMR	No	No	No	No	No
I&II	Male	62	Medium	Left hemicolon	pMMR	No	No	No	No	No
I&II	Male	57	Medium	Left hemicolon	pMMR	No	No	Yes	No	No
III	Male	62	Medium	Rectum	pMMR	No	Yes	No	No	No
I&II	Female	57	Medium	Right hemicolon	pMMR	Yes	No	No	No	No
I&II	Female	55	Medium	Left hemicolon	pMMR	Yes	No	Yes	No	No
I&II	Male	71	Medium	Left hemicolon	pMMR	No	Yes	No	No	No
III	Male	73	Medium	Left hemicolon	pMMR	No	No	No	No	No
III	Female	77	Medium	Left hemicolon	pMMR	No	No	No	No	No
III	Female	78	Low	Right hemicolon	pMMR	Yes	No	No	No	Yes
III	Male	75	Low	Left hemicolon	pMMR	Yes	Yes	No	No	No
III	Male	52	Low	Left hemicolon	pMMR	No	No	Yes	No	Yes
III	Male	81	Low	Right hemicolon	pMMR	Yes	Yes	No	No	No
III	Female	60	Low	Right hemicolon	pMMR	Yes	Yes	No	Yes	No
III	Female	44	Medium	Rectum	pMMR	No	No	No	No	No
III	Male	62	Medium	Right hemicolon	pMMR	No	No	No	No	No
III	Female	68	High	Left hemicolon	pMMR	No	No	Yes	No	Yes
III	Male	59	Low	Left hemicolon	pMMR	Yes	Yes	No	No	No
III	Male	55	Low	Left hemicolon	pMMR	Yes	Yes	No	No	No
III	Male	80	Low	Left hemicolon	pMMR	Yes	Yes	No	No	No
III	Female	68	Low	Left hemicolon	pMMR	Yes	Yes	Yes	No	No
III	Male	64	Medium	Left hemicolon	pMMR	Yes	Yes	No	No	No
III	Female	49	Medium	Left hemicolon	pMMR	No	Yes	Yes	No	No
III	Male	51	Medium	Left hemicolon	pMMR	No	No	Yes	No	No
III	Male	69	Low	Right hemicolon	pMMR	Yes	No	No	No	No
III	Female	67	Low	Rectum	pMMR	Yes	Yes	No	No	No
III	Male	63	Low	Right hemicolon	pMMR	Yes	No	No	No	No
III	Female	62	Low	Right hemicolon	pMMR	Yes	No	No	No	No
III	Female	65	Medium	Right hemicolon	pMMR	Yes	Yes	No	No	No
III	Female	53	Low	Left hemicolon	pMMR	No	No	Yes	No	No
III	Female	64	Low	Left hemicolon	pMMR	No	No	No	No	No
III	Male	66	Low	Right hemicolon	pMMR	Yes	Yes	No	No	No
III	Female	63	Low	Left hemicolon	pMMR	Yes	Yes	No	No	No
III	Female	49	Low	Right hemicolon	pMMR	Yes	Yes	No	No	No
III	Female	73	Low	Right hemicolon	pMMR	No	No	No	No	No
III	Male	40	Low	Left hemicolon	pMMR	Yes	Yes	No	No	No
III	Female	80	Low	Rectum	pMMR	No	Yes	No	Yes	No
III	Male	29	Low	Left hemicolon	pMMR	Yes	Yes	Yes	Yes	No
III	Male	57	Low	Left hemicolon	pMMR	Yes	Yes	No	No	No
III	Male	54	Low	Left hemicolon	pMMR	Yes	Yes	No	No	No
III	Male	45	Low	Left hemicolon	pMMR	Yes	Yes	No	No	No
III	Male	61	Low	Left hemicolon	pMMR	No	No	No	No	No
III	Male	70	Low	Left hemicolon	pMMR	Yes	Yes	No	Yes	No
III	Male	40	Low	Left hemicolon	pMMR	Yes	No	No	No	No
III	Male	63	Low	Left hemicolon	pMMR	Yes	No	No	No	No
III	Male	68	Low	Right hemicolon	pMMR	No	No	No	No	No
III	Male	66	Medium	Right hemicolon	pMMR	Yes	Yes	Yes	No	No
III	Female	32	Medium	Rectum	pMMR	No	No	No	No	No
III	Male	86	Low	Left hemicolon	pMMR	No	Yes	No	No	Yes
III	Male	73	Medium	Left hemicolon	pMMR	Yes	No	No	No	No
III	Female	48	Medium	Left hemicolon	pMMR	Yes	No	No	No	No
III	Female	70	Low	Left hemicolon	pMMR	No	Yes	Yes	No	No
III	Female	47	Medium	Left hemicolon	pMMR	No	No	No	No	No
III	Female	77	Medium	Right hemicolon	pMMR	No	Yes	No	No	No
III	Female	66	Low	Left hemicolon	pMMR	Yes	No	No	No	No
III	Male	76	Medium	Right hemicolon	pMMR	Yes	Yes	No	No	No
III	Male	65	Low	Left hemicolon	pMMR	No	No	No	No	No
III	Female	60	Medium	Left hemicolon	pMMR	Yes	No	No	No	No
III	Female	51	Low	Rectum	pMMR	Yes	Yes	No	Yes	No
III	Male	53	Low	Left hemicolon	dMMR	No	No	Yes	No	No
III	Male	43	Medium	Left hemicolon	pMMR	Yes	No	No	No	No
III	Female	67	Medium	Right hemicolon	pMMR	No	No	No	No	No
III	Male	70	Low	Left hemicolon	pMMR	No	Yes	No	No	No
III	Male	67	Medium	Left hemicolon	pMMR	No	Yes	No	No	No
III	Male	50	Medium	Left hemicolon	pMMR	Yes	Yes	No	No	No
III	Male	76	Medium	Left hemicolon	pMMR	Yes	Yes	No	No	No
III	Male	53	Low	Left hemicolon	pMMR	No	No	No	No	No
III	Male	60	Medium	Left hemicolon	pMMR	No	Yes	No	No	No
III	Female	52	Medium	Left hemicolon	pMMR	No	No	No	No	No
I&II	Female	55	High	Right hemicolon	pMMR	No	No	No	No	Yes
III	Female	61	Medium	Rectum	pMMR	Yes	No	Yes	No	No
III	Female	51	Low	Left hemicolon	pMMR	Yes	No	No	Yes	No
III	Female	83	Medium	Left hemicolon	pMMR	No	No	No	No	No
III	Male	41	Low	Right hemicolon	pMMR	No	No	Yes	No	No
III	Male	48	Low	Right hemicolon	pMMR	Yes	No	No	No	No
III	Male	74	Low	Right hemicolon	pMMR	No	Yes	Yes	Yes	No
III	Female	66	Low	Right hemicolon	pMMR	No	No	No	No	No
III	Female	58	Low	Right hemicolon	pMMR	No	Yes	No	No	No
III	Female	75	Low	Right hemicolon	pMMR	Yes	No	No	No	No
III	Male	61	Medium	Right hemicolon	pMMR	Yes	Yes	Yes	No	No
III	Female	65	Medium	Right hemicolon	pMMR	No	No	Yes	No	No
I&II	Male	53	Medium	Rectum	pMMR	No	No	No	No	No
III	Male	72	Low	Left hemicolon	pMMR	No	No	No	No	No
III	Male	65	Medium	Left hemicolon	pMMR	Yes	Yes	No	No	No
III	Male	52	Low	Left hemicolon	pMMR	No	No	No	No	No
III	Female	65	Low	Right hemicolon	pMMR	No	Yes	Yes	No	No
III	Male	54	Medium	Left hemicolon	pMMR	No	No	Yes	No	No
III	Male	65	Low	Left hemicolon	pMMR	Yes	No	Yes	No	Yes
III	Male	78	Low	Right hemicolon	pMMR	No	Yes	Yes	No	No
III	Female	53	Low	Left hemicolon	pMMR	No	No	No	No	No
III	Female	54	Low	Right hemicolon	pMMR	Yes	Yes	No	No	No
III	Male	54	Medium	Right hemicolon	pMMR	No	No	No	No	No
I&II	Female	44	Medium	Rectum	pMMR	No	No	No	No	No
III	Female	65	Medium	Left hemicolon	pMMR	Yes	Yes	Yes	No	No
III	Female	68	Low	Left hemicolon	pMMR	Yes	Yes	No	No	No
III	Male	63	Medium	Left hemicolon	pMMR	Yes	No	No	No	No
III	Male	58	Medium	Left hemicolon	pMMR	Yes	Yes	No	No	No
III	Male	85	Medium	Left hemicolon	pMMR	No	Yes	No	No	No
III	Male	54	Medium	Left hemicolon	pMMR	Yes	Yes	No	No	No
III	Female	66	Medium	Left hemicolon	pMMR	No	Yes	No	No	No
III	Female	60	Medium	Left hemicolon	pMMR	Yes	Yes	No	No	No
III	Female	82	Low	Right hemicolon	pMMR	Yes	Yes	Yes	No	No
III	Male	58	Low	Right hemicolon	pMMR	Yes	Yes	No	No	No
I&II	Male	63	High	Rectum	pMMR	No	No	No	No	No
I&II	Male	60	Medium	Rectum	pMMR	No	No	No	No	No
I&II	Female	39	Medium	Rectum	pMMR	No	No	No	No	No
I&II	Female	75	Medium	Rectum	pMMR	No	No	No	No	No
III	Male	50	Medium	Rectum	pMMR	Yes	No	No	No	No
III	Female	70	Low	Rectum	dMMR	Yes	Yes	Yes	No	No
I&II	Female	52	Medium	Rectum	pMMR	No	No	No	No	No
III	Male	61	Low	Rectum	pMMR	Yes	No	No	No	No
III	Male	64	Low	Rectum	pMMR	Yes	No	No	No	No
I&II	Female	63	Medium	Rectum	pMMR	No	Yes	No	No	Yes
III	Female	58	Medium	Rectum	pMMR	Yes	No	No	No	No
I&II	Male	61	High	Rectum	pMMR	No	No	No	No	Yes
III	Female	68	Medium	Rectum	pMMR	No	No	No	No	No
III	Female	83	Low	Rectum	pMMR	No	No	No	No	No
I&II	Male	53	Medium	Rectum	pMMR	No	No	No	No	No
I&II	Male	63	Medium	Rectum	pMMR	No	No	No	No	No
I&II	Female	81	Medium	Rectum	pMMR	No	Yes	No	No	No
III	Male	66	Medium	Rectum	pMMR	Yes	Yes	Yes	No	No
III	Female	82	Low	Rectum	pMMR	Yes	No	Yes	No	No
III	Male	56	Low	Rectum	pMMR	No	No	No	No	No
III	Female	69	Low	Rectum	pMMR	No	Yes	No	No	No
I&II	Male	43	High	Rectum	pMMR	No	No	No	No	No
I&II	Female	40	Medium	Rectum	pMMR	Yes	No	No	No	No
III	Male	63	Medium	Rectum	dMMR	No	No	No	No	No
III	Male	53	Low	Rectum	pMMR	Yes	No	No	No	No
I&II	Male	67	Medium	Rectum	pMMR	Yes	Yes	Yes	No	No
III	Female	72	Medium	Rectum	pMMR	Yes	No	No	No	No
III	Male	54	Low	Rectum	pMMR	Yes	No	No	No	No
III	Male	71	Medium	Rectum	pMMR	No	Yes	Yes	No	No
III	Male	68	Medium	Rectum	pMMR	No	No	No	No	Yes
III	Male	69	Medium	Rectum	pMMR	No	Yes	No	No	No
I&II	Female	57	Medium	Rectum	pMMR	Yes	No	Yes	No	No
I&II	Male	47	Medium	Rectum	pMMR	No	No	No	No	No
I&II	Female	60	Medium	Rectum	pMMR	No	No	No	No	No
I&II	Female	57	Medium	Rectum	pMMR	No	No	No	No	No
I&II	Female	31	Medium	Rectum	pMMR	No	No	No	No	No
I&II	Female	60	High	Rectum	pMMR	No	No	No	No	No
I&II	Male	59	High	Rectum	pMMR	No	No	No	No	No
III	Female	66	Medium	Rectum	pMMR	No	No	No	No	No
I&II	Female	58	Medium	Rectum	pMMR	Yes	No	No	No	No
I&II	Female	62	High	Rectum	pMMR	No	Yes	No	No	Yes
III	Female	80	Low	Rectum	pMMR	Yes	No	Yes	No	No
I&II	Male	54	High	Rectum	dMMR	Yes	No	No	No	No
I&II	Male	62	High	Rectum	pMMR	No	No	No	No	Yes
III	Male	49	Medium	Rectum	pMMR	Yes	No	No	No	No
III	Male	56	Low	Rectum	pMMR	Yes	Yes	No	No	No
III	Female	50	Medium	Rectum	pMMR	Yes	No	No	No	No
I&II	Female	57	Medium	Rectum	pMMR	No	No	Yes	No	No
I&II	Male	68	Medium	Rectum	pMMR	No	Yes	No	No	No
I&II	Male	49	Medium	Rectum	pMMR	No	No	No	No	No
I&II	Male	60	Medium	Rectum	pMMR	No	No	No	No	Yes
III	Female	47	Medium	Rectum	pMMR	No	Yes	No	No	No
I&II	Male	57	Medium	Rectum	pMMR	No	No	Yes	No	No
III	Male	61	Low	Rectum	pMMR	No	No	Yes	No	No
I&II	Male	67	Medium	Rectum	pMMR	No	No	No	No	No
I&II	Female	68	High	Rectum	pMMR	No	No	No	No	Yes
I&II	Male	46	Medium	Rectum	pMMR	No	No	No	No	No
I&II	Male	78	Medium	Rectum	pMMR	No	No	No	No	No
III	Female	57	Medium	Rectum	pMMR	No	Yes	No	No	No
III	Female	68	Low	Rectum	pMMR	Yes	No	Yes	No	No
I&II	Female	66	Medium	Rectum	pMMR	No	No	No	No	No
III	Male	53	Low	Rectum	pMMR	Yes	No	No	No	No
I&II	Male	76	Medium	Rectum	pMMR	No	No	No	No	No
III	Male	83	Low	Rectum	pMMR	No	Yes	Yes	No	No
III	Male	70	Low	Rectum	pMMR	No	Yes	No	No	No
III	Female	67	Medium	Rectum	pMMR	Yes	No	No	No	No
III	Male	69	Low	Rectum	pMMR	Yes	No	Yes	No	No
I&II	Male	49	Medium	Rectum	pMMR	No	No	No	No	No
III	Female	47	Low	Rectum	pMMR	Yes	No	No	No	No
III	Female	41	Medium	Rectum	pMMR	No	No	No	No	No
I&II	Male	68	Medium	Rectum	pMMR	No	No	No	No	No
I&II	Female	79	Medium	Rectum	pMMR	No	No	No	No	No
III	Female	64	Medium	Rectum	pMMR	Yes	No	No	No	No
III	Male	69	Low	Rectum	pMMR	Yes	Yes	No	No	No
III	Female	52	Medium	Rectum	pMMR	No	Yes	No	No	No
I&II	Male	58	Low	Rectum	pMMR	No	No	No	No	No
III	Male	76	Low	Rectum	pMMR	Yes	No	Yes	No	No
I&II	Female	55	Low	Right hemicolon	pMMR	No	No	No	No	No
III	Male	86	Low	Rectum	pMMR	Yes	Yes	No	No	No
I&II	Female	79	Medium	Rectum	pMMR	No	No	No	No	No
III	Male	68	Low	Rectum	pMMR	No	No	No	No	No
III	Female	66	Low	Rectum	pMMR	Yes	No	No	No	No
III	Male	67	Medium	Rectum	pMMR	No	Yes	No	No	No
I&II	Male	84	Medium	Rectum	pMMR	No	No	Yes	No	No
III	Male	54	Low	Rectum	pMMR	No	No	No	No	No
I&II	Female	59	Medium	Rectum	pMMR	No	No	No	No	No
III	Female	77	Low	Rectum	pMMR	Yes	No	No	No	No
III	Female	59	Medium	Rectum	pMMR	No	No	No	No	No
I&II	Female	62	Medium	Rectum	pMMR	No	Yes	No	No	No
III	Female	51	Medium	Rectum	pMMR	No	No	No	No	Yes
I&II	Female	57	Medium	Rectum	pMMR	Yes	No	Yes	No	No
I&II	Male	54	Medium	Rectum	pMMR	No	Yes	No	No	No
III	Female	57	Medium	Rectum	pMMR	No	Yes	No	No	No
III	Female	68	Low	Rectum	pMMR	No	Yes	No	No	No
I&II	Male	60	Medium	Rectum	pMMR	No	No	No	No	No
I&II	Female	64	Medium	Rectum	pMMR	No	No	No	No	No
I&II	Female	76	Medium	Rectum	pMMR	No	No	No	No	No
I&II	Male	50	Low	Rectum	pMMR	No	No	No	No	No
III	Male	67	Medium	Rectum	pMMR	No	Yes	No	No	No
III	Male	39	Medium	Rectum	pMMR	Yes	No	No	No	No
I&II	Male	60	Medium	Rectum	pMMR	No	Yes	No	No	No
I&II	Male	52	Medium	Rectum	pMMR	No	No	Yes	No	No
III	Male	52	Medium	Rectum	pMMR	No	No	No	No	No
III	Male	67	Low	Right hemicolon	pMMR	Yes	No	No	No	No
III	Male	51	Medium	Rectum	pMMR	No	Yes	No	No	No
III	Male	68	Medium	Rectum	pMMR	Yes	No	Yes	No	No
I&II	Male	57	Medium	Rectum	pMMR	No	No	No	No	No
III	Female	69	Low	Rectum	pMMR	Yes	No	No	No	No
I&II	Male	68	Medium	Rectum	pMMR	No	No	No	No	No
III	Female	59	Low	Rectum	pMMR	Yes	No	No	No	No
III	Male	62	Low	Rectum	pMMR	Yes	Yes	No	Yes	No
I&II	Female	53	Medium	Rectum	dMMR	No	No	Yes	No	No
III	Female	65	Low	Rectum	pMMR	Yes	Yes	No	No	No
I&II	Male	43	Medium	Rectum	pMMR	No	No	No	No	No
I&II	Male	69	Low	Rectum	pMMR	No	No	No	No	No
I&II	Female	63	Low	Rectum	pMMR	No	No	No	No	No
III	Female	59	Medium	Rectum	pMMR	No	Yes	No	No	No
I&II	Male	55	Medium	Rectum	pMMR	No	Yes	No	No	No
I&II	Male	67	High	Rectum	pMMR	No	No	Yes	No	No
III	Female	65	Medium	Rectum	pMMR	Yes	No	No	No	No
I&II	Female	74	Medium	Rectum	pMMR	No	No	No	No	No
III	Male	58	Medium	Rectum	pMMR	No	No	Yes	No	No
III	Male	67	Medium	Rectum	pMMR	Yes	No	No	No	No
I&II	Male	52	Low	Rectum	pMMR	No	Yes	No	No	No
I&II	Male	74	High	Rectum	pMMR	No	No	Yes	No	Yes
I&II	Female	55	Medium	Rectum	pMMR	No	No	No	No	No
I&II	Female	63	High	Rectum	pMMR	No	No	Yes	No	No
I&II	Female	64	High	Rectum	pMMR	No	No	No	No	Yes
III	Female	71	Medium	Rectum	pMMR	Yes	No	No	No	No
I&II	Male	57	Medium	Rectum	pMMR	No	Yes	No	No	No
III	Female	47	Medium	Rectum	pMMR	Yes	No	No	No	No
I&II	Male	58	Medium	Rectum	pMMR	No	No	Yes	No	No
I&II	Female	64	Low	Rectum	pMMR	No	No	No	No	No
III	Female	53	Medium	Rectum	pMMR	Yes	No	No	No	No
I&II	Male	62	High	Rectum	pMMR	No	No	Yes	No	No
I&II	Male	61	Medium	Rectum	pMMR	No	No	No	No	No
I&II	Male	63	Low	Rectum	pMMR	No	No	Yes	Yes	No
I&II	Female	69	Medium	Rectum	pMMR	No	No	No	No	No
I&II	Male	61	Medium	Rectum	pMMR	No	No	No	No	No
I&II	Female	62	Medium	Rectum	pMMR	No	Yes	No	No	No
III	Male	60	Low	Rectum	pMMR	Yes	Yes	Yes	Yes	No
III	Female	68	Low	Rectum	pMMR	Yes	Yes	No	No	No
I&II	Female	70	Medium	Rectum	pMMR	No	No	No	No	No
I&II	Female	55	High	Rectum	pMMR	No	No	No	No	No
I&II	Male	58	Low	Rectum	pMMR	No	No	No	No	No
III	Female	65	Low	Rectum	pMMR	Yes	No	No	No	No
III	Male	65	Medium	Rectum	pMMR	Yes	Yes	Yes	No	No
III	Female	80	Low	Rectum	pMMR	No	Yes	No	No	No
III	Male	84	Low	Rectum	pMMR	No	Yes	No	No	No
III	Male	53	Low	Rectum	pMMR	Yes	No	Yes	No	No
III	Male	46	Low	Rectum	pMMR	No	No	No	No	No
I&II	Female	62	Medium	Rectum	pMMR	No	No	No	No	No
I&II	Female	71	Medium	Rectum	pMMR	No	No	No	No	Yes
I&II	Male	70	Medium	Rectum	pMMR	No	No	No	No	No
III	Female	67	Medium	Rectum	pMMR	No	Yes	No	No	Yes
III	Female	78	Medium	Rectum	pMMR	Yes	No	No	No	Yes
I&II	Male	63	Medium	Rectum	pMMR	No	No	Yes	No	No
III	Female	64	Medium	Rectum	pMMR	Yes	No	Yes	No	No
I&II	Female	74	Low	Rectum	pMMR	No	No	No	No	No
III	Male	67	Medium	Rectum	pMMR	No	No	No	No	Yes
III	Female	68	Medium	Rectum	pMMR	Yes	No	No	No	Yes
I&II	Male	70	Low	Rectum	pMMR	No	No	No	No	No
I&II	Female	75	High	Rectum	pMMR	No	No	No	No	Yes
I&II	Male	66	Medium	Rectum	pMMR	No	Yes	No	No	No
III	Male	54	Medium	Left hemicolon	pMMR	No	Yes	No	No	No
I&II	Male	65	Medium	Rectum	pMMR	No	No	No	No	Yes
I&II	Male	62	Medium	Rectum	pMMR	No	No	No	No	No
III	Male	57	Medium	Right hemicolon	pMMR	No	No	No	No	No
I&II	Female	75	Medium	Rectum	pMMR	No	No	No	No	No
III	Female	56	Low	Rectum	pMMR	Yes	Yes	No	No	No
I&II	Female	55	Low	Rectum	pMMR	No	No	No	No	No
III	Male	71	Low	Left hemicolon	pMMR	No	No	No	No	No
I&II	Female	66	Medium	Rectum	pMMR	No	No	No	No	No
III	Male	80	Medium	Left hemicolon	pMMR	No	No	No	No	No
III	Female	54	Low	Left hemicolon	pMMR	Yes	Yes	No	No	No
I&II	Male	49	Medium	Rectum	pMMR	No	No	No	No	No
III	Female	61	Low	Rectum	pMMR	Yes	No	No	No	No
III	Male	45	Low	Rectum	pMMR	No	No	No	Yes	No
III	Female	71	Medium	Rectum	pMMR	Yes	Yes	No	No	No
III	Male	42	Low	Rectum	pMMR	Yes	Yes	No	No	No
III	Male	66	Low	Rectum	pMMR	Yes	Yes	Yes	No	No
III	Female	75	Medium	Rectum	pMMR	Yes	No	No	No	No
III	Male	60	Medium	Rectum	pMMR	No	Yes	No	No	No
III	Female	80	Low	Rectum	pMMR	No	Yes	Yes	No	No
I&II	Male	77	Medium	Rectum	pMMR	No	No	No	No	No
I&II	Male	57	Medium	Rectum	pMMR	No	No	No	No	Yes
I&II	Female	31	Low	Rectum	dMMR	No	No	Yes	No	No
I&II	Male	59	Low	Rectum	pMMR	No	No	No	No	No
III	Male	52	Low	Rectum	pMMR	Yes	No	No	No	No
I&II	Male	37	Low	Rectum	dMMR	No	No	Yes	No	No
III	Female	68	Low	Rectum	pMMR	Yes	No	No	No	No
I&II	Male	25	Medium	Right hemicolon	pMMR	No	No	No	No	No
III	Male	68	Medium	Left hemicolon	pMMR	No	Yes	No	No	No
I&II	Male	58	Low	Rectum	pMMR	No	No	No	No	No
III	Female	70	Low	Rectum	pMMR	Yes	No	No	Yes	No
III	Female	61	Medium	Rectum	pMMR	No	Yes	No	No	No
I&II	Male	81	Medium	Rectum	pMMR	No	No	No	No	No
III	Male	58	High	Rectum	pMMR	Yes	No	Yes	No	No
III	Female	77	Medium	Rectum	pMMR	No	No	No	No	No
I&II	Male	71	Medium	Rectum	pMMR	No	No	No	No	No
III	Male	64	Medium	Rectum	pMMR	Yes	No	No	No	No
I&II	Male	64	Medium	Rectum	pMMR	No	Yes	No	No	No
III	Male	49	Low	Rectum	pMMR	Yes	No	No	Yes	No
I&II	Male	64	Medium	Rectum	pMMR	No	No	No	No	No
I&II	Male	79	Medium	Rectum	pMMR	No	No	No	No	No
III	Male	45	Medium	Rectum	pMMR	No	No	No	No	No
III	Male	66	Low	Rectum	pMMR	Yes	No	No	No	No
I&II	Male	38	High	Rectum	pMMR	No	No	No	No	No
I&II	Male	67	Medium	Rectum	pMMR	No	No	No	No	No
III	Male	64	Medium	Rectum	pMMR	Yes	No	No	No	No
III	Female	68	Low	Rectum	pMMR	Yes	Yes	No	No	No
I&II	Male	55	Low	Rectum	pMMR	No	Yes	No	No	No
I&II	Female	71	Medium	Rectum	pMMR	No	No	No	No	No
III	Male	53	Medium	Rectum	pMMR	Yes	No	No	No	No
I&II	Male	73	Medium	Rectum	pMMR	No	No	No	No	No
I&II	Male	50	High	Rectum	pMMR	No	No	No	No	No
I&II	Male	35	Medium	Rectum	pMMR	No	No	No	No	No
I&II	Female	68	Medium	Rectum	pMMR	No	No	No	No	No
III	Male	79	Low	Rectum	pMMR	Yes	Yes	No	No	No
I&II	Male	72	Medium	Rectum	pMMR	No	No	No	No	No
I&II	Male	32	Medium	Rectum	pMMR	Yes	No	No	No	No
III	Male	68	Medium	Rectum	pMMR	Yes	No	No	No	No
I&II	Female	51	Low	Rectum	pMMR	No	No	No	No	No
III	Male	67	Medium	Rectum	pMMR	Yes	No	No	No	No
I&II	Male	67	Medium	Rectum	pMMR	No	No	No	No	No
I&II	Male	70	Medium	Rectum	pMMR	No	No	No	No	No
III	Female	65	Medium	Rectum	pMMR	Yes	No	No	No	No
I&II	Male	80	Medium	Rectum	pMMR	No	No	No	No	No
III	Female	42	Medium	Rectum	pMMR	Yes	Yes	Yes	No	Yes
I&II	Female	74	Low	Rectum	pMMR	No	No	No	No	No
III	Male	67	Low	Rectum	pMMR	Yes	No	No	No	No
III	Male	52	Medium	Left hemicolon	pMMR	Yes	No	No	No	No
III	Male	53	Low	Right hemicolon	pMMR	Yes	Yes	No	No	No
I&II	Female	67	Medium	Rectum	pMMR	No	No	No	No	No
III	Male	72	Low	Rectum	pMMR	Yes	No	No	No	No
III	Male	53	Medium	Left hemicolon	pMMR	No	Yes	No	No	No
I&II	Female	49	Low	Rectum	pMMR	No	No	No	No	No
I&II	Male	58	Medium	Rectum	pMMR	Yes	No	No	No	No
I&II	Male	72	Medium	Rectum	pMMR	No	No	No	No	No
III	Female	66	Medium	Rectum	pMMR	Yes	No	No	No	No
III	Male	67	High	Rectum	pMMR	Yes	No	No	No	No
I&II	Male	49	Medium	Rectum	pMMR	No	No	No	No	No
III	Male	55	High	Rectum	pMMR	Yes	Yes	No	No	No
I&II	Female	53	Medium	Rectum	pMMR	No	No	No	No	No
III	Female	73	Medium	Rectum	pMMR	No	No	No	No	No
I&II	Female	48	Medium	Rectum	pMMR	No	No	No	No	No
I&II	Male	60	Medium	Rectum	pMMR	No	No	No	No	Yes
III	Female	60	Medium	Rectum	pMMR	Yes	No	No	No	Yes
I&II	Female	61	Medium	Rectum	pMMR	No	No	No	No	No
III	Female	55	Low	Rectum	pMMR	Yes	No	Yes	No	No
I&II	Female	61	Medium	Rectum	pMMR	No	Yes	No	No	No
I&II	Male	64	Medium	Rectum	pMMR	No	No	No	No	No
I&II	Male	64	Medium	Rectum	pMMR	No	No	No	No	No
I&II	Male	74	Medium	Rectum	pMMR	No	No	Yes	No	No
I&II	Male	86	Medium	Rectum	pMMR	No	No	No	No	No
III	Male	68	Medium	Rectum	pMMR	No	Yes	No	No	No
III	Male	65	Low	Rectum	pMMR	Yes	Yes	No	No	No
III	Male	48	Low	Rectum	pMMR	Yes	No	No	No	No
I&II	Male	47	Medium	Rectum	pMMR	No	No	No	No	No
III	Female	63	Low	Rectum	pMMR	Yes	No	No	No	No
I&II	Male	71	Medium	Rectum	pMMR	No	No	No	No	No
III	Female	76	Medium	Rectum	pMMR	Yes	No	No	No	No
I&II	Male	60	Medium	Rectum	pMMR	No	No	Yes	No	No
III	Female	66	Medium	Rectum	pMMR	Yes	No	No	No	No
III	Male	59	Low	Rectum	pMMR	Yes	No	No	No	No
III	Male	52	Low	Rectum	pMMR	Yes	No	No	No	No
III	Female	50	Low	Right hemicolon	pMMR	Yes	No	Yes	Yes	No
I&II	Female	73	Medium	Rectum	pMMR	No	No	No	No	No
III	Male	53	Low	Rectum	pMMR	Yes	No	No	Yes	No
I&II	Male	68	High	Rectum	pMMR	No	No	No	No	Yes
III	Male	63	Medium	Rectum	pMMR	No	Yes	Yes	No	No
I&II	Male	56	Medium	Rectum	pMMR	No	No	No	No	No
III	Male	82	Medium	Rectum	pMMR	Yes	No	No	Yes	No
III	Male	66	Low	Rectum	pMMR	Yes	No	No	Yes	No
I&II	Female	67	Medium	Rectum	pMMR	No	No	No	No	No
I&II	Male	74	Medium	Rectum	pMMR	No	No	No	No	No
III	Male	63	Medium	Rectum	pMMR	No	Yes	No	No	No
III	Female	63	Medium	Left hemicolon	pMMR	No	No	Yes	No	No
III	Female	74	Low	Rectum	pMMR	No	Yes	No	No	No
I&II	Female	79	Medium	Rectum	pMMR	No	No	No	No	No
III	Male	77	Medium	Right hemicolon	pMMR	Yes	Yes	No	No	No
I&II	Female	62	Low	Rectum	pMMR	No	No	No	No	No
I&II	Female	60	Low	Rectum	pMMR	No	No	No	No	No
I&II	Male	70	Medium	Rectum	dMMR	No	No	Yes	No	No
III	Male	68	Low	Rectum	pMMR	Yes	No	No	No	Yes
I&II	Male	61	Medium	Rectum	pMMR	No	Yes	No	No	No
III	Female	66	Medium	Rectum	pMMR	No	No	Yes	No	No
I&II	Female	64	Low	Rectum	pMMR	No	No	No	No	No
III	Male	55	Low	Rectum	pMMR	Yes	No	Yes	No	No
III	Female	43	Low	Rectum	pMMR	No	Yes	No	No	No
I&II	Male	73	Low	Rectum	pMMR	No	No	No	No	No
I&II	Female	67	Medium	Rectum	pMMR	Yes	No	No	No	No
I&II	Male	53	Medium	Rectum	pMMR	No	No	No	No	No
I&II	Male	69	High	Rectum	pMMR	No	No	No	No	No
I&II	Female	62	High	Rectum	pMMR	No	No	No	No	Yes
I&II	Female	66	Medium	Rectum	pMMR	No	No	No	No	No
III	Male	55	Medium	Rectum	pMMR	No	No	Yes	No	No
I&II	Male	40	High	Rectum	pMMR	No	No	No	No	No
I&II	Male	66	High	Rectum	pMMR	No	No	No	No	No
I&II	Male	52	Medium	Left hemicolon	pMMR	No	No	No	No	No
III	Male	67	Low	Rectum	pMMR	Yes	No	No	Yes	No
I&II	Female	84	Low	Rectum	pMMR	No	No	Yes	No	No
III	Male	70	Medium	Rectum	pMMR	Yes	No	Yes	No	No
I&II	Male	53	Medium	Rectum	pMMR	No	No	No	No	No
I&II	Male	64	Medium	Rectum	pMMR	No	No	No	No	No
III	Female	68	Medium	Rectum	pMMR	Yes	No	No	No	No
III	Male	72	Medium	Left hemicolon	pMMR	Yes	Yes	No	No	No
I&II	Male	56	Medium	Rectum	pMMR	No	No	Yes	No	No
III	Male	72	Low	Rectum	pMMR	Yes	No	No	No	No
I&II	Male	59	Medium	Rectum	pMMR	No	Yes	No	No	No
III	Male	49	Low	Rectum	pMMR	Yes	Yes	Yes	Yes	No
III	Male	69	Medium	Rectum	pMMR	Yes	No	No	No	No
I&II	Male	64	Low	Rectum	pMMR	No	No	No	No	No
I&II	Male	85	Medium	Rectum	pMMR	No	No	No	No	No
III	Female	53	Low	Rectum	pMMR	No	No	No	No	No
I&II	Male	73	Medium	Rectum	pMMR	No	No	Yes	No	No
I&II	Male	67	Medium	Rectum	pMMR	No	Yes	No	No	No
I&II	Male	60	Low	Rectum	pMMR	No	No	No	No	No
III	Female	70	Medium	Rectum	pMMR	Yes	No	No	Yes	No
III	Female	66	Medium	Rectum	pMMR	Yes	No	No	No	No
I&II	Female	56	Medium	Rectum	dMMR	No	No	No	No	No
III	Male	61	Low	Right hemicolon	pMMR	Yes	Yes	No	No	No
III	Female	61	Low	Left hemicolon	pMMR	Yes	No	Yes	Yes	No
I&II	Male	56	High	Rectum	pMMR	No	No	No	No	Yes
I&II	Male	56	High	Rectum	pMMR	No	No	No	No	Yes
III	Male	49	Medium	Rectum	pMMR	No	No	No	No	No
I&II	Female	58	Medium	Rectum	pMMR	No	No	No	No	No
III	Female	76	Medium	Rectum	pMMR	Yes	No	No	No	No
I&II	Male	72	Medium	Rectum	pMMR	No	Yes	Yes	No	No
III	Male	78	Low	Rectum	pMMR	No	Yes	Yes	No	No
III	Male	47	Low	Rectum	pMMR	Yes	No	No	No	No
I&II	Female	58	Medium	Rectum	pMMR	No	No	No	No	Yes
I&II	Male	63	Medium	Rectum	pMMR	No	Yes	No	No	No
I&II	Male	62	Medium	Rectum	pMMR	No	No	No	No	No
III	Male	62	Medium	Rectum	pMMR	Yes	No	No	No	No
I&II	Female	68	Medium	Rectum	pMMR	No	No	No	No	No
III	Male	64	Medium	Rectum	pMMR	Yes	No	Yes	No	No
III	Male	52	Low	Rectum	pMMR	No	Yes	No	No	No
III	Female	64	Medium	Rectum	pMMR	No	Yes	No	Yes	No
III	Female	69	Medium	Rectum	pMMR	Yes	No	No	No	No
I&II	Male	68	Medium	Rectum	pMMR	No	No	No	No	No
I&II	Female	64	High	Rectum	pMMR	No	No	No	No	No
III	Male	69	Low	Left hemicolon	pMMR	Yes	Yes	No	No	No
I&II	Male	70	Low	Rectum	pMMR	No	No	No	No	No
III	Male	66	Low	Right hemicolon	pMMR	Yes	Yes	Yes	Yes	No
III	Male	60	Low	Rectum	pMMR	Yes	No	No	No	No
III	Male	68	Low	Rectum	pMMR	No	No	No	No	No
III	Female	80	Medium	Rectum	pMMR	Yes	No	Yes	Yes	No
III	Female	59	Low	Rectum	pMMR	No	Yes	Yes	No	No
I&II	Male	73	Medium	Rectum	pMMR	No	No	No	No	No
I&II	Male	49	Medium	Rectum	pMMR	No	No	No	No	No
I&II	Male	82	Medium	Rectum	pMMR	No	No	No	No	No
III	Male	70	Low	Rectum	pMMR	No	No	No	No	No
III	Female	59	Low	Rectum	pMMR	Yes	No	No	No	No
III	Male	57	Medium	Rectum	pMMR	No	Yes	No	No	No
III	Female	45	Medium	Rectum	pMMR	No	No	No	No	No
III	Male	61	Low	Rectum	pMMR	Yes	No	No	Yes	No
III	Male	44	Low	Rectum	pMMR	Yes	Yes	No	No	No
III	Male	71	Low	Rectum	pMMR	Yes	No	No	No	No
I&II	Female	52	Medium	Rectum	pMMR	No	No	Yes	No	No
III	Male	65	Medium	Rectum	pMMR	No	No	No	No	No
III	Female	76	Low	Right hemicolon	pMMR	Yes	Yes	No	No	No
III	Female	61	Low	Right hemicolon	pMMR	Yes	Yes	Yes	No	No
III	Male	75	Low	Right hemicolon	pMMR	Yes	No	Yes	Yes	No
III	Male	74	Low	Right hemicolon	pMMR	Yes	Yes	Yes	No	No
III	Female	73	Medium	Right hemicolon	pMMR	Yes	No	No	No	No
I&II	Male	65	Medium	Left hemicolon	pMMR	No	No	No	No	No
I&II	Male	58	High	Right hemicolon	pMMR	No	No	No	No	No
III	Female	49	Medium	Left hemicolon	pMMR	No	No	No	No	No
III	Male	62	Low	Left hemicolon	pMMR	No	No	No	No	No
III	Male	80	Medium	Left hemicolon	pMMR	No	No	No	No	No
III	Female	62	Low	Right hemicolon	dMMR	Yes	Yes	No	No	No
III	Female	81	Low	Right hemicolon	pMMR	Yes	Yes	No	No	No
III	Male	66	Medium	Right hemicolon	pMMR	No	No	No	No	No
III	Male	37	Low	Right hemicolon	dMMR	No	No	Yes	No	Yes
I&II	Female	53	High	Right hemicolon	dMMR	No	No	Yes	No	No
I&II	Male	74	High	Left hemicolon	pMMR	No	No	No	No	No
I&II	Male	62	High	Left hemicolon	pMMR	Yes	No	Yes	No	No
I&II	Female	63	High	Right hemicolon	pMMR	No	No	No	No	Yes
I&II	Male	68	High	Right hemicolon	pMMR	No	No	No	No	Yes
I&II	Female	65	High	Left hemicolon	pMMR	No	No	No	No	Yes
I&II	Male	71	Medium	Right hemicolon	pMMR	No	No	Yes	No	No
I&II	Male	56	Medium	Right hemicolon	pMMR	No	No	No	No	No
I&II	Male	57	Low	Left hemicolon	pMMR	No	Yes	No	No	No
I&II	Male	95	Medium	Left hemicolon	pMMR	No	No	No	No	No
III	Female	31	Medium	Left hemicolon	pMMR	No	Yes	No	No	No
III	Male	42	Low	Left hemicolon	pMMR	Yes	Yes	No	No	No
I&II	Female	69	Low	Left hemicolon	pMMR	No	No	No	No	No
