# Supplementary material for: Exploration and validation of the Ki67, Her-2, and mutant P53 protein-based risk model, nomogram and lymph node metastasis model for predicting colorectal cancer progression and prognosis
Source: Front Oncol. 2023 Nov 23;13:1236441. doi: 10.3389/fonc.2023.1236441 (PMC10704156; doi:10.3389/fonc.2023.1236441)
Supplement: Supplementary file 1 [file DataSheet_1.zip › Specification, Data sheets and Working sheets for all tables and figures/ResourceSelection Package code.txt]

library(ResourceSelection) 
head(data) 
#Hosmer-Lemeshow()

fit4<- glm(fitness2~hlw,data = newdata, binomial(link="logit"))
summary(fit4) 

hl1 <- hoslem.test(fit4$y,fitted(fit4),g=10)  


fit5 <- glm(fitness2~hlw+gender+age+hunyin+huji+edu+lnincome_fam+labour+a43a,data = newdata, binomial(link="logit"))
summary(fit5) 

hl2 <- hoslem.test(fit5$y,fitted(fit5),g=10)   

fit6 <- glm(fitness2~hlw+gender+age+hunyin+huji+edu+lnincome_fam+labour+a43a+east+west,data = newdata,  binomial(link="logit"))
summary(fit6) 

hl3 <- hoslem.test(fit6$y,fitted(fit6),g=10) 
