# Supplementary material for: Exploration and validation of the Ki67, Her-2, and mutant P53 protein-based risk model, nomogram and lymph node metastasis model for predicting colorectal cancer progression and prognosis
Source: Front Oncol. 2023 Nov 23;13:1236441. doi: 10.3389/fonc.2023.1236441 (PMC10704156; doi:10.3389/fonc.2023.1236441)
Supplement: Supplementary file 1 [file DataSheet_1.zip › Specification, Data sheets and Working sheets for all tables and figures/STRINGdb Package code.txt]

library(STRINGdb)

# showClass("STRINGdb")

### 1. initialization

# latest data version

# https://cn.string-db.org/cgi/access?footer_active_subpage=archive

string_db <- STRINGdb$new( version="11.5", species=9606, 
                           
                                                  score_threshold=200, network_type="functional", input_directory="")

STRINGdb$species

# STRINGdb$help("initialize")

# Species id

#https://www.ncbi.nlm.nih.gov/search/all/?term=Homo+sapiens+%5Borganism%5D

# Homo sapiens Taxonomy ID: 9606

# Mus musculus Taxonomy ID: 10090
class(string_db) 
# [1] "STRINGdb"
STRINGdb$show()
  STRINGdb$methods()              
# To list all the methods available.   
STRINGdb$help("get_graph")      
# To visualize their documentation.

### data(diff_exp_example1)

head(diff_exp_example1)

class(diff_exp_example1) # [1] "data.frame"


example1_mapped <- string_db$map(diff_exp_example1, "gene", 
                                 
                                                                 removeUnmappedRows = TRUE )

# gene_df <- data.frame(gene=c("TPSD1","LINC00635","POTEKP","LOC100505759","MST1R", 
#                               
                                                         "RBM24","DGKI","ABCA3","LACTB2"),rank = 1:9)     

# 
# example2_mapped <- string_db$map(gene_df, 'gene',
#                                  
                                                                       removeUnmappedRows = TRUE )

#diff_exp_example1$gene

# options(SweaveHooks=list(fig=function()
par(mar=c(2.1, 0.1, 4.1, 2.1))))
hits <- example1_mapped$STRING_id[1:200] 

# getOption("SweaveHooks")[["fig"]]()

# string_db$plot_network( hits )

# string_db$plot_network(c("TP53","MDM2","MDM4","ATM","CHEK2","RPS6KA3"))

# filter by p-value and add a color column
# green:down-regulated gene,red:up-regulated genes
example1_mapped_pval05 <- string_db$add_diff_exp_color( subset(example1_mapped, pvalue<0.05), logFcColStr="logFC" ) 

# post payload information to the STRING server
payload_id <- string_db$post_payload( example1_mapped_pval05$STRING_id,colors=example1_mapped_pval05$color )
getOption("SweaveHooks")[["fig"]]()

# display a STRING network png with the "halo"
string_db$plot_network( hits, payload_id=payload_id )

# annotations <- string_db$get_annotations( hits ) # hitsÎªSTRING_id head(annotations, n=2)
enrichment <- string_db$get_enrichment( hits )
head(enrichment, n=20)

# 
clustersList <- string_db$get_clusters(example1_mapped$STRING_id[1:600])
options(SweaveHooks=list(fig=function()
  par(mar=c(2.1, 0.1, 4.1, 2.1))))
getOption("SweaveHooks")[["fig"]]()
par(mfrow=c(2,2))
for(i in seq(1:4)){
  string_db$plot_network(clustersList[[i]])
}

# Returns the STRING proteins data frame.
string_proteins <- string_db$get_proteins()
head(string_proteins)

# string_ids <- string_proteins$protein_external_id

# symbolµÄstring_ids
tp53 = string_db$mp( "tp53" )

# string_proteins[which(string_proteins$preferred_name=="TP53"),'protein_external_id']
atm = string_db$mp( "atm" )

# string_proteins[which(string_proteins$preferred_name=="ATM"),'protein_external_id']

# string_ids£©string_db$get_neighbors(tp53)
string_db$get_neighbors(c(tp53,atm))
string_db$get_neighbors(c('"9606.ENSP00000269305"','9606.ENSP00000278616'))

# 
tp53 = string_db$mp( "tp53" )
atm = string_db$mp("atm")
string_db$get_interactions(c(tp53,atm))
string_proteins <- string_db$get_proteins()
string_ids <- string_proteins$protein_external_id[1:100]
string_interaction_df <- string_db$get_interactions(string_ids)
