# Supplementary material for: Exploration and validation of the Ki67, Her-2, and mutant P53 protein-based risk model, nomogram and lymph node metastasis model for predicting colorectal cancer progression and prognosis
Source: Front Oncol. 2023 Nov 23;13:1236441. doi: 10.3389/fonc.2023.1236441 (PMC10704156; doi:10.3389/fonc.2023.1236441)
Supplement: Supplementary file 1 [file DataSheet_1.zip › Specification, Data sheets and Working sheets for all tables and figures/Survival, Survminer Package code.txt]

library(survival)
library(survminer)
library(ggplot2)
head(data)
#   event time group
# 1     
# 2     
# 3     
# 4     
# 5     
# 6     
fit <- survfit(Surv(time, event) ~ group, data = data)
print(fit)
# Call: survfit(formula = survival::Surv(time, event) ~ group, data = dat)
# 
#            n events median 0.95LCL 0.95UCL
# group=
# group=
# group=
# group=
# coxph
fit_cox <- coxph(Surv(time, event) ~ group, data = data)
print(fit_cox)
# Call:
# survival::coxph(formula = survival::Surv(time, event) ~ group, 
#     data = dat)
# 
#   n= , number of events=  
# 
#           coef exp(coef) se(coef)     z Pr(>|z|)    
# group
# group
# group
# ---
# Signif. codes:  0 ¡®***¡¯ 0.001 ¡®**¡¯ 0.01 ¡®*¡¯ 0.05 ¡®.¡¯ 0.1 ¡® ¡¯ 1
# 
#         exp(coef) exp(-coef) lower .95 upper .95
# group
# group
# group
# 
# Concordance=   (se =  )
# Likelihood ratio test=  on 3 df,   p=
# Wald test            =   on 3 df,   p=
# Score (logrank) test =  on 3 df,   p=
# 
cox.zph(fit_cox)
#        chisq df      p
# group   
# GLOBAL  
## plot
ggsurvplot(fit = fit, data = data, fun = "pct",
           palette = c("#4DBBD5", "#E64B35", "#BEBADA", "#7B7B03", "#8DD3C7"),
           linetype = 1, pval = TRUE, 
           censor = TRUE, censor.size = 7,
           risk.table = TRUE, conf.int = TRUE)
