# Supplementary material for: Exploration and validation of the Ki67, Her-2, and mutant P53 protein-based risk model, nomogram and lymph node metastasis model for predicting colorectal cancer progression and prognosis
Source: Front Oncol. 2023 Nov 23;13:1236441. doi: 10.3389/fonc.2023.1236441 (PMC10704156; doi:10.3389/fonc.2023.1236441)
Supplement: Supplementary file 1 [file DataSheet_1.zip › Specification, Data sheets and Working sheets for all tables and figures/ggalluvial Package code.txt]

library(ggalluvial)

help(package=ggalluvial)


head(data)
#titanic_wide <- data.frame()
colnames() 
#[1] "value" "value" "value" "value" "value"


# is_alluvia_form()


#
ggplot(data = (),aes(axis1 = value, axis2 = value, axis3 = value,
weight = Freq)) + scale_x_discrete(limits = c("value", "value", "value"), expand = c(.1, .05)) +
geom_alluvium(aes(fill = Survived),width = 1/3) +
geom_stratum(width = 1/3, fill = "white", color = "black") +geom_text(stat = "stratum",aes(label = after_stat(stratum))) +
theme_minimal() +
coord_flip() + ggtitle("value",
 "value")
