# Supplementary material for: Exploration and validation of the Ki67, Her-2, and mutant P53 protein-based risk model, nomogram and lymph node metastasis model for predicting colorectal cancer progression and prognosis
Source: Front Oncol. 2023 Nov 23;13:1236441. doi: 10.3389/fonc.2023.1236441 (PMC10704156; doi:10.3389/fonc.2023.1236441)
Supplement: Supplementary file 1 [file DataSheet_1.zip › Specification, Data sheets and Working sheets for all tables and figures/ggplot2 Package code.txt]

library(ggplot2)
head(data)


#data = subset(iris, select = -Species)
 class = iris[["Species"]]


#PCA
 = prcomp(data, center = T, scale. = T)
pca.data = data.frame(pca$x)
pca.variance = pca$sdev^2 / sum(pca$sdev^2)

ggplot(pca.data, aes(x = PC1, y = PC2)) +
 geom_point(size = 3) +
 geom_hline(yintercept = 0) + 
geom_vline(xintercept = 0) +
stat_ellipse(aes(x = PC1, y = PC2), linetype = 2, size = 0.5, level = 0.95) + 
theme_bw()

library(ggplot2)
head(data)
#      x  y
# 1  value  value
# 2  value  value
# 3  value  value
ggplot(data = data, aes(x = x, y = y)) +geom_point())
# plot
sns.violinplot(x=df ["value"], y=df["value"])
sns.violinscatterplot(x=df ["value"], y=df["value"])

library(ggplot2)
library(survival)
library(rms)
head(data) 
fit<-cph(surv(time, status)-Ki67+Her-2+MutP53, LIRI)
#fit
ggplot2(fit)
ggplot2(fit, cutoff.value="cutoff", cutoff.x=value, cutoff.y=value)
