# Supplementary material for: Exploration and validation of the Ki67, Her-2, and mutant P53 protein-based risk model, nomogram and lymph node metastasis model for predicting colorectal cancer progression and prognosis
Source: Front Oncol. 2023 Nov 23;13:1236441. doi: 10.3389/fonc.2023.1236441 (PMC10704156; doi:10.3389/fonc.2023.1236441)
Supplement: Supplementary file 1 [file DataSheet_1.zip › Specification, Data sheets and Working sheets for all tables and figures/igraph Package code.txt]

library(igraph)
library(ggplot2)
head(data)
rownames(data)<-c("data","data","data")
colnames(data)<-c("data","data","data")
data<-as.matrix(data)
chordDiagramFromMatrix(data
                        grid.col=c("#8ecae6","#219ebc","#023047","#ffb703","#fb8500","#c1121f","#cbf3f0"),
                        annotationTrack=c("name","grid"),
                        #link.visible=data
                        symmetric=T
                       transparency=.3)
