# Supplementary material for: Exploration and validation of the Ki67, Her-2, and mutant P53 protein-based risk model, nomogram and lymph node metastasis model for predicting colorectal cancer progression and prognosis
Source: Front Oncol. 2023 Nov 23;13:1236441. doi: 10.3389/fonc.2023.1236441 (PMC10704156; doi:10.3389/fonc.2023.1236441)
Supplement: Supplementary file 1 [file DataSheet_1.zip › Specification, Data sheets and Working sheets for all tables and figures/pROC Package code.txt]

library(pROC)

head(data)
bc<-read.xls("data",sep=',',header=TRUE)
names(bc)
roc1<- roc(bc$fy, bc$TNF)
plot(roc1)
plot(smooth(roc1),col="red")
plot(roc1,col="red",legacy.axes=T)
plot(roc1,col="red",legacy.axes=T,print.auc=TRUE)

plot(roc1,col="red",legacy.axes=T,print.auc=TRUE,print.thres=TRUE)
