# Supplementary material for: Exploration and validation of the Ki67, Her-2, and mutant P53 protein-based risk model, nomogram and lymph node metastasis model for predicting colorectal cancer progression and prognosis
Source: Front Oncol. 2023 Nov 23;13:1236441. doi: 10.3389/fonc.2023.1236441 (PMC10704156; doi:10.3389/fonc.2023.1236441)
Supplement: Supplementary file 1 [file DataSheet_1.zip › Specification, Data sheets and Working sheets for all tables and figures/rms Package code for calibration.txt]

library("rms")


head(data)

f300 <- cph(formula =  as.formula(paste("Surv(time, status) ~ ",paste(colnames(data)[4:7],collapse = "+"))),
            
data = (), x = T,y = T,surv = T, time.inc = 300) 
# 
cal300 <- calibrate(f300, cmethod = "KM", method = "boot", u = 300, m = 75, B = 1000) 
# 

f500 <- cph(formula =  as.formula(paste("Surv(time, status) ~ ",paste(colnames(data)[4:7],collapse = "+"))),
            
data = (), x = T,y = T,surv = T, time.inc = 500)
cal500 <- calibrate(f500, cmethod="KM", method="boot", u = 500, m = 75, B = 1000)


#
plot(cal300, lwd = 2, lty = 0, errbar.col = c("#2166AC"), bty = "l", xlim = c(0.3,0.7),ylim= c(0.3,0.8),
  xlab = "Nomogram-prediced OS (%)",
          ylab = "Observed OS (%)",
 col = c("#2166AC"),
  cex.lab=1.2,cex.axis=1, cex.main=1.2, cex.sub=0.6)
lines(cal300[,c('mean.predicted',"KM")],
      
          type = 'b', lwd = 1, col = c("#2166AC"), pch = 16)
mtext("")

plot(cal500, lwd = 2, lty = 0, errbar.col = c("#B2182B"),
     
          xlim = c(0.1,0.7), ylim = c(0.1,0.7), col = c("#B2182B"), add = T)
lines(cal500[,c('mean.predicted',"KM")],
      
          type = 'b', lwd = 1, col = c("#B2182B"), pch = 16)

abline(0,1, lwd = 2, lty = 3, col = c("#224444"))

legend("topleft")    
          legend = c("300-Day","500-Day"),  col =c("#2166AC","#B2182B"),  lwd = 2, cex = 1.2, bty = "n") 
