# Supplementary material for: Exploration and validation of the Ki67, Her-2, and mutant P53 protein-based risk model, nomogram and lymph node metastasis model for predicting colorectal cancer progression and prognosis
Source: Front Oncol. 2023 Nov 23;13:1236441. doi: 10.3389/fonc.2023.1236441 (PMC10704156; doi:10.3389/fonc.2023.1236441)
Supplement: Supplementary file 1 [file DataSheet_1.zip › Specification, Data sheets and Working sheets for all tables and figures/rms Package code for nomogram.txt]

library(rms)


pbc <- pbc[pbc$status %in% c(0, 1), ]

head(exp)

## id time status trt      age sex ascites hepato spiders edema bili chol albumin copper alk.phos    ast trig platelet protime stage

## 2    2 4500   0   1 56.44627   f       0      1       1   0.0  1.1  302    4.14     54   7394.8 113.52   88      221    10.6     3

## 5   5 1504      1   2 38.10541   f       0      1       1   0.0  3.4  279    3.53    143    671.0 113.15   72      136    10.9     3

## 7   7 1832      0   2 55.53457   f       0      1       0   0.0  1.0  322    4.09     52    824.0  60.45  213      204     9.7     3

## 13 13 3577      0   2 45.68925   f       0      0       0   0.0  0.7  281    3.85     40   1181.0  88.35  130      244    10.6     3

## 16 16 3672      0   2 40.44353   f       0      0       0   0.0  0.7  204    3.66     28    685.0  72.85   58      198    10.8     3

## 19 19 4232      0   1 49.56057   f       0      1       0   0.5  0.7  235    3.56     39   1881.0  93.00  123      209    11.0     3


ddist <- datadist(pbc)

options(datadist = 'ddist')


# f <- lrm(status ~ age + bili + copper + stage, data = pbc)
f  
# Frequencies of Missing Values Due to Each Variable

## status    age   bili copper  stage 

##      0      0      0     71      2 

## COX Regression Model


##  lrm(formula = status ~ age + bili + copper + stage, data = pbc)

##  Model Likelihood     Discrimination    Rank Discrim.    

##  Ratio Test            Indexes          Indexes    

##  Obs           186    LR chi2      26.67     R2       0.277    C       0.864    

##   0            167    d.f.             4     R2(4,186)0.115    Dxy     0.727   

##   1             19    Pr(> chi2) <0.0001    R2(4,51.2)0.358    gamma   0.728    

##  max |deriv| 2e-06                           Brier    0.080    tau-a   0.134    

##  
Coef    S.E.   Wald Z Pr(>|Z|)

##  Intercept -1.4859 1.5504 -0.96  0.3378 

##  age       -0.0842 0.0288 -2.92  0.0035  

##  bili       0.2208 0.1146  1.93  0.0541  

##  copper     0.0064 0.0033  1.93  0.0539  

##  stage      0.6617 0.3577  1.85  0.0643

nom <- nomogram(f, fun = plogis, funlabel = "Risk of Death")
plot(nom)

:
f <- psm(Surv(time,status) ~ age + bili + copper + stage, data =  pbc, dist='lognormal')


# med  <- Quantile(f)

# surv <- Survival(f)

nom <- nomogram(f,
 fun = list(function(x) med(lp = x, q = 0.5),
 function(x) surv(365, x),
  function(x) surv(365 * 3, x),
  function(x) surv(365 * 5, x)),
 funlabel = c("Median Survival Time", "1-year Survival Probability",
 "3-year Survival Probability",
  "5-year Survival Probability"),
fun.at = list(c(10000, 20000, 40000, 90000), c(0.8,  0.90, 0.95, 0.99),
  c(0.5, 0.7, 0.9),
 c(0.2, 0.4, 0.6, 0.8, 0.9)),
  lp = F) 
#¡°Linear Predictor¡±
