# Supplementary material for: Exploration and validation of the Ki67, Her-2, and mutant P53 protein-based risk model, nomogram and lymph node metastasis model for predicting colorectal cancer progression and prognosis
Source: Front Oncol. 2023 Nov 23;13:1236441. doi: 10.3389/fonc.2023.1236441 (PMC10704156; doi:10.3389/fonc.2023.1236441)
Supplement: Supplementary file 1 [file DataSheet_1.zip › Specification, Data sheets and Working sheets for all tables and figures/stdca.R Package code.txt]

library(stdca.R)
head(data)
#rt$three.years.Survival.Probabilitynew=c(1-(summary(survfit(f,newdata=rt),times=3)$surv))
#rt$five.years.Survival.Probabilitynew=c(1-(summary(survfit(f,newdata=rt),times=5)$surv))
#write.xls(rt,"DCA.Survival.xls")
#stdca(data=rt, outcome="fustat", ttoutcome="futime", timepoint=3, predictors="three.years.Survival.Probabilitynew", xstop=0.9, smooth=True)
#stdca(data=rt, outcome="fustat", ttoutcome="futime", timepoint=5, predictors="five.years.Survival.Probabilitynew", xstop=0.9, smooth=True)
