# Supplementary material for: Exploration and validation of the Ki67, Her-2, and mutant P53 protein-based risk model, nomogram and lymph node metastasis model for predicting colorectal cancer progression and prognosis
Source: Front Oncol. 2023 Nov 23;13:1236441. doi: 10.3389/fonc.2023.1236441 (PMC10704156; doi:10.3389/fonc.2023.1236441)
Supplement: Supplementary file 1 [file DataSheet_1.zip › Specification, Data sheets and Working sheets for all tables and figures/timeROC Package code.txt]

library(timeROC)


library(survival)


head(data)


time_roc_res <- timeROC(
  
T = data$time,
  
delta = data$censor,
 
marker = data$mayoscore5,
  
cause = 1,
  
weighting="marginal",
  
times = c(value * 365, value * 365, value * 365),
  
ROC = TRUE,
 
iid = TRUE
plot(time_roc_res, time=value * 365, 
col = "red", title = FALSE) 

plot(time_roc_res, time=value * 365, add=TRUE, col="blue")
plot(time_roc_res, time=value * 365, add=TRUE, col="green")

legend("bottomright",c("value Years" ,"value Years", "value Years"),
 col=c("red", "blue", "green"), lty=1, lwd=2)
