# Supplementary material for: Exploration and validation of the Ki67, Her-2, and mutant P53 protein-based risk model, nomogram and lymph node metastasis model for predicting colorectal cancer progression and prognosis
Source: Front Oncol. 2023 Nov 23;13:1236441. doi: 10.3389/fonc.2023.1236441 (PMC10704156; doi:10.3389/fonc.2023.1236441)
Supplement: Supplementary file 2 [file Table_1.xlsx]

## Sheet: Training Set
Patient	Sex	Age	Organization Differentiation	Tumor Location	dMMR/pMMR	T Stage	N Stage	TNM Stage	Vascular Invasion	Perineural Invasion	Ki-67 (%+)	Her-2 (+)	MutP53 (%+)	Mucinous carcinoma component	Signet ring cell component	Adenoma carcinogenesis	Survival status	Survival time (months)	Riskscore	Risk	Nomoscore
Patient 1	Male	64	Medium	Left hemicolon	pMMR	3	1	III	Yes	Yes	70	0	0	No	Yes	No	\	\	2.359	Low Risk	\
Patient 2	Female	73	Medium	Left hemicolon	pMMR	2	0	I	No	No	50	0	30	No	No	Yes	0	63	2.333	Low Risk	0.324105
Patient 3	Male	67	Low	Left hemicolon	pMMR	4	1	III	Yes	Yes	40	2	90	No	No	No	1	17	4.2572	High Risk	4.81309
Patient 4	Male	67	Low	Right hemicolon	pMMR	4	1	III	Yes	Yes	80	2	80	No	No	No	1	32	5.3892	High Risk	5.98131
Patient 5	Male	69	High	Left hemicolon	pMMR	1	0	I	No	No	30	2	2	No	No	Yes	0	76	2.0194	Low Risk	-1.02168
Patient 6	Male	57	High	Left hemicolon	pMMR	1	0	I	No	No	10	2	10	No	No	No	\	\	1.5182	Low Risk	\
Patient 7	Female	65	Low	Right hemicolon	dMMR	2	0	I	No	No	40	1	40	No	No	No	1	60	2.6946	Low Risk	0.988982
Patient 8	Male	82	Medium	Left hemicolon	pMMR	3	0	II	No	No	80	1	20	No	No	No	1	47	3.6106	Low Risk	1.72666
Patient 9	Female	80	Low	Right hemicolon	dMMR	3	0	II	No	No	70	1	5	No	Yes	No	0	56	2.9496	Low Risk	1.22077
Patient 10	Male	61	Low	Right hemicolon	dMMR	4	0	II	No	No	60	0	5	No	No	No	1	37	2.13	Low Risk	2.15525
Patient 11	Female	28	Low	Left hemicolon	pMMR	4	1	III	Yes	Yes	60	0	80	No	No	No	\	\	3.75	Low Risk	\
Patient 12	Male	47	Low	Right hemicolon	pMMR	4	1	III	Yes	Yes	60	2	40	Yes	No	No	1	7	3.8512	Low Risk	4.5937
Patient 13	Female	56	Medium	Left hemicolon	pMMR	2	0	I	No	No	40	0	20	Yes	No	No	\	\	1.78	Low Risk	\
Patient 14	Male	56	Low	Right hemicolon	dMMR	3	2	III	Yes	No	70	2	30	Yes	No	No	\	\	3.9722	High Risk	\
Patient 15	Male	66	Low	Right hemicolon	pMMR	3	2	III	Yes	Yes	70	2	90	No	Yes	No	1	29	5.2682	High Risk	4.59666
Patient 16	Male	60	High	Right hemicolon	pMMR	1	0	I	No	No	30	0	10	Yes	No	Yes	0	68	1.227	Low Risk	-1.45568
Patient 17	Male	79	Low	Left hemicolon	pMMR	4	2	III	Yes	No	80	0	70	No	No	No	1	26	4.208	High Risk	5.31441
Patient 18	Female	80	Low	Right hemicolon	dMMR	4	2	III	Yes	Yes	60	1	60	No	No	No	1	6	3.8006	Low Risk	5.38487
Patient 19	Female	62	Low	Right hemicolon	pMMR	4	1	III	Yes	No	70	1	50	No	No	No	1	24	3.9216	High Risk	4.64397
Patient 20	Male	58	Low	Right hemicolon	dMMR	3	2	III	Yes	No	50	2	90	No	No	No	0	62	4.5942	High Risk	4.21384
Patient 21	Female	77	Medium	Right hemicolon	pMMR	3	1	III	No	No	70	2	70	No	No	Yes	1	38	4.8362	High Risk	3.50584
Patient 22	Female	73	Medium	Left hemicolon	pMMR	2	0	I	No	No	40	0	80	No	No	No	\	\	3.076	Low Risk	\
Patient 23	Male	77	Medium	Rectum	pMMR	3	1	III	No	No	80	1	90	Yes	No	No	1	23	5.1226	High Risk	3.89312
Patient 24	Female	79	Medium	Left hemicolon	pMMR	2	0	I	No	No	30	0	90	No	No	No	0	66	2.955	Low Risk	1.07942
Patient 25	Female	67	Low	Rectum	pMMR	3	2	III	Yes	Yes	80	1	15	No	No	No	0	69	3.5026	Low Risk	3.169
Patient 26	Male	68	Low	Rectum	pMMR	2	1	III	Yes	No	70	0	60	No	No	No	\	\	3.655	Low Risk	\
Patient 27	Male	64	Medium	Rectum	pMMR	3	0	II	No	No	60	0	80	Yes	No	No	0	61	3.75	Low Risk	1.84635
Patient 28	Male	67	Medium	Rectum	pMMR	3	1	III	No	Yes	90	1	5	No	No	No	1	42	3.6236	Low Risk	2.55534
Patient 29	Male	51	Low	Right hemicolon	pMMR	3	0	II	No	No	70	1	70	No	No	No	1	49	4.3536	High Risk	2.17105
Patient 30	Male	81	Medium	Right hemicolon	pMMR	3	0	II	Yes	No	70	1	80	Yes	No	No	0	57	4.5696	High Risk	3.17717
Patient 31	Male	61	Medium	Left hemicolon	pMMR	3	0	II	No	No	50	1	40	No	No	No	\	\	3.0316	Low Risk	\
Patient 32	Male	60	Medium	Right hemicolon	pMMR	3	0	II	No	No	80	1	60	No	No	No	1	47	4.4746	High Risk	2.46763
Patient 33	Male	77	Medium	Left hemicolon	pMMR	3	0	II	Yes	No	60	2	90	Yes	No	Yes	\	\	4.9312	High Risk	\
Patient 34	Male	63	Medium	Right hemicolon	pMMR	3	0	II	No	No	50	2	60	No	No	No	\	\	3.9462	High Risk	\
Patient 35	Female	69	High	Left hemicolon	pMMR	2	0	I	No	No	90	0	0	No	No	No	1	56	3.033	Low Risk	1.40152
Patient 36	Male	64	Medium	Left hemicolon	pMMR	3	0	II	No	Yes	80	2	50	Yes	No	No	\	\	4.7412	High Risk	\
Patient 37	Male	58	Medium	Left hemicolon	pMMR	3	0	II	No	No	70	1	70	No	No	No	0	76	4.3536	High Risk	2.11255
Patient 38	Female	50	Medium	Right hemicolon	pMMR	3	0	II	No	No	60	2	90	No	No	No	1	28	4.9312	High Risk	2.72228
Patient 39	Female	68	Medium	Right hemicolon	pMMR	3	0	II	Yes	No	20	1	20	Yes	No	No	1	53	1.5886	Low Risk	0.574897
Patient 40	Female	71	Low	Left hemicolon	pMMR	3	0	II	No	No	40	2	80	No	No	No	1	37	4.0412	High Risk	1.83807
Patient 41	Male	51	Medium	Left hemicolon	pMMR	3	0	II	No	No	30	2	30	No	No	No	0	65	2.6242	Low Risk	0.623684
Patient 42	Male	79	Medium	Left hemicolon	pMMR	3	0	II	No	No	60	2	90	No	No	No	0	62	4.9312	High Risk	2.78516
Patient 43	Male	73	Medium	Left hemicolon	pMMR	3	0	II	Yes	Yes	70	2	10	No	No	No	\	\	3.5402	Low Risk	\
Patient 44	Female	50	Medium	Left hemicolon	dMMR	3	0	II	No	No	60	1	60	Yes	No	No	1	35	3.8006	Low Risk	1.75222
Patient 45	Female	72	Medium	Left hemicolon	pMMR	3	0	II	No	No	40	1	50	No	No	No	0	74	2.9106	Low Risk	1.02956
Patient 46	Male	60	High	Right hemicolon	dMMR	2	0	I	No	No	70	0	20	No	No	No	0	75	2.791	Low Risk	1.51277
Patient 47	Male	79	Low	Right hemicolon	pMMR	3	0	II	No	Yes	60	1	40	No	No	No	0	56	3.3686	Low Risk	1.6792
Patient 48	Male	61	Medium	Right hemicolon	dMMR	3	0	II	No	No	50	1	10	Yes	No	No	0	67	2.3836	Low Risk	0.9534
Patient 49	Male	60	Medium	Right hemicolon	dMMR	3	0	II	Yes	No	70	1	5	No	No	No	1	49	2.9496	Low Risk	1.71199
Patient 50	Male	66	Medium	Right hemicolon	pMMR	3	0	II	No	No	40	1	40	Yes	No	No	0	58	2.6946	Low Risk	1.12518
Patient 51	Male	47	Medium	Right hemicolon	pMMR	3	0	II	No	No	70	2	30	Yes	No	No	\	\	3.9722	High Risk	\
Patient 52	Female	62	Medium	Right hemicolon	pMMR	3	0	II	No	No	60	1	20	No	No	No	1	67	2.9366	Low Risk	1.19372
Patient 53	Female	55	Medium	Right hemicolon	pMMR	3	0	II	No	No	70	0	20	No	No	No	0	59	2.791	Low Risk	1.00813
Patient 54	Female	56	Medium	Right hemicolon	pMMR	3	0	II	No	Yes	60	1	60	No	No	No	\	\	3.8006	Low Risk	\
Patient 55	Female	48	Medium	Right hemicolon	pMMR	3	0	II	No	Yes	40	0	70	No	No	No	0	61	2.86	Low Risk	1.05472
Patient 56	Female	64	Medium	Right hemicolon	pMMR	3	0	II	No	No	70	1	40	Yes	No	No	1	47	3.7056	Low Risk	1.9112
Patient 57	Male	74	Medium	Right hemicolon	pMMR	2	0	I	No	No	20	0	20	No	No	Yes	0	61	1.106	Low Risk	-0.412331
Patient 58	Female	64	Medium	Right hemicolon	pMMR	3	0	II	Yes	No	40	1	70	Yes	No	No	1	63	3.3426	Low Risk	1.98064
Patient 59	Male	84	Medium	Rectum	pMMR	3	0	II	Yes	No	70	1	20	No	No	No	0	68	3.2736	Low Risk	1.94449
Patient 60	Male	75	Medium	Rectum	pMMR	3	0	II	Yes	No	60	1	80	No	No	No	\	\	4.2326	High Risk	\
Patient 61	Male	84	Low	Left hemicolon	pMMR	3	0	II	No	Yes	40	1	60	No	No	No	1	36	3.1266	Low Risk	1.29032
Patient 62	Male	57	Medium	Left hemicolon	pMMR	3	0	II	No	No	70	1	60	No	No	No	0	75	4.1376	High Risk	1.92541
Patient 63	Male	71	Medium	Left hemicolon	pMMR	3	0	II	Yes	No	70	1	40	No	No	No	0	64	3.7056	Low Risk	2.06961
Patient 64	Male	69	Medium	Left hemicolon	dMMR	3	0	II	No	No	80	2	30	No	No	No	0	55	4.3092	High Risk	2.31048
Patient 65	Female	49	Medium	Left hemicolon	pMMR	3	0	II	No	No	40	2	5	No	No	No	\	\	2.4212	Low Risk	\
Patient 66	Male	60	Low	Left hemicolon	pMMR	3	1	III	Yes	Yes	50	2	60	No	No	No	1	25	3.9462	High Risk	2.90252
Patient 67	Male	72	Medium	Right hemicolon	pMMR	4	1	III	Yes	No	80	2	80	No	No	No	1	16	5.3892	High Risk	6.08515
Patient 68	Female	68	Medium	Right hemicolon	pMMR	2	0	I	No	No	30	0	40	No	No	No	1	53	1.875	Low Risk	0.324069
Patient 69	Male	71	Low	Right hemicolon	pMMR	3	2	III	Yes	Yes	90	2	80	Yes	No	No	\	\	5.7262	High Risk	\
Patient 70	Male	61	Low	Right hemicolon	pMMR	4	2	III	Yes	Yes	30	2	90	No	No	No	\	\	3.9202	High Risk	\
Patient 71	Female	53	Medium	Right hemicolon	pMMR	1	1	III	No	No	80	1	90	No	No	No	0	57	5.1226	High Risk	2.2215
Patient 72	Female	71	Medium	Left hemicolon	pMMR	3	1	III	No	No	70	0	90	No	No	No	1	38	4.303	High Risk	2.96108
Patient 73	Male	68	Low	Right hemicolon	pMMR	3	1	III	Yes	No	60	1	90	No	No	No	0	56	4.4486	High Risk	3.57224
Patient 74	Female	63	High	Left hemicolon	pMMR	3	1	III	Yes	No	50	1	70	No	No	No	1	45	3.6796	Low Risk	3.09295
Patient 75	Male	68	Low	Left hemicolon	pMMR	3	1	III	No	Yes	70	2	70	No	No	No	1	40	4.8362	High Risk	3.34191
Patient 76	Male	66	Medium	Left hemicolon	pMMR	3	1	III	No	No	70	2	20	No	No	No	0	65	3.7562	Low Risk	2.49126
Patient 77	Male	80	Medium	Right hemicolon	pMMR	3	1	III	No	No	70	2	40	Yes	No	Yes	\	\	4.1882	High Risk	\
Patient 78	Male	67	Medium	Right hemicolon	pMMR	3	1	III	Yes	No	70	1	80	Yes	No	No	1	31	4.5696	High Risk	3.84076
Patient 79	Female	47	Medium	Left hemicolon	pMMR	3	0	II	No	Yes	80	0	90	Yes	No	No	1	42	4.64	High Risk	2.33923
Patient 80	Female	63	Medium	Right hemicolon	pMMR	3	1	III	No	No	80	1	5	Yes	No	Yes	1	37	3.2866	Low Risk	2.16506
Patient 81	Female	66	Medium	Right hemicolon	pMMR	3	1	III	No	No	60	1	60	Yes	No	No	\	\	3.8006	Low Risk	\
Patient 82	Male	50	High	Left hemicolon	pMMR	3	1	III	No	No	70	1	80	No	No	No	\	\	4.5696	High Risk	\
Patient 83	Male	68	Low	Left hemicolon	pMMR	3	1	III	No	No	60	2	80	No	No	No	1	46	4.7152	High Risk	3.18675
Patient 84	Male	55	Low	Left hemicolon	pMMR	3	1	III	Yes	Yes	70	2	2	No	No	Yes	0	59	3.3674	Low Risk	2.19215
Patient 85	Male	67	Medium	Left hemicolon	pMMR	3	1	III	Yes	No	80	1	70	No	No	No	1	33	4.6906	High Risk	3.6377
Patient 86	Male	51	Medium	Right hemicolon	pMMR	3	1	III	Yes	No	60	1	90	No	No	No	0	67	4.4486	High Risk	3.52494
Patient 87	Male	80	Medium	Right hemicolon	pMMR	3	1	III	No	No	70	2	30	Yes	No	Yes	\	\	3.9722	High Risk	\
Patient 88	Male	59	Medium	Left hemicolon	pMMR	3	1	III	Yes	No	70	2	90	No	No	No	1	42	5.2682	High Risk	4.03782
Patient 89	Male	70	Medium	Left hemicolon	dMMR	3	1	III	No	No	80	2	70	No	No	No	1	38	5.1732	High Risk	3.82598
Patient 90	Female	92	Medium	Right hemicolon	pMMR	3	0	II	No	Yes	50	1	60	No	No	No	1	50	3.4636	Low Risk	1.96485
Patient 91	Female	63	Low	Right hemicolon	pMMR	3	1	III	No	No	80	2	50	Yes	No	No	0	61	4.7412	High Risk	3.43667
Patient 92	Male	79	Medium	Right hemicolon	pMMR	3	1	III	No	No	50	2	70	Yes	No	No	1	27	4.1622	High Risk	3.25013
Patient 93	Male	60	Medium	Left hemicolon	pMMR	3	1	III	No	Yes	70	1	80	No	No	No	1	52	4.5696	High Risk	3.1598
Patient 94	Male	53	Medium	Left hemicolon	pMMR	3	1	III	Yes	No	40	1	80	Yes	No	No	\	\	3.5586	Low Risk	\
Patient 95	Male	70	Medium	Right hemicolon	pMMR	3	1	III	No	No	80	2	70	No	No	No	0	68	5.1732	High Risk	3.93159
Patient 96	Female	68	Medium	Right hemicolon	pMMR	3	1	III	No	No	80	1	90	No	No	No	1	42	5.1226	High Risk	3.84404
Patient 97	Male	59	Medium	Right hemicolon	pMMR	4	1	III	No	No	80	1	90	Yes	No	No	1	17	5.1226	High Risk	5.44138
Patient 98	Female	66	Low	Left hemicolon	pMMR	3	2	III	Yes	No	60	2	80	No	No	No	1	25	4.7152	High Risk	3.99363
Patient 99	Female	61	Medium	Left hemicolon	pMMR	3	2	III	No	No	70	1	20	Yes	No	Yes	\	\	3.2736	Low Risk	\
Patient 100	Female	66	Medium	Right hemicolon	pMMR	3	2	III	Yes	No	70	2	40	No	No	No	1	31	4.1882	High Risk	3.90913
Patient 101	Female	52	Low	Left hemicolon	pMMR	3	0	II	No	Yes	70	0	60	Yes	Yes	No	0	68	3.655	Low Risk	1.29179
Patient 102	Male	59	Low	Right hemicolon	pMMR	3	2	III	Yes	Yes	60	1	90	No	No	No	1	26	4.4486	High Risk	4.0279
Patient 103	Male	68	Medium	Left hemicolon	pMMR	3	2	III	No	No	70	3	50	Yes	Yes	No	1	43	4.8868	High Risk	3.8195
Patient 104	Male	64	Medium	Right hemicolon	pMMR	3	2	III	Yes	No	80	1	80	No	No	No	1	39	4.9066	High Risk	4.50861
Patient 105	Female	60	Low	Right hemicolon	pMMR	3	2	III	Yes	Yes	60	1	5	Yes	No	No	\	\	2.6126	Low Risk	\
Patient 106	Female	57	Low	Right hemicolon	pMMR	3	2	III	No	No	80	2	60	No	No	No	0	58	4.9572	High Risk	3.97678
Patient 107	Male	77	Low	Left hemicolon	pMMR	3	2	III	Yes	No	70	1	80	No	No	No	\	\	4.5696	High Risk	\
Patient 108	Female	64	Low	Left hemicolon	pMMR	3	2	III	Yes	No	80	2	90	No	No	No	1	41	5.6052	High Risk	4.70719
Patient 109	Female	30	Medium	Left hemicolon	pMMR	3	2	III	Yes	Yes	70	2	90	No	No	No	1	50	5.2682	High Risk	4.27844
Patient 110	Female	66	Medium	Left hemicolon	pMMR	3	2	III	No	No	70	2	20	Yes	No	Yes	0	65	3.7562	Low Risk	2.82758
Patient 111	Female	63	Low	Right hemicolon	pMMR	3	2	III	Yes	No	80	1	60	No	Yes	No	1	48	4.4746	High Risk	3.83273
Patient 112	Male	67	Medium	Left hemicolon	pMMR	1	0	I	No	No	60	0	5	No	No	Yes	0	86	2.13	Low Risk	-1.30135
Patient 113	Female	57	Medium	Rectum	pMMR	3	0	II	No	No	50	0	0	No	No	No	\	\	1.685	Low Risk	\
Patient 114	Female	57	Medium	Right hemicolon	pMMR	3	2	III	Yes	Yes	50	1	80	No	No	No	\	\	3.8956	High Risk	\
Patient 115	Male	68	Low	Right hemicolon	pMMR	2	1	III	No	No	30	3	10	Yes	No	Yes	\	\	2.6748	Low Risk	\
Patient 116	Male	69	High	Right hemicolon	pMMR	2	1	III	Yes	Yes	60	3	5	No	No	No	1	22	3.5778	Low Risk	3.33253
Patient 117	Female	60	Medium	Left hemicolon	dMMR	3	2	III	No	Yes	60	3	70	Yes	No	No	1	35	4.9818	High Risk	4.15353
Patient 118	Female	65	Medium	Right hemicolon	pMMR	4	1	III	Yes	No	60	1	80	No	No	No	1	18	4.2326	High Risk	5.04051
Patient 119	Male	51	Medium	Right hemicolon	pMMR	4	1	III	Yes	No	70	1	10	Yes	No	No	1	26	3.0576	Low Risk	4.0351
Patient 120	Male	69	Medium	Left hemicolon	pMMR	3	0	II	No	No	70	2	60	No	No	No	0	66	4.6202	High Risk	2.43528
Patient 121	Male	52	Medium	Left hemicolon	pMMR	3	0	II	No	No	40	2	5	No	No	No	\	\	2.4212	Low Risk	\
Patient 122	Male	48	Medium	Right hemicolon	pMMR	3	0	II	Yes	Yes	50	2	80	Yes	No	No	0	73	4.3782	High Risk	2.76518
Patient 123	Male	71	Medium	Right hemicolon	pMMR	3	0	II	No	No	70	2	10	Yes	No	No	\	\	3.5402	Low Risk	\
Patient 124	Female	63	Medium	Rectum	pMMR	3	0	II	No	Yes	30	0	70	No	No	No	\	\	2.523	Low Risk	\
Patient 125	Female	46	Medium	Left hemicolon	dMMR	3	0	II	No	No	70	2	20	Yes	No	No	1	54	3.7562	Low Risk	1.6781
Patient 126	Female	48	Low	Left hemicolon	dMMR	3	0	II	No	No	40	2	40	No	No	No	0	81	3.1772	Low Risk	1.0421
Patient 127	Female	69	Low	Left hemicolon	pMMR	3	0	II	Yes	No	60	2	10	Yes	No	No	0	60	3.2032	Low Risk	1.56375
Patient 128	Male	72	Medium	Left hemicolon	dMMR	3	0	II	No	No	40	2	5	Yes	No	No	1	53	2.4212	Low Risk	0.850977
Patient 129	Male	46	Medium	Left hemicolon	pMMR	3	0	II	No	Yes	60	2	40	No	No	No	\	\	3.8512	Low Risk	\
Patient 130	Female	66	Medium	Left hemicolon	pMMR	3	0	II	Yes	No	60	2	5	No	No	No	1	62	3.0952	Low Risk	1.49323
Patient 131	Female	65	Medium	Left hemicolon	pMMR	3	0	II	No	No	70	1	5	No	No	No	0	71	2.9496	Low Risk	0.99588
Patient 132	Male	86	Medium	Left hemicolon	pMMR	3	0	II	No	No	40	1	90	No	No	No	\	\	3.7746	Low Risk	\
Patient 133	Female	61	Medium	Left hemicolon	pMMR	3	0	II	No	No	60	1	50	No	No	No	0	56	3.5846	Low Risk	1.48082
Patient 134	Male	67	Low	Right hemicolon	pMMR	3	0	II	No	No	60	1	30	Yes	Yes	No	0	63	3.1526	Low Risk	1.22757
Patient 135	Female	78	Medium	Rectum	pMMR	3	0	II	No	No	60	0	60	No	No	No	0	64	3.318	Low Risk	1.52939
Patient 136	Male	52	Low	Right hemicolon	pMMR	3	0	II	No	Yes	70	2	50	No	No	No	1	37	4.4042	High Risk	2.27767
Patient 137	Male	71	Low	Right hemicolon	pMMR	3	0	II	No	Yes	60	2	50	No	No	No	1	38	4.0672	High Risk	2.17889
Patient 138	Male	77	Medium	Right hemicolon	pMMR	3	0	II	No	No	60	1	10	Yes	No	No	0	61	2.7206	Low Risk	1.24994
Patient 139	Male	67	Medium	Right hemicolon	pMMR	3	0	II	No	No	50	1	30	No	No	Yes	0	58	2.8156	Low Risk	0.981145
Patient 140	Male	74	Medium	Right hemicolon	pMMR	3	0	II	Yes	No	70	2	20	Yes	No	No	\	\	3.7562	Low Risk	\
Patient 141	Male	65	Medium	Right hemicolon	pMMR	3	0	II	No	No	60	2	5	Yes	No	No	\	\	3.0952	Low Risk	\
Patient 142	Male	66	Medium	Right hemicolon	pMMR	3	0	II	No	No	50	2	5	No	No	No	\	\	2.7582	Low Risk	\
Patient 143	Female	64	Medium	Right hemicolon	pMMR	3	0	II	No	No	60	1	90	No	No	No	1	52	4.4486	High Risk	2.4567
Patient 144	Female	66	Medium	Right hemicolon	dMMR	3	0	II	No	No	40	2	60	Yes	No	No	0	61	3.6092	Low Risk	1.98178
Patient 145	Female	77	Low	Right hemicolon	dMMR	3	0	II	No	Yes	70	1	50	No	No	No	0	65	3.9216	High Risk	2.21945
Patient 146	Male	55	Medium	Rectum	pMMR	1	0	I	No	No	40	1	90	No	No	Yes	0	72	3.7746	Low Risk	0.0474154
Patient 147	Male	71	Low	Left hemicolon	pMMR	4	0	II	Yes	No	20	2	60	Yes	No	No	1	52	2.9352	Low Risk	2.97801
Patient 148	Male	34	Medium	Left hemicolon	pMMR	1	0	I	No	Yes	80	2	90	No	No	No	0	75	5.6052	High Risk	1.49093
Patient 149	Male	60	Medium	Left hemicolon	pMMR	3	2	III	No	No	90	2	80	No	Yes	No	1	11	5.7262	High Risk	4.36915
Patient 150	Female	65	Medium	Right hemicolon	pMMR	3	1	III	No	No	70	2	70	Yes	No	No	1	26	4.8362	High Risk	3.64608
Patient 151	Male	65	Low	Left hemicolon	pMMR	3	1	III	No	Yes	80	2	80	Yes	No	No	\	\	5.3892	High Risk	\
Patient 152	Male	70	Medium	Right hemicolon	pMMR	3	1	III	Yes	No	70	2	90	Yes	No	No	1	34	5.2682	High Risk	4.44381
Patient 153	Female	67	Medium	Left hemicolon	pMMR	3	1	III	Yes	No	50	3	80	No	No	No	0	55	4.8608	High Risk	3.75064
Patient 154	Male	80	Low	Left hemicolon	pMMR	3	1	III	Yes	Yes	80	2	80	Yes	No	No	1	30	5.3892	High Risk	4.34376
Patient 155	Male	61	Low	Left hemicolon	pMMR	3	1	III	No	Yes	70	3	80	No	No	No	\	\	5.5348	High Risk	\
Patient 156	Male	51	Low	Right hemicolon	dMMR	3	2	III	Yes	Yes	80	3	1	No	No	No	\	\	4.1654	High Risk	\
Patient 157	Male	61	Low	Rectum	pMMR	3	1	III	No	No	60	2	0	No	Yes	No	1	48	2.9872	Low Risk	1.63581
Patient 158	Female	65	Low	Left hemicolon	pMMR	3	2	III	Yes	No	80	2	70	No	No	No	1	43	5.1732	High Risk	4.36111
Patient 159	Male	45	Low	Right hemicolon	pMMR	4	1	III	No	No	80	2	5	Yes	No	No	1	29	3.7692	Low Risk	4.0837
Patient 160	Female	49	Medium	Left hemicolon	pMMR	2	0	I	No	No	40	3	20	No	No	No	0	67	3.2278	Low Risk	1.02201
Patient 161	Male	83	Low	Left hemicolon	pMMR	3	0	II	Yes	No	80	1	70	No	No	No	\	\	4.6906	High Risk	\
Patient 162	Male	84	Low	Right hemicolon	dMMR	3	0	II	Yes	No	50	0	20	Yes	No	No	\	\	2.117	Low Risk	\
Patient 163	Male	33	Low	Left hemicolon	pMMR	3	0	II	No	No	70	0	60	Yes	No	No	1	49	3.655	Low Risk	1.25623
Patient 164	Male	67	Low	Right hemicolon	dMMR	3	0	II	No	Yes	60	1	30	No	No	No	\	\	3.1526	Low Risk	\
Patient 165	Female	54	Low	Left hemicolon	pMMR	3	0	II	Yes	No	40	0	80	No	No	No	0	58	3.076	Low Risk	1.25223
Patient 166	Female	64	Medium	Right hemicolon	dMMR	3	0	II	Yes	No	80	1	5	No	No	No	0	65	3.2866	Low Risk	1.99977
Patient 167	Female	77	Medium	Left hemicolon	pMMR	3	0	II	Yes	No	70	0	30	No	No	No	0	62	3.007	Low Risk	1.52401
Patient 168	Male	71	Medium	Rectum	pMMR	2	1	III	No	No	80	0	20	No	No	No	1	43	3.128	Low Risk	2.07707
Patient 169	Male	53	Medium	Right hemicolon	pMMR	3	0	II	No	No	80	0	40	Yes	No	No	1	47	3.56	Low Risk	1.71515
Patient 170	Male	75	Medium	Left hemicolon	pMMR	3	0	II	No	Yes	70	0	90	No	No	No	\	\	4.303	High Risk	\
Patient 171	Male	55	Medium	Right hemicolon	pMMR	3	0	II	No	Yes	60	1	90	Yes	No	No	1	39	4.4486	High Risk	2.52074
Patient 172	Male	60	Medium	Left hemicolon	pMMR	3	0	II	Yes	No	60	1	30	No	No	No	1	49	3.1526	Low Risk	1.5112
Patient 173	Male	59	Medium	Right hemicolon	pMMR	3	0	II	Yes	No	70	1	30	Yes	No	No	0	61	3.4896	Low Risk	2.08174
Patient 174	Male	68	Medium	Left hemicolon	pMMR	3	0	II	No	No	60	0	60	No	No	No	1	50	3.318	Low Risk	1.35434
Patient 175	Male	65	Medium	Left hemicolon	pMMR	3	0	II	Yes	No	70	0	40	No	No	No	\	\	3.223	Low Risk	\
Patient 176	Female	63	Medium	Right hemicolon	pMMR	3	0	II	Yes	No	40	0	5	Yes	No	No	0	68	1.456	Low Risk	0.418801
Patient 177	Female	86	Medium	Left hemicolon	pMMR	3	0	II	No	Yes	70	1	40	Yes	No	No	\	\	3.7056	Low Risk	\
Patient 178	Female	53	Medium	Right hemicolon	pMMR	3	0	II	No	No	70	1	30	No	No	No	0	72	3.4896	Low Risk	1.5642
Patient 179	Male	72	Low	Rectum	pMMR	3	1	III	Yes	Yes	60	1	50	No	No	No	1	56	3.5846	Low Risk	2.82593
Patient 180	Female	56	Medium	Right hemicolon	dMMR	3	0	II	No	No	70	1	50	Yes	No	No	1	52	3.9216	High Risk	2.14489
Patient 181	Female	56	Medium	Left hemicolon	dMMR	3	0	II	No	No	60	1	30	No	No	No	0	57	3.1526	Low Risk	1.20947
Patient 182	Female	89	Low	Right hemicolon	pMMR	3	0	II	Yes	No	60	1	5	No	No	No	0	63	2.6126	Low Risk	1.4365
Patient 183	Female	58	Medium	Right hemicolon	pMMR	3	0	II	Yes	No	40	0	50	No	No	No	\	\	2.428	Low Risk	\
Patient 184	Male	67	Low	Left hemicolon	pMMR	3	0	II	No	Yes	60	0	70	No	No	No	1	47	3.534	Low Risk	1.46583
Patient 185	Female	67	Low	Left hemicolon	pMMR	3	0	II	No	No	70	1	60	Yes	Yes	No	1	40	4.1376	High Risk	1.77427
Patient 186	Female	56	Low	Left hemicolon	dMMR	3	0	II	No	No	50	1	5	No	No	No	0	58	2.2756	Low Risk	0.375363
Patient 187	Female	63	Low	Left hemicolon	pMMR	3	0	II	Yes	Yes	50	0	80	No	No	No	0	55	3.413	Low Risk	1.6697
Patient 188	Female	69	Low	Left hemicolon	pMMR	3	0	II	Yes	No	50	0	20	No	No	No	0	73	2.117	Low Risk	0.604036
Patient 189	Male	66	Medium	Left hemicolon	pMMR	3	0	II	Yes	No	60	1	30	Yes	No	No	\	\	3.1526	Low Risk	\
Patient 190	Male	61	Medium	Rectum	pMMR	3	0	II	No	Yes	60	0	60	No	No	No	0	65	3.318	Low Risk	1.45236
Patient 191	Male	76	Medium	Left hemicolon	pMMR	3	0	II	Yes	No	60	1	40	No	No	No	1	59	3.3686	Low Risk	1.83929
Patient 192	Male	63	Medium	Left hemicolon	pMMR	3	0	II	No	No	40	1	20	No	No	No	0	63	2.2626	Low Risk	0.438887
Patient 193	Male	52	Medium	Left hemicolon	pMMR	3	0	II	No	No	70	1	5	No	No	No	\	\	2.9496	Low Risk	\
Patient 194	Male	75	Medium	Left hemicolon	pMMR	3	0	II	No	No	60	0	30	No	No	No	0	68	2.67	Low Risk	0.886884
Patient 195	Male	63	Medium	Left hemicolon	pMMR	3	0	II	No	No	80	0	90	No	No	No	1	51	4.64	High Risk	2.3952
Patient 196	Male	60	Medium	Left hemicolon	pMMR	3	0	II	No	No	40	1	50	No	No	No	0	70	2.9106	Low Risk	0.943924
Patient 197	Male	64	Medium	Left hemicolon	pMMR	3	0	II	No	No	60	1	0	No	No	No	\	\	2.5046	Low Risk	\
Patient 198	Female	76	Medium	Left hemicolon	pMMR	3	0	II	No	Yes	60	1	60	Yes	No	No	0	56	3.8006	Low Risk	1.921
Patient 199	Female	81	Medium	Left hemicolon	pMMR	3	0	II	No	No	50	1	40	No	No	No	0	64	3.0316	Low Risk	1.2137
Patient 200	Female	64	Medium	Left hemicolon	pMMR	3	0	II	Yes	No	90	0	5	Yes	No	No	1	48	3.141	Low Risk	1.57803
Patient 201	Male	54	Low	Rectum	pMMR	3	0	II	No	No	70	0	80	No	No	No	\	\	4.087	High Risk	\
Patient 202	Female	67	Medium	Left hemicolon	pMMR	3	0	II	Yes	No	70	1	70	Yes	No	No	\	\	4.3536	High Risk	\
Patient 203	Female	52	Medium	Left hemicolon	pMMR	3	0	II	Yes	Yes	40	0	60	No	No	No	\	\	2.644	Low Risk	\
Patient 204	Female	65	Medium	Left hemicolon	pMMR	3	0	II	Yes	No	70	0	70	Yes	No	No	\	\	3.871	Low Risk	\
Patient 205	Female	81	Medium	Left hemicolon	pMMR	3	0	II	No	No	70	1	15	No	No	No	0	67	3.1656	Low Risk	1.32396
Patient 206	Female	62	Medium	Left hemicolon	pMMR	3	0	II	No	No	90	0	30	Yes	No	No	0	86	3.681	Low Risk	1.63545
Patient 207	Female	72	Medium	Left hemicolon	pMMR	3	0	II	No	No	30	1	30	Yes	No	No	0	57	2.1416	Low Risk	0.462669
Patient 208	Female	73	Medium	Left hemicolon	pMMR	3	0	II	No	No	60	1	70	Yes	No	No	0	55	4.0166	High Risk	2.01496
Patient 209	Female	61	Medium	Left hemicolon	pMMR	3	0	II	Yes	No	60	0	5	No	No	No	0	62	2.13	Low Risk	0.652006
Patient 210	Female	56	Medium	Left hemicolon	pMMR	3	0	II	No	No	60	0	40	Yes	No	No	1	53	2.886	Low Risk	0.924879
Patient 211	Female	34	Low	Left hemicolon	dMMR	3	0	II	No	No	70	0	10	Yes	Yes	Yes	\	\	2.575	Low Risk	\
Patient 212	Female	57	Medium	Rectum	pMMR	3	0	II	No	No	60	2	40	No	No	No	0	70	3.8512	Low Risk	1.77083
Patient 213	Female	88	Low	Right hemicolon	dMMR	3	0	II	Yes	Yes	40	2	5	Yes	No	No	\	\	2.4212	Low Risk	\
Patient 214	Male	58	Low	Right hemicolon	pMMR	3	0	II	No	No	60	2	40	No	No	No	1	48	3.8512	Low Risk	1.82341
Patient 215	Male	53	Low	Right hemicolon	dMMR	3	0	II	No	No	50	2	30	No	No	No	0	59	3.2982	Low Risk	1.45249
Patient 216	Male	48	Medium	Right hemicolon	pMMR	3	0	II	Yes	No	70	2	5	Yes	No	No	1	50	3.4322	Low Risk	1.93115
Patient 217	Male	60	Low	Right hemicolon	pMMR	3	0	II	No	Yes	40	0	10	Yes	No	No	0	67	1.564	Low Risk	0.0816024
Patient 218	Male	65	Low	Right hemicolon	pMMR	3	0	II	No	No	30	1	20	Yes	No	No	\	\	1.9256	Low Risk	\
Patient 219	Female	76	Medium	Right hemicolon	pMMR	3	0	II	No	No	60	0	50	No	No	No	0	56	3.102	Low Risk	1.46137
Patient 220	Female	51	Medium	Right hemicolon	pMMR	3	0	II	No	No	50	0	0	Yes	No	No	0	63	1.685	Low Risk	0.126342
Patient 221	Female	75	Low	Right hemicolon	pMMR	3	0	II	Yes	Yes	50	2	50	No	No	No	1	48	3.7302	Low Risk	2.28019
Patient 222	Female	61	Low	Right hemicolon	pMMR	3	0	II	Yes	Yes	40	2	30	No	No	No	1	56	2.9612	Low Risk	1.51585
Patient 223	Female	69	Medium	Left hemicolon	pMMR	1	0	I	No	No	60	0	0	No	No	No	0	79	2.022	Low Risk	-1.21144
Patient 224	Female	57	Medium	Rectum	pMMR	3	0	II	No	Yes	70	0	90	Yes	No	No	\	\	4.303	High Risk	\
Patient 225	Male	64	Low	Right hemicolon	dMMR	3	0	II	Yes	No	60	2	10	No	No	No	\	\	3.2032	Low Risk	\
Patient 226	Male	62	Medium	Right hemicolon	pMMR	3	0	II	No	No	50	2	20	No	No	No	1	45	3.0822	Low Risk	1.34064
Patient 227	Male	59	Medium	Right hemicolon	pMMR	3	0	II	No	Yes	50	0	60	Yes	No	No	0	61	2.981	Low Risk	1.35067
Patient 228	Male	71	Medium	Right hemicolon	pMMR	3	0	II	Yes	No	60	0	90	No	No	No	1	43	3.966	High Risk	2.52061
Patient 229	Male	50	Medium	Right hemicolon	pMMR	3	0	II	Yes	No	70	1	60	No	No	No	1	39	4.1376	High Risk	2.4645
Patient 230	Male	70	Medium	Right hemicolon	pMMR	3	0	II	No	No	60	1	5	Yes	No	No	0	61	2.6126	Low Risk	1.09529
Patient 231	Male	63	Medium	Right hemicolon	pMMR	3	0	II	Yes	No	60	0	60	No	No	No	\	\	3.318	Low Risk	\
Patient 232	Male	53	Medium	Right hemicolon	pMMR	3	0	II	No	Yes	50	0	50	No	No	No	0	77	2.765	Low Risk	1.05065
Patient 233	Male	71	Medium	Right hemicolon	pMMR	3	0	II	No	Yes	60	1	10	No	No	No	\	\	2.7206	Low Risk	\
Patient 234	Male	73	Medium	Right hemicolon	pMMR	3	0	II	No	No	60	0	5	No	No	No	0	68	2.13	Low Risk	0.660459
Patient 235	Male	62	Low	Rectum	pMMR	4	2	III	Yes	No	50	0	5	No	No	No	1	38	1.793	Low Risk	3.27563
Patient 236	Male	59	Medium	Right hemicolon	pMMR	3	0	II	No	No	40	1	40	Yes	No	No	\	\	2.6946	Low Risk	\
Patient 237	Male	67	Medium	Right hemicolon	pMMR	3	0	II	No	Yes	60	1	5	No	No	No	\	\	2.6126	Low Risk	\
Patient 238	Male	63	Medium	Right hemicolon	pMMR	3	0	II	No	No	70	0	0	No	No	No	\	\	2.359	Low Risk	\
Patient 239	Male	61	Medium	Right hemicolon	pMMR	3	0	II	Yes	Yes	70	0	30	No	No	No	1	54	3.007	Low Risk	1.6931
Patient 240	Female	57	Medium	Right hemicolon	pMMR	3	0	II	No	No	40	0	40	Yes	No	No	0	59	2.212	Low Risk	0.616378
Patient 241	Female	49	Medium	Right hemicolon	dMMR	3	0	II	No	No	40	1	5	No	No	No	0	67	1.9386	Low Risk	0.381444
Patient 242	Female	68	Medium	Right hemicolon	pMMR	3	0	II	Yes	Yes	70	1	50	No	No	No	0	55	3.9216	High Risk	2.48436
Patient 243	Female	75	Medium	Right hemicolon	pMMR	3	0	II	No	No	50	1	30	No	No	No	0	71	2.8156	Low Risk	1.2163
Patient 244	Female	84	Medium	Right hemicolon	pMMR	3	0	II	Yes	Yes	70	0	40	No	No	No	1	51	3.223	Low Risk	2.05984
Patient 245	Female	54	Medium	Right hemicolon	pMMR	3	0	II	No	No	60	1	30	No	No	No	\	\	3.1526	Low Risk	\
Patient 246	Male	50	Medium	Rectum	pMMR	3	0	II	No	No	50	2	5	No	No	No	0	59	2.7582	Low Risk	0.832764
Patient 247	Female	64	Medium	Right hemicolon	pMMR	3	0	II	No	Yes	70	0	0	No	No	No	\	\	2.359	Low Risk	\
Patient 248	Female	75	Medium	Right hemicolon	pMMR	3	0	II	No	No	70	1	50	No	No	No	1	48	3.9216	High Risk	2.1264
Patient 249	Male	57	Medium	Right hemicolon	pMMR	3	0	II	No	No	50	1	10	Yes	No	No	0	58	2.3836	Low Risk	0.784701
Patient 250	Female	67	Low	Left hemicolon	pMMR	3	0	II	No	No	40	1	10	No	No	No	0	63	2.0466	Low Risk	0.15917
Patient 251	Male	82	Medium	Left hemicolon	pMMR	3	0	II	Yes	No	80	0	5	No	No	No	0	70	2.804	Low Risk	1.43107
Patient 252	Male	83	Medium	Left hemicolon	pMMR	3	0	II	No	Yes	30	1	5	No	No	No	0	66	1.6016	Low Risk	0.138478
Patient 253	Male	63	Medium	Left hemicolon	pMMR	3	0	II	No	No	50	0	60	No	No	No	1	52	2.981	Low Risk	1.03004
Patient 254	Female	67	Medium	Left hemicolon	pMMR	3	0	II	No	No	30	0	5	No	No	No	\	\	1.119	Low Risk	\
Patient 255	Male	63	Medium	Left hemicolon	pMMR	3	0	II	Yes	No	50	0	5	No	No	No	0	67	1.793	Low Risk	0.420605
Patient 256	Male	56	Medium	Left hemicolon	pMMR	3	0	II	No	No	60	1	40	No	No	No	0	57	3.3686	Low Risk	1.28322
Patient 257	Male	56	Medium	Rectum	pMMR	3	0	II	No	No	60	0	5	Yes	No	No	0	62	2.13	Low Risk	0.438111
Patient 258	Male	57	Medium	Left hemicolon	pMMR	3	0	II	No	Yes	60	1	10	No	No	No	0	60	2.7206	Low Risk	0.814975
Patient 259	Male	69	Low	Left hemicolon	pMMR	4	0	II	No	No	40	1	80	No	No	No	1	49	3.5586	Low Risk	3.03815
Patient 260	Male	55	Medium	Left hemicolon	pMMR	4	0	II	No	No	40	0	90	No	No	Yes	\	\	3.292	Low Risk	\
Patient 261	Female	58	Medium	Left hemicolon	pMMR	4	0	II	No	No	60	0	5	No	No	No	\	\	2.13	Low Risk	\
Patient 262	Female	53	Medium	Left hemicolon	pMMR	1	0	I	Yes	No	20	0	10	No	No	No	0	65	0.89	Low Risk	-1.92514
Patient 263	Male	51	High	Right hemicolon	pMMR	1	0	I	No	No	80	0	5	No	No	No	0	75	2.804	Low Risk	-0.121364
Patient 264	Male	62	Medium	Left hemicolon	pMMR	1	0	I	No	No	20	0	20	No	No	Yes	0	57	1.106	Low Risk	-2.19096
Patient 265	Female	54	Medium	Right hemicolon	pMMR	2	0	I	No	No	40	0	0	No	No	No	0	64	1.348	Low Risk	-0.241136
Patient 266	Male	62	Medium	Left hemicolon	pMMR	4	0	II	No	No	50	0	90	No	No	No	\	\	3.629	Low Risk	\
Patient 267	Male	57	Medium	Left hemicolon	pMMR	4	0	II	No	No	60	1	50	Yes	No	No	1	46	3.5846	Low Risk	3.12514
Patient 268	Male	62	Medium	Rectum	pMMR	2	1	III	No	Yes	80	1	10	No	No	No	1	47	3.3946	Low Risk	2.26747
Patient 269	Female	57	Medium	Right hemicolon	pMMR	4	0	II	Yes	No	70	1	70	No	No	No	1	42	4.3536	High Risk	4.26978
Patient 270	Female	55	Medium	Left hemicolon	pMMR	4	0	II	Yes	No	70	0	40	Yes	No	No	0	56	3.223	Low Risk	3.14982
Patient 271	Male	71	Medium	Left hemicolon	pMMR	4	0	II	No	Yes	50	0	90	No	No	No	0	59	3.629	Low Risk	3.28291
Patient 272	Male	73	Medium	Left hemicolon	pMMR	2	1	III	No	No	60	0	70	No	No	No	1	44	3.534	Low Risk	2.32174
Patient 273	Female	77	Medium	Left hemicolon	pMMR	2	1	III	No	No	60	0	70	No	No	No	0	56	3.534	Low Risk	2.33221
Patient 274	Female	78	Low	Right hemicolon	pMMR	2	1	III	Yes	No	80	3	60	No	No	Yes	1	26	5.4398	High Risk	4.21516
Patient 275	Male	75	Low	Left hemicolon	pMMR	3	1	III	Yes	Yes	60	2	90	No	No	No	1	31	4.9312	High Risk	3.854
Patient 276	Male	52	Low	Left hemicolon	pMMR	3	1	III	No	No	80	3	60	Yes	No	Yes	1	29	5.4398	High Risk	3.51147
Patient 277	Male	81	Low	Right hemicolon	pMMR	3	1	III	Yes	Yes	40	0	90	No	No	No	0	56	3.292	Low Risk	2.79824
Patient 278	Female	60	Low	Right hemicolon	pMMR	3	1	III	Yes	Yes	80	2	90	No	Yes	No	1	40	5.6052	High Risk	4.30584
Patient 279	Female	44	Medium	Rectum	pMMR	3	1	III	No	No	90	0	60	No	No	No	1	51	4.329	High Risk	2.83698
Patient 280	Male	62	Medium	Right hemicolon	pMMR	3	1	III	No	No	80	0	90	No	No	No	1	38	4.64	High Risk	3.41766
Patient 281	Female	68	High	Left hemicolon	pMMR	3	1	III	No	No	70	2	50	Yes	No	Yes	0	63	4.4042	High Risk	3.24684
Patient 282	Male	59	Low	Left hemicolon	pMMR	3	1	III	Yes	Yes	50	1	80	No	No	No	1	37	3.8956	High Risk	2.85149
Patient 283	Male	55	Low	Left hemicolon	pMMR	3	1	III	Yes	Yes	60	0	30	No	No	No	\	\	2.67	Low Risk	\
Patient 284	Male	80	Low	Left hemicolon	pMMR	3	1	III	Yes	Yes	70	0	1	No	No	No	\	\	2.3806	Low Risk	\
Patient 285	Female	68	Low	Left hemicolon	pMMR	3	1	III	Yes	Yes	50	0	5	Yes	No	No	0	61	1.793	Low Risk	1.24465
Patient 286	Male	64	Medium	Left hemicolon	pMMR	3	1	III	Yes	Yes	40	1	80	No	No	No	1	48	3.5586	Low Risk	2.7336
Patient 287	Female	49	Medium	Left hemicolon	pMMR	3	1	III	No	Yes	80	1	60	Yes	No	No	1	42	4.4746	High Risk	3.01705
Patient 288	Male	51	Medium	Left hemicolon	pMMR	3	1	III	No	No	20	1	2	Yes	No	No	0	64	1.1998	Low Risk	0.312612
Patient 289	Male	69	Low	Right hemicolon	pMMR	3	1	III	Yes	No	80	0	80	No	No	No	1	36	4.424	High Risk	3.56139
Patient 290	Female	67	Low	Rectum	pMMR	3	2	III	Yes	Yes	80	2	90	No	No	No	1	35	5.6052	High Risk	4.89918
Patient 291	Male	63	Low	Right hemicolon	pMMR	3	1	III	Yes	No	80	2	80	No	No	No	1	42	5.3892	High Risk	4.29926
Patient 292	Female	62	Low	Right hemicolon	pMMR	3	1	III	Yes	No	60	2	80	No	No	No	1	49	4.7152	High Risk	3.70812
Patient 293	Female	65	Medium	Right hemicolon	pMMR	3	1	III	Yes	Yes	80	2	70	No	No	No	1	37	5.1732	High Risk	4.28122
Patient 294	Female	53	Low	Left hemicolon	pMMR	3	1	III	No	No	50	0	50	Yes	No	No	\	\	2.765	Low Risk	\
Patient 295	Female	64	Low	Left hemicolon	pMMR	3	1	III	No	No	50	0	90	No	No	No	0	62	3.629	Low Risk	2.22824
Patient 296	Male	66	Low	Right hemicolon	pMMR	4	1	III	Yes	Yes	50	2	80	No	No	No	1	41	4.3782	High Risk	5.13998
Patient 297	Female	63	Low	Left hemicolon	pMMR	3	2	III	Yes	Yes	60	0	90	No	No	No	1	46	3.966	High Risk	3.40452
Patient 298	Female	49	Low	Right hemicolon	pMMR	3	2	III	Yes	Yes	90	2	60	No	No	No	1	21	5.2942	High Risk	4.60264
Patient 299	Female	73	Low	Right hemicolon	pMMR	3	2	III	No	No	90	0	0	No	No	No	1	52	3.033	Low Risk	2.54373
Patient 300	Male	40	Low	Left hemicolon	pMMR	3	2	III	Yes	Yes	60	0	80	No	No	No	\	\	3.75	Low Risk	\
Patient 301	Female	80	Low	Rectum	pMMR	3	2	III	No	Yes	50	2	90	No	Yes	No	1	43	4.5942	High Risk	3.64982
Patient 302	Male	29	Low	Left hemicolon	pMMR	3	2	III	Yes	Yes	70	0	90	Yes	Yes	No	0	55	4.303	High Risk	3.28393
Patient 303	Male	57	Low	Left hemicolon	pMMR	3	2	III	Yes	Yes	50	2	70	No	No	No	\	\	4.1622	High Risk	\
Patient 304	Male	54	Low	Left hemicolon	pMMR	3	2	III	Yes	Yes	70	2	40	No	No	No	1	31	4.1882	High Risk	3.52992
Patient 305	Male	45	Low	Left hemicolon	pMMR	3	2	III	Yes	Yes	70	2	90	No	No	No	1	17	5.2682	High Risk	4.33406
Patient 306	Male	61	Low	Left hemicolon	pMMR	3	2	III	No	No	90	2	90	No	No	No	1	10	5.9422	High Risk	4.61529
Patient 307	Male	70	Low	Left hemicolon	pMMR	3	2	III	Yes	Yes	90	2	80	No	Yes	No	1	14	5.7262	High Risk	4.7744
Patient 308	Male	40	Low	Left hemicolon	pMMR	1	1	III	Yes	No	70	2	90	No	No	No	1	47	5.2682	High Risk	2.26525
Patient 309	Male	63	Low	Left hemicolon	pMMR	2	1	III	Yes	No	80	2	90	No	No	No	\	\	5.6052	High Risk	\
Patient 310	Male	68	Low	Right hemicolon	pMMR	3	1	III	No	No	70	3	70	No	No	No	1	38	5.3188	High Risk	3.92017
Patient 311	Male	66	Medium	Right hemicolon	pMMR	3	1	III	Yes	Yes	80	3	30	Yes	No	No	1	34	4.7918	High Risk	4.06979
Patient 312	Female	32	Medium	Rectum	pMMR	3	2	III	No	No	60	0	70	No	No	No	0	85	3.534	Low Risk	2.55468
Patient 313	Male	86	Low	Left hemicolon	pMMR	3	1	III	No	Yes	60	3	90	No	No	Yes	1	44	5.4138	High Risk	3.79924
Patient 314	Male	73	Medium	Left hemicolon	pMMR	3	1	III	Yes	No	50	2	40	No	No	No	\	\	3.5142	Low Risk	\
Patient 315	Female	48	Medium	Left hemicolon	pMMR	3	1	III	Yes	No	70	2	90	No	No	No	1	8	5.2682	High Risk	3.90735
Patient 316	Female	70	Low	Left hemicolon	pMMR	3	1	III	No	Yes	80	1	80	Yes	No	No	1	35	4.9066	High Risk	3.45742
Patient 317	Female	47	Medium	Left hemicolon	pMMR	3	1	III	No	No	80	1	70	No	No	No	1	32	4.6906	High Risk	3.05451
Patient 318	Female	77	Medium	Right hemicolon	pMMR	3	1	III	No	Yes	60	2	60	No	No	No	0	56	4.2832	High Risk	3.29347
Patient 319	Female	66	Low	Left hemicolon	pMMR	3	1	III	Yes	No	80	2	90	No	No	No	1	31	5.6052	High Risk	4.24135
Patient 320	Male	76	Medium	Right hemicolon	pMMR	4	1	III	Yes	Yes	50	1	90	No	No	No	\	\	4.1116	High Risk	\
Patient 321	Male	65	Low	Left hemicolon	pMMR	2	1	III	No	No	70	1	80	No	No	No	0	64	4.5696	High Risk	2.9863
Patient 322	Female	60	Medium	Left hemicolon	pMMR	2	1	III	Yes	No	80	2	60	No	No	No	1	45	4.9572	High Risk	3.71173
Patient 323	Female	51	Low	Rectum	pMMR	3	2	III	Yes	Yes	70	0	90	No	Yes	No	1	56	4.303	High Risk	3.50584
Patient 324	Male	53	Low	Left hemicolon	dMMR	3	1	III	No	No	80	2	60	Yes	No	No	1	37	4.9572	High Risk	3.44196
Patient 325	Male	43	Medium	Left hemicolon	pMMR	3	1	III	Yes	No	70	1	80	No	No	No	1	42	4.5696	High Risk	3.31262
Patient 326	Female	67	Medium	Right hemicolon	pMMR	3	1	III	No	No	80	1	90	No	No	No	1	47	5.1226	High Risk	3.83465
Patient 327	Male	70	Low	Left hemicolon	pMMR	3	1	III	No	Yes	60	2	60	No	No	No	\	\	4.2832	High Risk	\
Patient 328	Male	67	Medium	Left hemicolon	pMMR	3	1	III	No	Yes	90	2	70	No	No	No	1	34	5.5102	High Risk	3.99958
Patient 329	Male	50	Medium	Left hemicolon	pMMR	3	1	III	Yes	Yes	70	2	70	No	No	No	1	38	4.8362	High Risk	3.65336
Patient 330	Male	76	Medium	Left hemicolon	pMMR	3	1	III	Yes	Yes	60	2	80	No	No	No	1	46	4.7152	High Risk	3.7981
Patient 331	Male	53	Low	Left hemicolon	pMMR	3	1	III	No	No	80	2	90	No	No	No	1	24	5.6052	High Risk	3.77817
Patient 332	Male	60	Medium	Left hemicolon	pMMR	3	1	III	No	Yes	70	0	50	No	No	No	0	61	3.439	Low Risk	2.22946
Patient 333	Female	52	Medium	Left hemicolon	pMMR	3	1	III	No	No	70	0	90	No	No	No	\	\	4.303	High Risk	\
Patient 334	Female	55	High	Right hemicolon	pMMR	1	0	I	No	No	30	0	90	No	No	Yes	1	58	2.955	Low Risk	-0.173743
Patient 335	Female	61	Medium	Rectum	pMMR	3	1	III	Yes	No	70	1	80	Yes	No	No	1	50	4.5696	High Risk	3.62875
Patient 336	Female	51	Low	Left hemicolon	pMMR	3	1	III	Yes	No	70	2	20	No	Yes	No	0	68	3.7562	Low Risk	2.40746
Patient 337	Female	83	Medium	Left hemicolon	pMMR	3	1	III	No	No	80	2	80	No	No	No	1	43	5.3892	High Risk	3.96765
Patient 338	Male	41	Low	Right hemicolon	pMMR	3	1	III	No	No	80	2	10	Yes	No	No	0	57	3.8772	High Risk	2.5461
Patient 339	Male	48	Low	Right hemicolon	pMMR	3	1	III	Yes	No	70	3	90	No	No	No	1	40	5.7508	High Risk	4.45587
Patient 340	Male	74	Low	Right hemicolon	pMMR	3	1	III	No	Yes	70	3	50	Yes	Yes	No	\	\	4.8868	High Risk	\
Patient 341	Female	66	Low	Right hemicolon	pMMR	3	1	III	No	No	90	3	70	No	No	No	1	26	5.9928	High Risk	4.42888
Patient 342	Female	58	Low	Right hemicolon	pMMR	3	1	III	No	Yes	80	2	90	No	No	No	1	13	5.6052	High Risk	4.09035
Patient 343	Female	75	Low	Right hemicolon	pMMR	3	1	III	Yes	No	80	2	5	No	No	No	\	\	3.7692	Low Risk	\
Patient 344	Male	61	Medium	Right hemicolon	pMMR	3	1	III	Yes	Yes	70	2	80	Yes	No	No	1	29	5.0522	High Risk	4.23709
Patient 345	Female	65	Medium	Right hemicolon	pMMR	3	1	III	No	No	70	0	10	Yes	No	No	\	\	2.575	Low Risk	\
Patient 346	Male	53	Medium	Rectum	pMMR	1	0	I	No	No	10	0	60	No	No	No	\	\	1.633	Low Risk	\
Patient 347	Male	72	Low	Left hemicolon	pMMR	3	1	III	No	No	60	1	90	No	No	No	1	43	4.4486	High Risk	3.00496
Patient 348	Male	65	Medium	Left hemicolon	pMMR	3	1	III	Yes	Yes	70	1	70	No	No	No	0	56	4.3536	High Risk	3.39718
Patient 349	Male	52	Low	Left hemicolon	pMMR	4	1	III	No	No	80	0	90	No	No	No	1	30	4.64	High Risk	4.56341
Patient 350	Female	65	Low	Right hemicolon	pMMR	4	1	III	No	Yes	70	0	70	Yes	No	No	\	\	3.871	Low Risk	\
Patient 351	Male	54	Medium	Left hemicolon	pMMR	3	1	III	No	No	60	3	10	Yes	No	No	1	38	3.6858	Low Risk	2.38648
Patient 352	Male	65	Low	Left hemicolon	pMMR	3	1	III	Yes	No	80	3	60	Yes	No	Yes	1	46	5.4398	High Risk	4.00176
Patient 353	Male	78	Low	Right hemicolon	pMMR	3	1	III	No	Yes	60	3	40	Yes	No	No	0	61	4.3338	High Risk	3.32508
Patient 354	Female	53	Low	Left hemicolon	pMMR	3	1	III	No	No	50	0	80	No	No	No	0	67	3.413	Low Risk	1.94714
Patient 355	Female	54	Low	Right hemicolon	pMMR	3	1	III	Yes	Yes	50	0	90	No	No	No	\	\	3.629	Low Risk	\
Patient 356	Male	54	Medium	Right hemicolon	pMMR	3	1	III	No	No	90	3	70	No	No	No	1	32	5.9928	High Risk	4.45568
Patient 357	Female	44	Medium	Rectum	pMMR	3	0	II	No	No	70	2	0	No	No	No	0	82	3.3242	Low Risk	1.21502
Patient 358	Female	65	Medium	Left hemicolon	pMMR	3	1	III	Yes	Yes	50	3	5	Yes	No	No	0	62	3.2408	Low Risk	2.52027
Patient 359	Female	68	Low	Left hemicolon	pMMR	3	1	III	Yes	Yes	60	0	60	No	No	No	1	28	3.318	Low Risk	2.43364
Patient 360	Male	63	Medium	Left hemicolon	pMMR	3	1	III	Yes	No	60	3	40	No	No	No	1	24	4.3338	High Risk	3.30651
Patient 361	Male	58	Medium	Left hemicolon	pMMR	3	1	III	Yes	Yes	70	0	90	No	No	No	1	46	4.303	High Risk	3.28977
Patient 362	Male	85	Medium	Left hemicolon	pMMR	3	1	III	No	Yes	70	1	80	No	No	No	1	21	4.5696	High Risk	3.39471
Patient 363	Male	54	Medium	Left hemicolon	pMMR	3	1	III	Yes	Yes	80	0	80	No	No	No	\	\	4.424	High Risk	\
Patient 364	Female	66	Medium	Left hemicolon	pMMR	3	1	III	No	Yes	70	2	90	No	No	No	1	19	5.2682	High Risk	3.76393
Patient 365	Female	60	Medium	Left hemicolon	pMMR	3	1	III	Yes	Yes	70	0	90	No	No	No	1	45	4.303	High Risk	3.28145
Patient 366	Female	82	Low	Right hemicolon	pMMR	3	1	III	Yes	Yes	60	2	30	Yes	No	No	\	\	3.6352	Low Risk	\
Patient 367	Male	58	Low	Right hemicolon	pMMR	3	1	III	Yes	Yes	40	0	0	No	No	No	0	57	1.348	Low Risk	0.982444
Patient 368	Male	63	High	Rectum	pMMR	1	0	I	No	No	30	0	5	No	No	No	0	90	1.119	Low Risk	-1.52367
Patient 369	Male	60	Medium	Rectum	pMMR	2	0	I	No	No	40	0	20	No	No	No	0	71	1.78	Low Risk	0.0693308
Patient 370	Female	39	Medium	Rectum	pMMR	3	0	II	No	No	70	1	40	No	No	No	0	64	3.7056	Low Risk	1.48188
Patient 371	Female	75	Medium	Rectum	pMMR	3	0	II	No	No	80	0	60	No	No	No	\	\	3.992	High Risk	\
Patient 372	Male	50	Medium	Rectum	pMMR	3	1	III	Yes	No	70	1	90	No	No	No	1	40	4.7856	High Risk	3.66435
Patient 373	Female	70	Low	Rectum	dMMR	3	2	III	Yes	Yes	70	2	90	Yes	No	No	1	25	5.2682	High Risk	4.84707
Patient 374	Female	52	Medium	Rectum	pMMR	1	0	I	No	No	50	0	0	No	No	No	0	63	1.685	Low Risk	-1.54028
Patient 375	Male	61	Low	Rectum	pMMR	3	2	III	Yes	No	90	1	90	No	No	No	1	31	5.4596	High Risk	4.69452
Patient 376	Male	64	Low	Rectum	pMMR	3	2	III	Yes	No	50	2	80	No	No	No	1	36	4.3782	High Risk	3.83285
Patient 377	Female	63	Medium	Rectum	pMMR	2	0	I	No	Yes	40	0	50	No	No	Yes	0	73	2.428	Low Risk	0.472113
Patient 378	Female	58	Medium	Rectum	pMMR	3	1	III	Yes	No	80	1	70	No	No	No	1	26	4.6906	High Risk	3.63423
Patient 379	Male	61	High	Rectum	pMMR	1	0	I	No	No	40	2	40	No	No	Yes	0	77	3.1772	Low Risk	-0.0359154
Patient 380	Female	68	Medium	Rectum	pMMR	3	1	III	No	No	60	0	90	No	No	No	\	\	3.966	High Risk	\
Patient 381	Female	83	Low	Rectum	pMMR	3	1	III	No	No	70	2	90	No	No	No	1	34	5.2682	High Risk	3.86384
Patient 382	Male	53	Medium	Rectum	pMMR	2	0	I	No	No	40	0	0	No	No	No	0	62	1.348	Low Risk	-0.351927
Patient 383	Male	63	Medium	Rectum	pMMR	3	0	II	No	No	50	0	90	No	No	No	\	\	3.629	Low Risk	\
Patient 384	Female	81	Medium	Rectum	pMMR	3	0	II	No	Yes	80	3	70	No	No	No	1	47	5.6558	High Risk	3.53689
Patient 385	Male	66	Medium	Rectum	pMMR	3	1	III	Yes	Yes	80	3	90	Yes	No	No	1	31	6.0878	High Risk	5.00773
Patient 386	Female	82	Low	Rectum	pMMR	3	1	III	Yes	No	80	0	60	Yes	No	No	0	62	3.992	High Risk	3.23833
Patient 387	Male	56	Low	Rectum	pMMR	3	1	III	No	No	70	1	50	No	No	No	0	68	3.9216	High Risk	2.52917
Patient 388	Female	69	Low	Rectum	pMMR	3	1	III	No	Yes	70	0	60	No	No	No	\	\	3.655	Low Risk	\
Patient 389	Male	43	High	Rectum	pMMR	1	0	I	No	No	10	1	70	No	No	No	0	57	2.3316	Low Risk	-0.713774
Patient 390	Female	40	Medium	Rectum	pMMR	3	0	II	Yes	No	60	0	80	No	No	No	1	57	3.75	Low Risk	1.89596
Patient 391	Male	63	Medium	Rectum	dMMR	3	1	III	No	No	70	2	60	No	No	No	1	43	4.6202	High Risk	3.41337
Patient 392	Male	53	Low	Rectum	pMMR	3	2	III	Yes	No	70	2	80	No	No	No	1	21	5.0522	High Risk	4.28411
Patient 393	Male	67	Medium	Rectum	pMMR	3	0	II	Yes	Yes	50	0	40	Yes	No	No	0	59	2.549	Low Risk	1.30999
Patient 394	Female	72	Medium	Rectum	pMMR	3	1	III	Yes	No	80	2	5	No	No	No	1	25	3.7692	Low Risk	3.00757
Patient 395	Male	54	Low	Rectum	pMMR	3	1	III	Yes	No	30	2	50	No	No	No	\	\	3.0562	Low Risk	\
Patient 396	Male	71	Medium	Rectum	pMMR	3	1	III	No	Yes	70	1	80	Yes	No	No	1	41	4.5696	High Risk	3.43727
Patient 397	Male	68	Medium	Rectum	pMMR	2	1	III	No	No	40	2	60	No	No	Yes	0	57	3.6092	Low Risk	2.25775
Patient 398	Male	69	Medium	Rectum	pMMR	3	1	III	No	Yes	80	0	80	No	No	No	0	68	4.424	High Risk	3.23277
Patient 399	Female	57	Medium	Rectum	pMMR	3	0	II	Yes	No	40	1	0	Yes	No	No	0	75	1.8306	Low Risk	0.542162
Patient 400	Male	47	Medium	Rectum	pMMR	3	0	II	No	No	50	0	30	No	No	No	0	63	2.333	Low Risk	0.454687
Patient 401	Female	60	Medium	Rectum	pMMR	3	0	II	No	No	70	0	5	No	No	No	0	69	2.467	Low Risk	0.659988
Patient 402	Female	57	Medium	Rectum	pMMR	2	0	I	No	No	60	0	0	No	No	No	0	59	2.022	Low Risk	0.213161
Patient 403	Female	31	Medium	Rectum	pMMR	4	0	II	No	No	80	0	40	No	No	No	\	\	3.56	Low Risk	\
Patient 404	Female	60	High	Rectum	pMMR	2	0	I	No	No	30	0	5	No	No	No	0	62	1.119	Low Risk	-0.14983
Patient 405	Male	59	High	Rectum	pMMR	2	0	I	No	No	50	0	0	No	No	No	0	70	1.685	Low Risk	0.33364
Patient 406	Female	66	Medium	Rectum	pMMR	3	1	III	No	No	90	2	80	No	No	No	1	29	5.7262	High Risk	4.19343
Patient 407	Female	58	Medium	Rectum	pMMR	2	0	I	Yes	No	60	0	50	No	No	No	\	\	3.102	Low Risk	\
Patient 408	Female	62	High	Rectum	pMMR	1	0	I	No	Yes	40	0	0	No	No	Yes	0	71	1.348	Low Risk	-1.50326
Patient 409	Female	80	Low	Rectum	pMMR	3	2	III	Yes	No	50	3	90	Yes	No	No	1	22	5.0768	High Risk	4.59684
Patient 410	Male	54	High	Rectum	dMMR	3	0	II	Yes	No	80	1	50	No	No	No	1	52	4.2586	High Risk	2.95613
Patient 411	Male	62	High	Rectum	pMMR	1	0	I	No	No	30	0	0	No	No	Yes	0	63	1.011	Low Risk	-1.80904
Patient 412	Male	49	Medium	Rectum	pMMR	3	2	III	Yes	No	90	2	90	No	No	No	1	19	5.9422	High Risk	5.09133
Patient 413	Male	56	Low	Rectum	pMMR	3	2	III	Yes	Yes	40	2	60	No	No	No	1	42	3.6092	Low Risk	3.18047
Patient 414	Female	50	Medium	Rectum	pMMR	2	1	III	Yes	No	80	1	80	No	No	No	\	\	4.9066	High Risk	\
Patient 415	Female	57	Medium	Rectum	pMMR	3	0	II	No	No	60	1	1	Yes	No	No	0	64	2.5262	Low Risk	0.746415
Patient 416	Male	68	Medium	Rectum	pMMR	3	0	II	No	Yes	50	2	0	No	No	No	0	55	2.6502	Low Risk	0.968615
Patient 417	Male	49	Medium	Rectum	pMMR	3	0	II	No	No	80	1	70	No	No	No	\	\	4.6906	High Risk	\
Patient 418	Male	60	Medium	Rectum	pMMR	1	0	I	No	No	50	0	0	No	No	Yes	0	74	1.685	Low Risk	-1.62509
Patient 419	Female	47	Medium	Rectum	pMMR	3	2	III	No	Yes	80	3	80	No	No	No	1	27	5.8718	High Risk	4.67494
Patient 420	Male	57	Medium	Rectum	pMMR	3	0	II	No	No	80	0	90	Yes	No	No	\	\	4.64	High Risk	\
Patient 421	Male	61	Low	Rectum	pMMR	3	1	III	No	No	80	1	10	Yes	No	No	1	46	3.3946	Low Risk	2.2084
Patient 422	Male	67	Medium	Rectum	pMMR	3	0	II	No	No	40	2	70	No	No	No	1	42	3.8252	Low Risk	1.87051
Patient 423	Female	68	High	Rectum	pMMR	1	0	I	No	No	40	0	70	No	No	Yes	\	\	2.86	Low Risk	\
Patient 424	Male	46	Medium	Rectum	pMMR	2	0	I	No	No	40	0	60	No	No	No	0	58	2.644	Low Risk	0.64875
Patient 425	Male	78	Medium	Rectum	pMMR	2	0	I	No	No	60	0	0	No	No	No	0	76	2.022	Low Risk	0.437601
Patient 426	Female	57	Medium	Rectum	pMMR	3	1	III	No	Yes	70	2	80	No	No	No	1	37	5.0522	High Risk	3.60983
Patient 427	Female	68	Low	Rectum	pMMR	3	2	III	Yes	No	90	1	80	Yes	No	No	1	29	5.2436	High Risk	4.62134
Patient 428	Female	66	Medium	Rectum	pMMR	3	0	II	No	No	60	0	0	No	No	No	0	64	2.022	Low Risk	0.350185
Patient 429	Male	53	Low	Rectum	pMMR	3	2	III	Yes	No	60	1	50	No	No	No	0	69	3.5846	Low Risk	3.07645
Patient 430	Male	76	Medium	Rectum	pMMR	3	0	II	No	No	70	0	40	No	No	No	\	\	3.223	Low Risk	\
Patient 431	Male	83	Low	Rectum	pMMR	3	1	III	No	Yes	80	2	90	Yes	No	No	1	40	5.6052	High Risk	4.28976
Patient 432	Male	70	Low	Rectum	pMMR	3	1	III	No	Yes	60	0	80	No	No	No	\	\	3.75	Low Risk	\
Patient 433	Female	67	Medium	Rectum	pMMR	3	1	III	Yes	No	30	2	20	No	No	No	1	46	2.4082	Low Risk	1.84065
Patient 434	Male	69	Low	Rectum	pMMR	3	1	III	Yes	No	80	2	10	Yes	No	No	\	\	3.8772	High Risk	\
Patient 435	Male	49	Medium	Rectum	pMMR	2	0	I	No	No	20	0	0	No	No	No	0	65	0.674	Low Risk	-0.944133
Patient 436	Female	47	Low	Rectum	pMMR	3	2	III	Yes	No	80	2	90	No	No	No	1	37	5.6052	High Risk	4.65567
Patient 437	Female	41	Medium	Rectum	pMMR	1	1	III	No	No	90	0	60	No	No	No	0	63	4.329	High Risk	1.32719
Patient 438	Male	68	Medium	Rectum	pMMR	3	0	II	No	No	60	0	40	No	No	No	\	\	2.886	Low Risk	\
Patient 439	Female	79	Medium	Rectum	pMMR	3	0	II	No	No	70	1	60	No	No	No	1	58	4.1376	High Risk	2.21322
Patient 440	Female	64	Medium	Rectum	pMMR	3	1	III	Yes	No	80	0	90	No	No	No	0	55	4.64	High Risk	3.64897
Patient 441	Male	69	Low	Rectum	pMMR	3	1	III	Yes	Yes	70	1	40	No	No	No	\	\	3.7056	Low Risk	\
Patient 442	Female	52	Medium	Rectum	pMMR	3	1	III	No	Yes	60	1	80	No	No	No	1	42	4.2326	High Risk	2.88842
Patient 443	Male	58	Low	Rectum	pMMR	1	0	I	No	No	30	0	60	No	No	No	0	63	2.307	Low Risk	-1.05739
Patient 444	Male	76	Low	Rectum	pMMR	3	2	III	Yes	No	70	2	80	Yes	No	No	1	28	5.0522	High Risk	4.56613
Patient 445	Female	55	Low	Right hemicolon	pMMR	2	0	I	No	No	70	0	20	No	No	No	1	52	2.791	Low Risk	0.843231
Patient 446	Male	86	Low	Rectum	pMMR	3	2	III	Yes	Yes	70	1	90	No	No	No	1	32	4.7856	High Risk	4.4304
Patient 447	Female	79	Medium	Rectum	pMMR	3	0	II	No	No	50	0	90	No	No	No	1	49	3.629	Low Risk	1.7947
Patient 448	Male	68	Low	Rectum	pMMR	3	1	III	No	No	80	3	90	No	No	No	1	32	6.0878	High Risk	4.42445
Patient 449	Female	66	Low	Rectum	pMMR	3	1	III	Yes	No	50	2	90	No	No	No	\	\	4.5942	High Risk	\
Patient 450	Male	67	Medium	Rectum	pMMR	3	1	III	No	Yes	70	2	90	No	No	No	1	37	5.2682	High Risk	3.90865
Patient 451	Male	84	Medium	Rectum	pMMR	3	0	II	No	No	70	0	90	Yes	No	No	\	\	4.303	High Risk	\
Patient 452	Male	54	Low	Rectum	pMMR	3	1	III	No	No	80	0	20	No	No	No	0	64	3.128	Low Risk	1.85734
Patient 453	Female	59	Medium	Rectum	pMMR	3	0	II	No	No	40	0	20	No	No	No	\	\	1.78	Low Risk	\
Patient 454	Female	77	Low	Rectum	pMMR	3	2	III	Yes	No	40	2	90	No	No	No	1	45	4.2572	High Risk	3.82832
Patient 455	Female	59	Medium	Rectum	pMMR	3	2	III	No	No	70	1	1	No	No	No	1	47	2.8632	Low Risk	2.25639
Patient 456	Female	62	Medium	Rectum	pMMR	2	0	I	No	Yes	50	0	10	No	No	No	0	71	1.901	Low Risk	0.216162
Patient 457	Female	51	Medium	Rectum	pMMR	1	1	III	No	No	80	1	1	No	No	Yes	0	73	3.2002	Low Risk	0.305187
Patient 458	Female	57	Medium	Rectum	pMMR	2	0	I	Yes	No	60	0	0	Yes	No	No	0	62	2.022	Low Risk	0.647204
Patient 459	Male	54	Medium	Rectum	pMMR	3	0	II	No	Yes	50	1	90	No	No	No	\	\	4.1116	High Risk	\
Patient 460	Female	57	Medium	Rectum	pMMR	3	1	III	No	Yes	80	2	70	No	No	No	0	59	5.1732	High Risk	3.7094
Patient 461	Female	68	Low	Rectum	pMMR	3	1	III	No	Yes	80	1	60	No	No	No	0	62	4.4746	High Risk	3.12545
Patient 462	Male	60	Medium	Rectum	pMMR	3	0	II	No	No	60	0	5	No	No	No	0	71	2.13	Low Risk	0.409795
Patient 463	Female	64	Medium	Rectum	pMMR	1	0	I	No	No	40	1	0	No	No	No	0	84	1.8306	Low Risk	-1.30771
Patient 464	Female	76	Medium	Rectum	pMMR	3	0	II	No	No	80	0	90	No	No	No	1	52	4.64	High Risk	2.59845
Patient 465	Male	50	Low	Rectum	pMMR	2	0	I	No	No	50	0	0	No	No	No	0	66	1.685	Low Risk	-0.215249
Patient 466	Male	67	Medium	Rectum	pMMR	3	1	III	No	Yes	70	2	90	No	No	No	1	47	5.2682	High Risk	3.90865
Patient 467	Male	39	Medium	Rectum	pMMR	3	1	III	Yes	No	70	0	80	No	No	No	0	58	4.087	High Risk	2.98612
Patient 468	Male	60	Medium	Rectum	pMMR	3	0	II	No	Yes	60	0	90	No	No	No	0	56	3.966	High Risk	1.97619
Patient 469	Male	52	Medium	Rectum	pMMR	3	0	II	No	No	50	0	60	Yes	No	No	\	\	2.981	Low Risk	\
Patient 470	Male	52	Medium	Rectum	pMMR	3	2	III	No	No	70	1	90	No	No	No	1	37	4.7856	High Risk	3.79964
Patient 471	Male	67	Low	Right hemicolon	pMMR	3	1	III	Yes	No	40	0	80	No	No	No	\	\	3.076	Low Risk	\
Patient 472	Male	51	Medium	Rectum	pMMR	3	1	III	No	Yes	70	0	70	No	No	No	\	\	3.871	Low Risk	\
Patient 473	Male	68	Medium	Rectum	pMMR	3	1	III	Yes	No	70	1	90	Yes	No	No	1	42	4.7856	High Risk	3.89938
Patient 474	Male	57	Medium	Rectum	pMMR	2	0	I	No	No	50	1	40	No	No	No	0	63	3.0316	Low Risk	1.07106
Patient 475	Female	69	Low	Rectum	pMMR	3	1	III	Yes	No	60	2	90	No	No	No	1	48	4.9312	High Risk	3.82313
Patient 476	Male	68	Medium	Rectum	pMMR	2	0	I	No	No	20	0	80	No	No	No	0	56	2.402	Low Risk	0.656332
Patient 477	Female	59	Low	Rectum	pMMR	3	1	III	Yes	No	70	1	30	No	No	No	\	\	3.4896	Low Risk	\
Patient 478	Male	62	Low	Rectum	pMMR	3	2	III	Yes	Yes	70	1	90	No	Yes	No	1	26	4.7856	High Risk	4.03344
Patient 479	Female	53	Medium	Rectum	dMMR	3	0	II	No	No	70	0	40	Yes	No	No	0	69	3.223	Low Risk	1.41332
Patient 480	Female	65	Low	Rectum	pMMR	3	2	III	Yes	Yes	70	1	90	No	No	No	1	26	4.7856	High Risk	4.20596
Patient 481	Male	43	Medium	Rectum	pMMR	3	0	II	No	No	50	1	0	No	No	No	\	\	2.1676	Low Risk	\
Patient 482	Male	69	Low	Rectum	pMMR	3	0	II	No	No	80	0	2	No	No	No	0	62	2.7392	Low Risk	0.883217
Patient 483	Female	63	Low	Rectum	pMMR	2	0	I	No	No	40	0	0	No	No	No	0	79	1.348	Low Risk	-0.397524
Patient 484	Female	59	Medium	Rectum	pMMR	3	2	III	No	Yes	60	2	70	No	No	No	1	41	4.4992	High Risk	3.65821
Patient 485	Male	55	Medium	Rectum	pMMR	3	0	II	No	Yes	50	3	40	No	No	No	0	57	3.9968	High Risk	1.95455
Patient 486	Male	67	High	Rectum	pMMR	2	0	I	No	No	40	1	90	Yes	No	No	\	\	3.7746	Low Risk	\
Patient 487	Female	65	Medium	Rectum	pMMR	2	1	III	Yes	No	60	0	70	No	No	No	1	39	3.534	Low Risk	2.6958
Patient 488	Female	74	Medium	Rectum	pMMR	3	0	II	No	No	80	1	80	No	No	No	1	49	4.9066	High Risk	2.79903
Patient 489	Male	58	Medium	Rectum	pMMR	2	1	III	No	No	80	0	90	Yes	No	No	0	62	4.64	High Risk	3.26501
Patient 490	Male	67	Medium	Rectum	pMMR	3	1	III	Yes	No	70	2	80	No	No	No	1	45	5.0522	High Risk	4.04346
Patient 491	Male	52	Low	Rectum	pMMR	3	0	II	No	Yes	50	1	40	No	No	No	0	63	3.0316	Low Risk	1.01968
Patient 492	Male	74	High	Rectum	pMMR	1	0	I	No	No	50	0	50	Yes	No	Yes	0	67	2.765	Low Risk	-0.187053
Patient 493	Female	55	Medium	Rectum	pMMR	3	0	II	No	No	80	0	80	No	No	No	\	\	4.424	High Risk	\
Patient 494	Female	63	High	Rectum	pMMR	2	0	I	No	No	30	2	30	Yes	No	No	0	58	2.6242	Low Risk	1.18286
Patient 495	Female	64	High	Rectum	pMMR	2	0	I	No	No	30	0	20	No	No	Yes	0	64	1.443	Low Risk	-0.0327341
Patient 496	Female	71	Medium	Rectum	pMMR	3	2	III	Yes	No	70	1	80	No	No	No	1	26	4.5696	High Risk	4.14145
Patient 497	Male	57	Medium	Rectum	pMMR	3	0	II	No	Yes	70	0	70	No	No	No	\	\	3.871	Low Risk	\
Patient 498	Female	47	Medium	Rectum	pMMR	3	1	III	Yes	No	80	1	90	No	No	No	1	36	5.1226	High Risk	3.88635
Patient 499	Male	58	Medium	Rectum	pMMR	3	0	II	No	No	70	1	90	Yes	No	No	\	\	4.7856	High Risk	\
Patient 500	Female	64	Low	Rectum	pMMR	3	0	II	No	No	70	0	90	No	No	No	0	55	4.303	High Risk	2.09594
Patient 501	Female	53	Medium	Rectum	pMMR	3	2	III	Yes	No	80	3	90	No	No	No	1	19	6.0878	High Risk	5.22161
Patient 502	Male	62	High	Rectum	pMMR	2	0	I	No	No	20	0	80	Yes	No	No	1	61	2.402	Low Risk	1.01773
Patient 503	Male	61	Medium	Rectum	pMMR	2	0	I	No	No	50	0	0	No	No	No	0	78	1.685	Low Risk	0.000553647
Patient 504	Male	63	Low	Rectum	pMMR	3	0	II	No	No	50	0	20	Yes	Yes	No	0	63	2.117	Low Risk	0.2093
Patient 505	Female	69	Medium	Rectum	pMMR	2	0	I	No	No	40	0	80	No	No	No	1	54	3.076	Low Risk	1.19323
Patient 506	Male	61	Medium	Rectum	pMMR	3	0	II	No	No	60	2	90	No	No	No	\	\	4.9312	High Risk	\
Patient 507	Female	62	Medium	Rectum	pMMR	3	0	II	No	Yes	70	0	80	No	No	No	\	\	4.087	High Risk	\
Patient 508	Male	60	Low	Rectum	pMMR	3	2	III	Yes	Yes	60	3	70	Yes	Yes	No	1	37	4.9818	High Risk	4.242
Patient 509	Female	68	Low	Rectum	pMMR	3	1	III	Yes	Yes	60	1	70	No	No	No	1	43	4.0166	High Risk	3.11671
Patient 510	Female	70	Medium	Rectum	pMMR	2	0	I	No	No	50	0	0	No	No	No	\	\	1.685	Low Risk	\
Patient 511	Female	55	High	Rectum	pMMR	1	0	I	No	No	10	0	30	No	No	No	0	80	0.985	Low Risk	-1.73622
Patient 512	Male	58	Low	Rectum	pMMR	3	0	II	No	No	30	0	20	No	No	No	0	57	1.443	Low Risk	-0.286758
Patient 513	Female	65	Low	Rectum	pMMR	3	1	III	Yes	No	70	2	70	No	No	No	1	44	4.8362	High Risk	3.70737
Patient 514	Male	65	Medium	Rectum	pMMR	3	1	III	Yes	Yes	60	1	80	Yes	No	No	1	47	4.2326	High Risk	3.47173
Patient 515	Female	80	Low	Rectum	pMMR	3	1	III	No	Yes	80	3	70	No	No	No	1	42	5.6558	High Risk	4.21019
Patient 516	Male	84	Low	Rectum	pMMR	3	1	III	No	Yes	70	1	10	No	No	No	0	65	3.0576	Low Risk	2.13689
Patient 517	Male	53	Low	Rectum	pMMR	3	2	III	Yes	No	80	1	90	Yes	No	No	1	32	5.1226	High Risk	4.40794
Patient 518	Male	46	Low	Rectum	pMMR	3	2	III	No	No	90	1	80	No	No	No	1	35	5.2436	High Risk	4.00769
Patient 519	Female	62	Medium	Rectum	pMMR	2	0	I	No	No	50	0	20	No	No	No	0	68	2.117	Low Risk	0.338316
Patient 520	Female	71	Medium	Rectum	pMMR	1	0	I	No	No	20	0	80	No	No	Yes	\	\	2.402	Low Risk	\
Patient 521	Male	70	Medium	Rectum	pMMR	2	0	I	No	No	70	0	0	No	No	No	0	61	2.359	Low Risk	0.639741
Patient 522	Female	67	Medium	Rectum	pMMR	3	1	III	No	Yes	80	1	80	No	No	Yes	1	37	4.9066	High Risk	3.39688
Patient 523	Female	78	Medium	Rectum	pMMR	2	1	III	Yes	No	40	0	70	No	No	Yes	\	\	2.86	Low Risk	\
Patient 524	Male	63	Medium	Rectum	pMMR	2	0	I	No	No	30	0	60	Yes	No	No	0	59	2.307	Low Risk	0.597078
Patient 525	Female	64	Medium	Rectum	pMMR	4	2	III	Yes	No	90	1	60	Yes	No	No	1	16	4.8116	High Risk	5.92959
Patient 526	Female	74	Low	Rectum	pMMR	1	0	I	No	No	10	1	0	No	No	No	0	72	0.8196	Low Risk	-2.15812
Patient 527	Male	67	Medium	Rectum	pMMR	3	1	III	No	No	70	0	5	No	No	Yes	\	\	2.467	Low Risk	\
Patient 528	Female	68	Medium	Rectum	pMMR	3	1	III	Yes	No	70	2	60	No	No	Yes	1	41	4.6202	High Risk	3.48316
Patient 529	Male	70	Low	Rectum	pMMR	3	0	II	No	No	50	2	30	No	No	No	0	63	3.2982	Low Risk	1.3526
Patient 530	Female	75	High	Rectum	pMMR	1	0	I	No	No	40	0	20	No	No	Yes	0	77	1.78	Low Risk	-1.08121
Patient 531	Male	66	Medium	Rectum	pMMR	3	0	II	No	Yes	80	0	80	No	No	No	\	\	4.424	High Risk	\
Patient 532	Male	54	Medium	Left hemicolon	pMMR	3	1	III	No	Yes	50	2	70	No	No	No	\	\	4.1622	High Risk	\
Patient 533	Male	65	Medium	Rectum	pMMR	1	0	I	No	No	30	0	30	No	No	Yes	0	72	1.659	Low Risk	-1.5995
Patient 534	Male	62	Medium	Rectum	pMMR	2	0	I	No	No	70	0	0	No	No	No	0	63	2.359	Low Risk	0.56457
Patient 535	Male	57	Medium	Right hemicolon	pMMR	3	1	III	No	No	80	2	90	No	No	No	\	\	5.6052	High Risk	\
Patient 536	Female	75	Medium	Rectum	pMMR	3	0	II	No	No	50	0	2	No	No	No	0	68	1.7282	Low Risk	0.19299
Patient 537	Female	56	Low	Rectum	pMMR	3	2	III	Yes	Yes	60	1	80	No	No	No	1	39	4.2326	High Risk	3.66634
Patient 538	Female	55	Low	Rectum	pMMR	3	0	II	No	No	70	0	30	No	No	No	1	53	3.007	Low Risk	0.944918
Patient 539	Male	71	Low	Left hemicolon	pMMR	3	2	III	No	No	70	0	70	No	No	No	1	40	3.871	Low Risk	3.00491
Patient 540	Female	66	Medium	Rectum	pMMR	3	0	II	No	No	70	1	70	No	No	No	\	\	4.3536	High Risk	\
Patient 541	Male	80	Medium	Left hemicolon	pMMR	3	2	III	No	No	60	2	90	No	No	No	1	9	4.9312	High Risk	4.07433
Patient 542	Female	54	Low	Left hemicolon	pMMR	3	2	III	Yes	Yes	80	2	90	No	No	No	1	18	5.6052	High Risk	4.66882
Patient 543	Male	49	Medium	Rectum	pMMR	1	0	I	No	No	10	1	30	No	No	No	0	58	1.4676	Low Risk	-1.72024
Patient 544	Female	61	Low	Rectum	pMMR	2	1	III	Yes	No	50	2	90	No	No	No	1	47	4.5942	High Risk	3.41819
Patient 545	Male	45	Low	Rectum	pMMR	3	2	III	No	No	90	0	70	No	Yes	No	1	41	4.545	High Risk	3.25199
Patient 546	Female	71	Medium	Rectum	pMMR	3	2	III	Yes	Yes	80	1	90	No	No	No	1	39	5.1226	High Risk	4.65209
Patient 547	Male	42	Low	Rectum	pMMR	3	1	III	Yes	Yes	60	0	90	No	No	No	0	55	3.966	High Risk	2.85789
Patient 548	Male	66	Low	Rectum	pMMR	3	1	III	Yes	Yes	50	1	90	Yes	No	No	0	59	4.1116	High Risk	3.26911
Patient 549	Female	75	Medium	Rectum	pMMR	2	1	III	Yes	No	60	0	70	No	No	No	\	\	3.534	Low Risk	\
Patient 550	Male	60	Medium	Rectum	pMMR	2	1	III	No	Yes	80	3	90	No	No	No	1	41	6.0878	High Risk	4.46485
Patient 551	Female	80	Low	Rectum	pMMR	3	2	III	No	Yes	60	3	90	Yes	No	No	1	49	5.4138	High Risk	4.56159
Patient 552	Male	77	Medium	Rectum	pMMR	2	0	I	No	No	50	0	10	No	No	No	0	68	1.901	Low Risk	0.328637
Patient 553	Male	57	Medium	Rectum	pMMR	3	0	II	No	No	80	1	50	No	No	Yes	1	57	4.2586	High Risk	1.94608
Patient 554	Female	31	Low	Rectum	dMMR	3	0	II	No	No	90	0	10	Yes	No	No	\	\	3.249	Low Risk	\
Patient 555	Male	59	Low	Rectum	pMMR	3	0	II	No	No	60	0	10	No	No	No	\	\	2.238	Low Risk	\
Patient 556	Male	52	Low	Rectum	pMMR	4	2	III	Yes	No	90	2	60	No	No	No	1	32	5.2942	High Risk	6.06273
Patient 557	Male	37	Low	Rectum	dMMR	4	0	II	No	No	70	0	70	Yes	No	No	0	65	3.871	Low Risk	3.29976
Patient 558	Female	68	Low	Rectum	pMMR	3	1	III	Yes	No	60	2	10	No	No	No	1	41	3.2032	Low Risk	2.3918
Patient 559	Male	25	Medium	Right hemicolon	pMMR	2	0	I	No	No	30	0	30	No	No	No	1	57	1.659	Low Risk	-0.230597
Patient 560	Male	68	Medium	Left hemicolon	pMMR	4	1	III	No	Yes	70	0	80	No	No	No	1	37	4.087	High Risk	4.42673
Patient 561	Male	58	Low	Rectum	pMMR	1	0	I	No	No	40	0	0	No	No	No	0	71	1.348	Low Risk	-1.84654
Patient 562	Female	70	Low	Rectum	pMMR	3	2	III	Yes	No	80	1	80	No	Yes	No	1	35	4.9066	High Risk	4.12548
Patient 563	Female	61	Medium	Rectum	pMMR	3	1	III	No	Yes	70	2	80	No	No	No	1	28	5.0522	High Risk	3.64741
Patient 564	Male	81	Medium	Rectum	pMMR	2	0	I	No	No	80	0	60	No	No	No	\	\	3.992	High Risk	\
Patient 565	Male	58	High	Rectum	pMMR	3	2	III	Yes	No	60	1	80	Yes	No	No	\	\	4.2326	High Risk	\
Patient 566	Female	77	Medium	Rectum	pMMR	3	1	III	No	No	70	1	60	No	No	No	1	39	4.1376	High Risk	2.98956
Patient 567	Male	71	Medium	Rectum	pMMR	3	0	II	No	No	50	0	60	No	No	No	0	59	2.981	Low Risk	1.21342
Patient 568	Male	64	Medium	Rectum	pMMR	3	2	III	Yes	No	70	0	90	No	No	No	1	52	4.303	High Risk	3.88341
Patient 569	Male	64	Medium	Rectum	pMMR	3	0	II	No	Yes	70	0	80	No	No	No	\	\	4.087	High Risk	\
Patient 570	Male	49	Low	Rectum	pMMR	3	2	III	Yes	No	80	2	20	No	Yes	No	1	42	4.0932	High Risk	3.28594
Patient 571	Male	64	Medium	Rectum	pMMR	3	0	II	No	No	60	1	70	No	No	No	0	65	4.0166	High Risk	1.99982
Patient 572	Male	79	Medium	Rectum	pMMR	1	0	I	No	No	50	0	20	No	No	No	0	70	2.117	Low Risk	-0.903975
Patient 573	Male	45	Medium	Rectum	pMMR	3	1	III	No	No	70	0	80	No	No	No	1	47	4.087	High Risk	2.67436
Patient 574	Male	66	Low	Rectum	pMMR	3	2	III	Yes	No	50	2	90	No	No	No	1	25	4.5942	High Risk	4.02938
Patient 575	Male	38	High	Rectum	pMMR	1	0	I	No	No	10	0	50	No	No	No	0	76	1.417	Low Risk	-1.51336
Patient 576	Male	67	Medium	Rectum	pMMR	3	0	II	No	No	50	1	0	No	No	No	\	\	2.1676	Low Risk	\
Patient 577	Male	64	Medium	Rectum	pMMR	3	1	III	Yes	No	70	0	80	No	No	No	0	56	4.087	High Risk	3.22103
Patient 578	Female	68	Low	Rectum	pMMR	3	1	III	Yes	Yes	70	2	60	No	No	No	1	42	4.6202	High Risk	3.6134
Patient 579	Male	55	Low	Rectum	pMMR	3	0	II	No	Yes	40	0	70	No	No	No	\	\	2.86	Low Risk	\
Patient 580	Female	71	Medium	Rectum	pMMR	2	0	I	No	No	20	0	70	No	No	No	0	60	2.186	Low Risk	0.479662
Patient 581	Male	53	Medium	Rectum	pMMR	3	1	III	Yes	No	90	1	90	No	No	No	1	33	5.4596	High Risk	4.24716
Patient 582	Male	73	Medium	Rectum	pMMR	3	0	II	No	No	70	0	90	No	No	No	1	49	4.303	High Risk	2.32006
Patient 583	Male	50	High	Rectum	pMMR	2	0	I	No	No	60	0	0	No	No	No	0	89	2.022	Low Risk	0.526383
Patient 584	Male	35	Medium	Rectum	pMMR	2	0	I	No	No	40	0	0	No	No	No	0	82	1.348	Low Risk	-0.521061
Patient 585	Female	68	Medium	Rectum	pMMR	4	0	II	No	No	70	1	80	No	No	No	\	\	4.5696	High Risk	\
Patient 586	Male	79	Low	Rectum	pMMR	3	2	III	Yes	Yes	50	1	60	No	No	No	1	39	3.4636	Low Risk	3.27678
Patient 587	Male	72	Medium	Rectum	pMMR	3	0	II	No	No	60	0	80	No	No	No	\	\	3.75	Low Risk	\
Patient 588	Male	32	Medium	Rectum	pMMR	3	0	II	Yes	No	70	0	70	No	No	No	0	65	3.871	Low Risk	1.94747
Patient 589	Male	68	Medium	Rectum	pMMR	3	1	III	Yes	No	80	2	80	No	No	No	1	48	5.3892	High Risk	4.33017
Patient 590	Female	51	Low	Rectum	pMMR	3	0	II	No	No	60	0	40	No	No	No	0	55	2.886	Low Risk	0.807764
Patient 591	Male	67	Medium	Rectum	pMMR	3	1	III	Yes	No	80	1	80	No	No	No	1	37	4.9066	High Risk	3.92365
Patient 592	Male	67	Medium	Rectum	pMMR	2	0	I	No	No	60	0	30	No	No	No	0	72	2.67	Low Risk	0.867467
Patient 593	Male	70	Medium	Rectum	pMMR	3	0	II	No	No	50	0	40	No	No	No	\	\	2.549	Low Risk	\
Patient 594	Female	65	Medium	Rectum	pMMR	3	1	III	Yes	No	70	0	90	No	No	No	1	49	4.303	High Risk	3.38105
Patient 595	Male	80	Medium	Rectum	pMMR	3	0	II	No	No	50	0	50	No	No	No	0	67	2.765	Low Risk	1.12025
Patient 596	Female	42	Medium	Rectum	pMMR	4	1	III	Yes	Yes	60	2	60	Yes	No	Yes	1	35	4.2832	High Risk	4.67191
Patient 597	Female	74	Low	Rectum	pMMR	2	0	I	No	No	80	0	20	No	No	No	\	\	3.128	Low Risk	\
Patient 598	Male	67	Low	Rectum	pMMR	4	1	III	Yes	No	50	2	40	No	No	No	1	42	3.5142	Low Risk	4.25431
Patient 599	Male	52	Medium	Left hemicolon	pMMR	3	2	III	Yes	No	60	2	50	No	No	No	\	\	4.0672	High Risk	\
Patient 600	Male	53	Low	Right hemicolon	pMMR	3	2	III	Yes	Yes	70	2	80	No	No	No	1	13	5.0522	High Risk	4.46821
Patient 601	Female	67	Medium	Rectum	pMMR	3	0	II	No	No	70	0	90	No	No	No	1	48	4.303	High Risk	2.23657
Patient 602	Male	72	Low	Rectum	pMMR	3	1	III	Yes	No	70	1	80	No	No	No	1	36	4.5696	High Risk	3.58088
Patient 603	Male	53	Medium	Left hemicolon	pMMR	3	2	III	No	Yes	60	2	90	No	No	No	0	59	4.9312	High Risk	3.87622
Patient 604	Female	49	Low	Rectum	pMMR	3	0	II	No	No	50	1	60	No	No	No	\	\	3.4636	Low Risk	\
Patient 605	Male	58	Medium	Rectum	pMMR	3	0	II	Yes	No	70	0	5	No	No	No	\	\	2.467	Low Risk	\
Patient 606	Male	72	Medium	Rectum	pMMR	3	0	II	No	No	70	1	40	No	No	No	1	50	3.7056	Low Risk	1.81908
Patient 607	Female	66	Medium	Rectum	pMMR	3	1	III	Yes	No	90	1	80	No	No	No	1	39	5.2436	High Risk	4.16445
Patient 608	Male	67	High	Rectum	pMMR	2	1	III	Yes	No	70	0	60	No	No	No	\	\	3.655	Low Risk	\
Patient 609	Male	49	Medium	Rectum	pMMR	3	0	II	No	No	70	1	0	No	No	No	\	\	2.8416	Low Risk	\
Patient 610	Male	55	High	Rectum	pMMR	3	2	III	Yes	Yes	70	0	80	No	No	No	1	40	4.087	High Risk	4.02857
Patient 611	Female	53	Medium	Rectum	pMMR	4	0	II	No	No	90	0	70	No	No	No	0	56	4.545	High Risk	3.89304
Patient 612	Female	73	Medium	Rectum	pMMR	3	1	III	No	No	90	1	40	No	No	No	1	46	4.3796	High Risk	3.15111
Patient 613	Female	48	Medium	Rectum	pMMR	3	0	II	No	No	80	1	90	No	No	No	\	\	5.1226	High Risk	\
Patient 614	Male	60	Medium	Rectum	pMMR	1	0	I	No	No	40	0	60	No	No	Yes	0	69	2.644	Low Risk	-0.83595
Patient 615	Female	60	Medium	Rectum	pMMR	3	1	III	Yes	No	60	2	80	No	No	Yes	1	43	4.7152	High Risk	3.48616
Patient 616	Female	61	Medium	Rectum	pMMR	2	0	I	No	No	20	0	0	No	No	No	0	61	0.674	Low Risk	-0.858494
Patient 617	Female	55	Low	Rectum	pMMR	3	1	III	Yes	No	60	1	60	Yes	No	No	1	40	3.8006	Low Risk	2.82713
Patient 618	Female	61	Medium	Rectum	pMMR	3	0	II	No	Yes	70	1	40	No	No	No	\	\	3.7056	Low Risk	\
Patient 619	Male	64	Medium	Rectum	pMMR	3	0	II	No	No	70	0	70	No	No	No	0	70	3.871	Low Risk	1.88001
Patient 620	Male	64	Medium	Rectum	pMMR	2	0	I	No	No	40	0	70	No	No	No	0	58	2.86	Low Risk	0.995626
Patient 621	Male	74	Medium	Rectum	pMMR	3	0	II	No	No	80	0	80	Yes	No	No	\	\	4.424	High Risk	\
Patient 622	Male	86	Medium	Rectum	pMMR	2	0	I	No	No	50	0	50	No	No	No	0	63	2.765	Low Risk	1.12417
Patient 623	Male	68	Medium	Rectum	pMMR	3	1	III	No	Yes	70	1	80	No	No	No	1	27	4.5696	High Risk	3.34318
Patient 624	Male	65	Low	Rectum	pMMR	3	1	III	Yes	Yes	70	1	70	No	No	No	1	35	4.3536	High Risk	3.39295
Patient 625	Male	48	Low	Rectum	pMMR	3	1	III	Yes	No	80	0	90	No	No	No	1	38	4.64	High Risk	3.4133
Patient 626	Male	47	Medium	Rectum	pMMR	2	0	I	No	No	70	0	0	No	No	No	0	65	2.359	Low Risk	0.423626
Patient 627	Female	63	Low	Rectum	pMMR	3	2	III	Yes	No	80	1	50	No	No	No	1	41	4.2586	High Risk	3.69792
Patient 628	Male	71	Medium	Rectum	pMMR	3	0	II	No	No	60	0	40	No	No	No	\	\	2.886	Low Risk	\
Patient 629	Female	76	Medium	Rectum	pMMR	3	1	III	Yes	No	80	0	5	No	No	No	\	\	2.804	Low Risk	\
Patient 630	Male	60	Medium	Rectum	pMMR	3	0	II	No	No	80	0	40	Yes	No	No	0	58	3.56	Low Risk	1.65241
Patient 631	Female	66	Medium	Rectum	pMMR	3	2	III	Yes	No	80	1	10	No	No	No	\	\	3.3946	Low Risk	\
Patient 632	Male	59	Low	Rectum	pMMR	3	2	III	Yes	No	90	1	90	No	No	No	1	25	5.4596	High Risk	4.67573
Patient 633	Male	52	Low	Rectum	pMMR	3	2	III	Yes	No	70	0	90	No	No	No	1	48	4.303	High Risk	3.65821
Patient 634	Female	50	Low	Right hemicolon	pMMR	3	2	III	Yes	No	70	2	0	Yes	Yes	No	0	55	3.3242	Low Risk	2.82984
Patient 635	Female	73	Medium	Rectum	pMMR	2	0	I	No	No	40	0	10	No	No	No	0	75	1.564	Low Risk	-0.0133761
Patient 636	Male	53	Low	Rectum	pMMR	3	2	III	Yes	No	70	2	90	No	Yes	No	1	17	5.2682	High Risk	4.29041
Patient 637	Male	68	High	Rectum	pMMR	1	0	I	No	No	60	0	0	No	No	Yes	0	60	2.022	Low Risk	-0.920731
Patient 638	Male	63	Medium	Rectum	pMMR	3	2	III	No	Yes	70	1	50	Yes	No	No	1	42	3.9216	High Risk	3.31352
Patient 639	Male	56	Medium	Rectum	pMMR	2	0	I	No	No	60	0	70	No	No	No	\	\	3.534	Low Risk	\
Patient 640	Male	82	Medium	Rectum	pMMR	3	1	III	Yes	No	70	2	90	No	Yes	No	1	38	5.2682	High Risk	4.19071
Patient 641	Male	66	Low	Rectum	pMMR	3	2	III	Yes	No	50	1	70	No	Yes	No	\	\	3.6796	Low Risk	\
Patient 642	Female	67	Medium	Rectum	pMMR	2	0	I	No	No	60	0	0	No	No	No	0	57	2.022	Low Risk	0.307125
Patient 643	Male	74	Medium	Rectum	pMMR	3	0	II	No	No	70	0	30	No	No	No	\	\	3.007	Low Risk	\
Patient 644	Male	63	Medium	Rectum	pMMR	3	1	III	No	Yes	80	1	5	No	No	No	0	65	3.2866	Low Risk	2.24045
Patient 645	Female	63	Medium	Left hemicolon	pMMR	4	2	III	No	No	70	2	70	Yes	No	No	1	16	4.8362	High Risk	5.46409
Patient 646	Female	74	Low	Rectum	pMMR	3	1	III	No	Yes	60	2	80	No	No	No	1	42	4.7152	High Risk	3.37981
Patient 647	Female	79	Medium	Rectum	pMMR	3	0	II	No	No	80	1	30	No	No	No	\	\	3.8266	Low Risk	\
Patient 648	Male	77	Medium	Right hemicolon	pMMR	3	2	III	Yes	Yes	80	2	70	No	No	No	1	27	5.1732	High Risk	4.90573
Patient 649	Female	62	Low	Rectum	pMMR	3	0	II	No	No	70	0	30	No	No	No	0	59	3.007	Low Risk	1.01069
Patient 650	Female	60	Low	Rectum	pMMR	3	0	II	No	No	60	0	60	No	No	No	\	\	3.318	Low Risk	\
Patient 651	Male	70	Medium	Rectum	dMMR	2	0	I	No	No	60	1	0	Yes	No	No	0	55	2.5046	Low Risk	0.956567
Patient 652	Male	68	Low	Rectum	pMMR	3	1	III	Yes	No	60	0	10	No	No	Yes	0	60	2.238	Low Risk	1.43757
Patient 653	Male	61	Medium	Rectum	pMMR	3	0	II	No	Yes	80	1	90	No	No	No	\	\	5.1226	High Risk	\
Patient 654	Female	66	Medium	Rectum	pMMR	3	1	III	No	No	60	1	70	Yes	No	No	1	46	4.0166	High Risk	2.85254
Patient 655	Female	64	Low	Rectum	pMMR	3	0	II	No	No	50	0	80	No	No	No	\	\	3.413	Low Risk	\
Patient 656	Male	55	Low	Rectum	pMMR	2	1	III	Yes	No	80	1	90	Yes	No	No	1	39	5.1226	High Risk	3.88964
Patient 657	Female	43	Low	Rectum	pMMR	3	1	III	No	Yes	90	2	90	No	No	No	1	24	5.9422	High Risk	4.0982
Patient 658	Male	73	Low	Rectum	pMMR	2	0	I	No	No	60	0	40	No	No	No	\	\	2.886	Low Risk	\
Patient 659	Female	67	Medium	Rectum	pMMR	2	0	I	Yes	No	50	0	5	No	No	No	0	57	1.793	Low Risk	0.486827
Patient 660	Male	53	Medium	Rectum	pMMR	3	0	II	No	No	80	2	80	No	No	No	1	54	5.3892	High Risk	3.02595
Patient 661	Male	69	High	Rectum	pMMR	2	0	I	No	No	50	0	90	No	No	No	0	62	3.629	Low Risk	2.02728
Patient 662	Female	62	High	Rectum	pMMR	1	0	I	No	No	70	0	0	No	No	Yes	0	68	2.359	Low Risk	-0.726916
Patient 663	Female	66	Medium	Rectum	pMMR	3	0	II	No	No	80	0	50	No	No	No	\	\	3.776	Low Risk	\
Patient 664	Male	55	Medium	Rectum	pMMR	3	1	III	No	No	80	2	70	Yes	No	No	1	42	5.1732	High Risk	3.72804
Patient 665	Male	40	High	Rectum	pMMR	2	0	I	No	No	40	0	90	No	No	No	0	69	3.292	Low Risk	1.47748
Patient 666	Male	66	High	Rectum	pMMR	3	0	II	No	No	40	1	30	No	No	No	0	75	2.4786	Low Risk	1.10491
Patient 667	Male	52	Medium	Left hemicolon	pMMR	2	0	I	No	No	40	0	90	No	No	No	\	\	3.292	Low Risk	\
Patient 668	Male	67	Low	Rectum	pMMR	3	1	III	Yes	No	70	2	80	No	Yes	No	1	21	5.0522	High Risk	3.75958
Patient 669	Female	84	Low	Rectum	pMMR	3	0	II	No	No	80	1	30	Yes	No	No	\	\	3.8266	Low Risk	\
Patient 670	Male	70	Medium	Rectum	pMMR	2	1	III	Yes	No	60	1	90	Yes	No	No	1	33	4.4486	High Risk	3.58841
Patient 671	Male	53	Medium	Rectum	pMMR	2	0	I	No	No	40	2	5	No	No	No	0	62	2.4212	Low Risk	0.531187
Patient 672	Male	64	Medium	Rectum	pMMR	3	0	II	No	No	80	1	80	No	No	No	0	55	4.9066	High Risk	2.73219
Patient 673	Female	68	Medium	Rectum	pMMR	3	1	III	Yes	No	70	1	90	No	No	No	1	36	4.7856	High Risk	3.80636
Patient 674	Male	72	Medium	Left hemicolon	pMMR	3	2	III	Yes	Yes	70	1	80	No	No	No	1	36	4.5696	High Risk	4.12534
Patient 675	Male	56	Medium	Rectum	pMMR	3	0	II	No	No	60	0	0	Yes	No	No	0	72	2.022	Low Risk	0.34924
Patient 676	Male	72	Low	Rectum	pMMR	4	1	III	Yes	No	70	2	60	No	No	No	1	25	4.6202	High Risk	5.2114
Patient 677	Male	59	Medium	Rectum	pMMR	3	0	II	No	Yes	70	0	50	No	No	No	\	\	3.439	Low Risk	\
Patient 678	Male	49	Low	Rectum	pMMR	3	2	III	Yes	Yes	60	1	70	Yes	Yes	No	1	30	4.0166	High Risk	3.3444
Patient 679	Male	69	Medium	Rectum	pMMR	3	1	III	Yes	No	70	1	50	No	No	No	1	37	3.9216	High Risk	3.13191
Patient 680	Male	64	Low	Rectum	pMMR	2	0	I	No	No	40	0	20	No	No	No	0	62	1.78	Low Risk	-0.00552689
Patient 681	Male	85	Medium	Rectum	pMMR	3	0	II	No	No	80	0	60	No	No	No	\	\	3.992	High Risk	\
Patient 682	Female	53	Low	Rectum	pMMR	3	2	III	No	No	80	3	80	No	No	No	1	28	5.8718	High Risk	4.56328
Patient 683	Male	73	Medium	Rectum	pMMR	2	0	I	No	No	50	0	70	Yes	No	No	\	\	3.197	Low Risk	\
Patient 684	Male	67	Medium	Rectum	pMMR	3	0	II	No	Yes	80	0	80	No	No	No	\	\	4.424	High Risk	\
Patient 685	Male	60	Low	Rectum	pMMR	2	0	I	No	No	50	0	20	No	No	No	0	59	2.117	Low Risk	0.234198
Patient 686	Female	70	Medium	Rectum	pMMR	3	2	III	Yes	No	90	0	90	No	Yes	No	1	40	4.977	High Risk	4.29585
Patient 687	Female	66	Medium	Rectum	pMMR	1	1	III	Yes	No	80	3	90	No	No	No	1	36	6.0878	High Risk	3.37752
Patient 688	Female	56	Medium	Rectum	dMMR	3	0	II	No	No	80	2	20	No	No	No	\	\	4.0932	High Risk	\
Patient 689	Male	61	Low	Right hemicolon	pMMR	3	2	III	Yes	Yes	60	2	60	No	No	No	\	\	4.2832	High Risk	\
Patient 690	Female	61	Low	Left hemicolon	pMMR	3	2	III	Yes	No	70	1	90	Yes	Yes	No	0	64	4.7856	High Risk	3.89903
Patient 691	Male	56	High	Rectum	pMMR	2	0	I	No	No	50	0	30	No	No	Yes	0	56	2.333	Low Risk	0.651575
Patient 692	Male	56	High	Rectum	pMMR	2	0	I	No	No	30	0	60	No	No	Yes	0	70	2.307	Low Risk	0.63018
Patient 693	Male	49	Medium	Rectum	pMMR	3	1	III	No	No	90	2	90	No	No	No	1	31	5.9422	High Risk	4.23855
Patient 694	Female	58	Medium	Rectum	pMMR	4	0	II	No	No	70	1	90	No	No	No	\	\	4.7856	High Risk	\
Patient 695	Female	76	Medium	Rectum	pMMR	3	2	III	Yes	No	80	1	80	No	No	No	1	38	4.9066	High Risk	4.46574
Patient 696	Male	72	Medium	Rectum	pMMR	3	0	II	No	Yes	60	0	80	Yes	No	No	\	\	3.75	Low Risk	\
Patient 697	Male	78	Low	Rectum	pMMR	2	1	III	No	Yes	90	0	10	Yes	No	No	\	\	3.249	Low Risk	\
Patient 698	Male	47	Low	Rectum	pMMR	3	1	III	Yes	No	80	1	60	No	No	No	1	52	4.4746	High Risk	3.2678
Patient 699	Female	58	Medium	Rectum	pMMR	1	0	I	No	No	50	0	0	No	No	Yes	0	61	1.685	Low Risk	-1.671
Patient 700	Male	63	Medium	Rectum	pMMR	3	0	II	No	Yes	60	1	70	No	No	No	0	57	4.0166	High Risk	2.04601
Patient 701	Male	62	Medium	Rectum	pMMR	2	0	I	No	No	40	0	30	No	No	No	0	66	1.996	Low Risk	0.265865
Patient 702	Male	62	Medium	Rectum	pMMR	3	2	III	Yes	No	70	1	5	No	No	No	1	42	2.9496	Low Risk	2.75094
Patient 703	Female	68	Medium	Rectum	pMMR	3	0	II	No	No	70	1	80	No	No	No	\	\	4.5696	High Risk	\
Patient 704	Male	64	Medium	Rectum	pMMR	3	1	III	Yes	No	50	0	90	Yes	No	No	0	55	3.629	Low Risk	2.91005
Patient 705	Male	52	Low	Rectum	pMMR	3	1	III	No	Yes	70	1	90	No	No	No	1	38	4.7856	High Risk	3.25814
Patient 706	Female	64	Medium	Rectum	pMMR	2	1	III	No	Yes	80	2	80	No	Yes	No	1	24	5.3892	High Risk	3.72901
Patient 707	Female	69	Medium	Rectum	pMMR	3	2	III	Yes	No	80	2	80	No	No	No	1	31	5.3892	High Risk	4.79709
Patient 708	Male	68	Medium	Rectum	pMMR	3	0	II	No	No	70	1	40	No	No	No	\	\	3.7056	Low Risk	\
Patient 709	Female	64	High	Rectum	pMMR	3	0	II	No	No	70	0	60	No	No	No	\	\	3.655	Low Risk	\
Patient 710	Male	69	Low	Left hemicolon	pMMR	3	2	III	Yes	Yes	60	2	90	No	No	No	1	47	4.9312	High Risk	4.28226
Patient 711	Male	70	Low	Rectum	pMMR	4	0	II	No	No	60	0	40	No	No	No	\	\	2.886	Low Risk	\
Patient 712	Male	66	Low	Right hemicolon	pMMR	3	2	III	Yes	Yes	90	2	90	Yes	Yes	No	\	\	5.9422	High Risk	\
Patient 713	Male	60	Low	Rectum	pMMR	3	2	III	Yes	No	80	2	80	No	No	No	1	30	5.3892	High Risk	4.6272
Patient 714	Male	68	Low	Rectum	pMMR	3	1	III	No	No	70	0	90	No	No	No	0	55	4.303	High Risk	2.95577
Patient 715	Female	80	Medium	Rectum	pMMR	3	2	III	Yes	No	80	3	90	Yes	Yes	No	1	29	6.0878	High Risk	5.36977
Patient 716	Female	59	Low	Rectum	pMMR	3	1	III	No	Yes	70	0	70	Yes	No	No	1	46	3.871	Low Risk	2.61009
Patient 717	Male	73	Medium	Rectum	pMMR	3	0	II	No	No	70	0	0	No	No	No	0	63	2.359	Low Risk	0.720387
Patient 718	Male	49	Medium	Rectum	pMMR	3	0	II	No	No	50	1	30	No	No	No	\	\	2.8156	Low Risk	\
Patient 719	Male	82	Medium	Rectum	pMMR	2	0	I	No	No	20	0	20	No	No	No	0	68	1.106	Low Risk	-0.27857
Patient 720	Male	70	Low	Rectum	pMMR	3	1	III	No	No	70	2	50	No	No	No	1	36	4.4042	High Risk	3.05784
Patient 721	Female	59	Low	Rectum	pMMR	3	1	III	Yes	No	90	0	60	No	No	No	0	57	4.329	High Risk	3.23363
Patient 722	Male	57	Medium	Rectum	pMMR	3	1	III	No	Yes	80	3	50	No	No	No	1	15	5.2238	High Risk	3.77815
Patient 723	Female	45	Medium	Rectum	pMMR	3	2	III	No	No	70	0	80	No	No	No	1	37	4.087	High Risk	3.13188
Patient 724	Male	61	Low	Rectum	pMMR	3	2	III	Yes	No	90	1	90	No	Yes	No	1	24	5.4596	High Risk	4.52308
Patient 725	Male	44	Low	Rectum	pMMR	3	1	III	Yes	Yes	60	0	90	No	No	No	\	\	3.966	High Risk	\
Patient 726	Male	71	Low	Rectum	pMMR	3	1	III	Yes	No	90	3	80	No	No	No	1	16	6.2088	High Risk	4.92035
Patient 727	Female	52	Medium	Rectum	pMMR	2	0	I	No	No	10	0	10	Yes	No	No	0	67	0.553	Low Risk	-0.976729
Patient 728	Male	65	Medium	Rectum	pMMR	2	1	III	No	No	50	2	60	No	No	No	1	31	3.9462	High Risk	2.69397
Patient 729	Female	76	Low	Right hemicolon	pMMR	3	2	III	Yes	Yes	60	2	90	No	No	No	1	51	4.9312	High Risk	4.55764
Patient 730	Female	61	Low	Right hemicolon	pMMR	3	2	III	Yes	Yes	60	0	50	Yes	No	No	1	29	3.102	Low Risk	2.97739
Patient 731	Male	75	Low	Right hemicolon	pMMR	3	2	III	Yes	No	70	0	40	Yes	Yes	No	0	58	3.223	Low Risk	3.00859
Patient 732	Male	74	Low	Right hemicolon	pMMR	3	2	III	Yes	Yes	80	1	0	Yes	No	No	\	\	3.1786	Low Risk	\
Patient 733	Female	73	Medium	Right hemicolon	pMMR	3	2	III	Yes	No	80	0	5	No	No	No	1	31	2.804	Low Risk	2.83588
Patient 734	Male	65	Medium	Left hemicolon	pMMR	2	0	I	No	No	70	0	50	No	No	No	0	92	3.439	Low Risk	1.37326
Patient 735	Male	58	High	Right hemicolon	pMMR	2	0	I	No	No	40	0	5	No	No	No	0	60	1.456	Low Risk	0.264316
Patient 736	Female	49	Medium	Left hemicolon	pMMR	2	1	III	No	No	60	2	90	No	No	No	0	57	4.9312	High Risk	3.21884
Patient 737	Male	62	Low	Left hemicolon	pMMR	3	1	III	No	No	80	0	60	No	No	No	\	\	3.992	High Risk	\
Patient 738	Male	80	Medium	Left hemicolon	pMMR	2	1	III	No	No	80	2	90	No	No	No	1	52	5.6052	High Risk	4.09186
Patient 739	Female	62	Low	Right hemicolon	dMMR	4	2	III	Yes	Yes	70	0	70	No	No	No	1	11	3.871	Low Risk	5.27367
Patient 740	Female	81	Low	Right hemicolon	pMMR	4	2	III	Yes	Yes	60	0	50	No	No	No	1	14	3.102	Low Risk	4.68829
Patient 741	Male	66	Medium	Right hemicolon	pMMR	3	1	III	No	No	80	3	20	No	No	No	0	56	4.5758	High Risk	3.40242
Patient 742	Male	37	Low	Right hemicolon	dMMR	4	2	III	No	No	80	0	80	Yes	No	Yes	1	20	4.424	High Risk	4.976
Patient 743	Female	53	High	Right hemicolon	dMMR	1	0	I	No	No	40	1	10	Yes	No	No	0	74	2.0466	Low Risk	-0.555922
Patient 744	Male	74	High	Left hemicolon	pMMR	1	0	I	No	No	20	1	0	No	No	No	\	\	1.1566	Low Risk	\
Patient 745	Male	62	High	Left hemicolon	pMMR	2	0	I	Yes	No	30	0	30	Yes	No	No	1	68	1.659	Low Risk	0.666267
Patient 746	Female	63	High	Right hemicolon	pMMR	1	0	I	No	No	80	1	40	No	No	Yes	0	80	4.0426	High Risk	0.796391
Patient 747	Male	68	High	Right hemicolon	pMMR	1	0	I	No	No	40	1	0	No	No	Yes	\	\	1.8306	Low Risk	\
Patient 748	Female	65	High	Left hemicolon	pMMR	2	0	I	No	No	40	0	5	No	No	Yes	\	\	1.456	Low Risk	\
Patient 749	Male	71	Medium	Right hemicolon	pMMR	2	0	I	No	No	50	0	5	Yes	No	No	1	73	1.793	Low Risk	0.377801
Patient 750	Male	56	Medium	Right hemicolon	pMMR	3	0	II	No	No	80	3	80	No	No	No	1	46	5.8718	High Risk	3.57977
Patient 751	Male	57	Low	Left hemicolon	pMMR	3	0	II	No	Yes	70	3	30	No	No	No	0	65	4.4548	High Risk	2.12957
Patient 752	Male	95	Medium	Left hemicolon	pMMR	3	0	II	No	No	40	3	30	No	No	No	0	57	3.4438	Low Risk	1.71155
Patient 753	Female	31	Medium	Left hemicolon	pMMR	3	1	III	No	Yes	90	3	60	No	No	No	1	39	5.7768	High Risk	3.85357
Patient 754	Male	42	Low	Left hemicolon	pMMR	3	2	III	Yes	Yes	80	3	90	No	No	No	\	\	6.0878	High Risk	\
Patient 755	Female	69	Low	Left hemicolon	pMMR	3	0	II	No	No	60	2	5	No	No	No	0	66	3.0952	Low Risk	1.04083

## Sheet: Validation Set
Patient	Sex	Age	Organization Differentiation	Tumor Location	dMMR/pMMR	T Stage	N Stage	TNM Stage	Vascular Invasion	Perineural Invasion	Ki-67 (%+)	Her-2 (+)	MutP53 (%+)	Mucinous carcinoma component	Signet ring cell component	Adenoma carcinogenesis	Survival status	Survival time (months)	Riskscore	Risk	Nomoscore	Hazard
Patient 1	Female	47	Low	Right hemicolon	pMMR	3	2	III	No	Yes	80	1	70	Yes	Yes	No	1	38	4.6906	High Risk	3.61346	High Hazard
Patient 2	Male	69	Low	Rectum	pMMR	4	1	III	Yes	No	80	2	70	Yes	No	No	1	27	5.1732	High Risk	5.70414	High Hazard
Patient 3	Female	68	Medium	Rectum	pMMR	3	0	II	No	No	70	1	80	No	No	Yes	1	32	4.5696	High Risk	2.27822	Medium Hazard
Patient 4	Female	56	Low	Left hemicolon	dMMR	4	1	III	Yes	Yes	90	3	70	Yes	No	No	1	35	5.9928	High Risk	6.3078	High Hazard
Patient 5	Male	68	Medium	Rectum	pMMR	3	0	II	No	No	70	1	40	No	No	No	0	55	3.7056	Low Risk	1.78147	Medium Hazard
Patient 6	Female	64	High	Rectum	pMMR	3	0	II	No	No	70	0	60	No	No	No	0	68	3.655	Low Risk	2.02701	Medium Hazard
Patient 7	Male	69	Low	Rectum	pMMR	4	0	II	No	No	60	0	40	No	No	No	0	58	2.886	Low Risk	2.59287	Medium Hazard
Patient 8	Female	66	Low	Right hemicolon	pMMR	3	2	III	Yes	Yes	90	2	90	Yes	Yes	No	1	21	5.9422	High Risk	5.19004	High Hazard
Patient 9	Female	41	Low	Right hemicolon	pMMR	3	2	III	Yes	Yes	90	0	60	No	No	No	1	45	4.329	High Risk	3.73322	High Hazard
Patient 10	Male	67	High	Rectum	pMMR	1	0	I	No	No	40	0	10	No	No	Yes	0	84	1.564	Low Risk	-1.30703	Low Hazard
Patient 11	Male	62	Medium	Left hemicolon	dMMR	3	0	II	No	No	40	0	5	Yes	No	No	0	79	1.456	Low Risk	-0.0372502	Low Hazard
Patient 12	Female	66	Medium	Rectum	pMMR	2	0	I	No	No	50	0	0	No	No	Yes	0	62	1.685	Low Risk	-0.166706	Low Hazard
Patient 13	Male	68	Medium	Right hemicolon	pMMR	3	0	II	No	No	60	0	20	No	No	No	0	68	2.454	Low Risk	0.880067	Low Hazard
Patient 14	Male	61	Low	Left hemicolon	pMMR	4	0	II	No	Yes	80	1	40	Yes	No	No	1	47	4.0426	High Risk	3.48272	High Hazard
Patient 15	Female	71	Medium	Rectum	pMMR	2	1	III	Yes	Yes	80	3	80	No	Yes	No	1	36	5.8718	High Risk	4.56002	High Hazard
Patient 16	Male	54	High	Rectum	pMMR	2	0	I	Yes	No	50	1	30	No	No	No	0	62	2.8156	Low Risk	1.58513	Medium Hazard
Patient 17	Male	71	Medium	Rectum	pMMR	3	1	III	No	Yes	80	2	80	No	No	No	1	42	5.3892	High Risk	4.04578	High Hazard
Patient 18	Male	53	Medium	Rectum	dMMR	3	2	III	Yes	No	90	0	60	Yes	Yes	No	1	40	4.329	High Risk	3.827	High Hazard
Patient 19	Female	62	Low	Right hemicolon	pMMR	3	2	III	No	Yes	80	0	90	Yes	No	No	1	28	4.64	High Risk	3.88421	High Hazard
Patient 20	Female	66	Low	Rectum	pMMR	3	2	III	Yes	Yes	80	3	50	No	No	No	1	26	5.2238	High Risk	4.57592	High Hazard
Patient 21	Male	58	High	Right hemicolon	pMMR	2	0	I	No	No	50	0	20	No	No	Yes	0	75	2.117	Low Risk	0.621117	Low Hazard
Patient 22	Male	49	Medium	Rectum	pMMR	3	0	II	No	No	50	1	30	No	Yes	No	0	62	2.8156	Low Risk	0.69914	Low Hazard
Patient 23	Female	44	Low	Rectum	pMMR	3	1	III	Yes	Yes	60	0	90	No	No	No	0	57	3.966	High Risk	2.84955	Medium Hazard
Patient 24	Female	62	Medium	Rectum	dMMR	3	0	II	No	Yes	70	1	80	No	No	No	0	59	4.5696	High Risk	2.59565	Medium Hazard
Patient 25	Male	75	Low	Right hemicolon	pMMR	3	2	III	Yes	Yes	80	2	5	Yes	No	No	1	46	3.7692	Low Risk	3.68505	High Hazard
Patient 26	Male	62	Low	Left hemicolon	pMMR	3	1	III	No	No	80	0	60	No	No	No	0	62	3.992	High Risk	2.53525	Medium Hazard
Patient 27	Female	74	High	Left hemicolon	pMMR	1	0	I	No	No	20	1	0	No	No	Yes	0	85	1.1566	Low Risk	-1.71183	Low Hazard
Patient 28	Male	68	High	Right hemicolon	dMMR	1	0	I	No	No	40	1	0	No	No	Yes	0	68	1.8306	Low Risk	-0.818629	Low Hazard
Patient 29	Female	58	Medium	Right hemicolon	pMMR	3	0	II	No	No	70	0	30	No	No	No	0	57	3.007	Low Risk	1.21404	Low Hazard
Patient 30	Female	65	High	Left hemicolon	pMMR	2	0	I	No	No	40	0	5	No	No	No	0	77	1.456	Low Risk	0.0662288	Low Hazard
Patient 31	Male	46	Low	Left hemicolon	pMMR	3	2	III	Yes	Yes	80	3	90	No	Yes	No	1	20	6.0878	High Risk	4.84643	High Hazard
Patient 32	Female	54	High	Right hemicolon	pMMR	2	0	I	No	No	50	0	50	Yes	No	Yes	0	69	2.765	Low Risk	1.15554	Low Hazard
Patient 33	Male	66	Medium	Right hemicolon	pMMR	3	2	III	No	Yes	90	0	70	No	Yes	No	1	29	4.545	High Risk	3.74583	High Hazard
Patient 34	Female	70	Medium	Rectum	dMMR	4	1	III	Yes	Yes	90	2	60	No	No	No	1	43	5.2942	High Risk	6.01923	High Hazard
Patient 35	Female	55	Medium	Rectum	pMMR	3	0	II	No	No	80	0	80	No	No	Yes	0	73	4.424	High Risk	2.03626	Medium Hazard
Patient 36	Female	55	Medium	Left hemicolon	pMMR	4	1	III	No	Yes	70	2	90	No	No	No	0	57	5.2682	High Risk	5.24943	High Hazard
Patient 37	Female	72	Low	Rectum	pMMR	3	1	III	Yes	No	80	0	70	Yes	No	No	1	46	4.208	High Risk	3.32209	Medium Hazard
Patient 38	Male	77	Low	Rectum	pMMR	3	1	III	Yes	Yes	70	3	50	No	No	No	1	35	4.8868	High Risk	3.94444	High Hazard
Patient 39	Male	69	Low	Rectum	pMMR	3	1	III	Yes	Yes	70	1	40	No	No	No	1	39	3.7056	Low Risk	2.89729	Medium Hazard
Patient 40	Female	66	Low	Right hemicolon	pMMR	4	1	III	Yes	No	50	2	90	No	Yes	No	1	32	4.5942	High Risk	5.06355	High Hazard
Patient 41	Male	51	Medium	Right hemicolon	dMMR	2	0	I	No	No	40	0	50	No	No	No	0	59	2.428	Low Risk	0.777596	Low Hazard
Patient 42	Male	84	Medium	Rectum	pMMR	3	0	II	No	No	70	0	90	Yes	No	No	1	47	4.303	High Risk	2.4893	Medium Hazard
Patient 43	Female	59	Medium	Rectum	dMMR	3	0	II	No	No	40	0	20	No	No	No	0	75	1.78	Low Risk	0.216368	Low Hazard
Patient 44	Male	54	Medium	Right hemicolon	pMMR	3	0	II	No	Yes	50	1	50	No	Yes	No	0	85	3.2476	Low Risk	1.2857	Low Hazard
Patient 45	Male	51	Medium	Right hemicolon	pMMR	4	0	II	No	No	70	1	30	Yes	No	No	1	44	3.4896	Low Risk	3.22729	Medium Hazard
Patient 46	Female	70	Medium	Left hemicolon	pMMR	1	0	I	No	No	50	0	0	No	No	No	0	73	1.685	Low Risk	-1.47938	Low Hazard
Patient 47	Male	61	Medium	Rectum	pMMR	3	0	II	No	No	60	2	90	No	No	No	1	31	4.9312	High Risk	2.72422	Medium Hazard
Patient 48	Male	67	High	Rectum	pMMR	2	0	I	No	No	70	0	20	Yes	No	Yes	0	83	2.791	Low Risk	1.19769	Low Hazard
Patient 49	Male	60	Medium	Rectum	pMMR	3	2	III	Yes	No	80	2	50	No	No	No	1	25	4.7412	High Risk	4.20639	High Hazard
Patient 50	Female	68	High	Rectum	pMMR	1	0	I	No	No	40	1	0	No	No	No	0	76	1.8306	Low Risk	-0.918268	Low Hazard
Patient 51	Male	71	Medium	Rectum	pMMR	2	0	I	No	No	50	0	40	Yes	No	Yes	0	63	2.549	Low Risk	0.68426	Low Hazard
Patient 52	Female	75	Medium	Rectum	pMMR	1	0	I	No	No	40	0	20	No	No	Yes	1	57	1.78	Low Risk	-1.43311	Low Hazard
Patient 53	Female	74	Medium	Rectum	pMMR	2	0	I	No	Yes	50	2	20	No	No	No	1	60	3.0822	Low Risk	1.30088	Low Hazard
Patient 54	Male	86	Medium	Left hemicolon	pMMR	3	0	II	No	Yes	70	0	50	No	Yes	No	1	54	3.439	Low Risk	1.50715	Low Hazard
Patient 55	Male	57	Medium	Rectum	pMMR	2	0	I	No	No	60	1	10	No	No	Yes	0	69	2.7206	Low Risk	0.628021	Low Hazard
Patient 56	Male	73	High	Left hemicolon	pMMR	1	0	I	No	No	40	0	0	No	No	Yes	0	83	1.348	Low Risk	-1.53661	Low Hazard
Patient 57	Female	71	Medium	Rectum	pMMR	1	0	I	No	No	20	0	40	Yes	No	No	0	80	1.538	Low Risk	-1.41683	Low Hazard
Patient 58	Female	67	High	Left hemicolon	dMMR	1	0	I	No	No	50	0	30	No	No	No	0	79	2.333	Low Risk	-0.491347	Low Hazard
Patient 59	Male	43	Low	Left hemicolon	pMMR	4	1	III	Yes	No	70	2	60	Yes	Yes	No	1	21	4.6202	High Risk	4.72514	High Hazard
Patient 60	Male	78	Medium	Right hemicolon	pMMR	3	0	II	No	Yes	60	3	60	No	No	Yes	0	55	4.7658	High Risk	2.74484	Medium Hazard
Patient 61	Female	57	Low	Left hemicolon	pMMR	3	1	III	No	Yes	80	0	80	No	No	No	1	40	4.424	High Risk	2.87222	Medium Hazard
Patient 62	Male	53	Medium	Rectum	pMMR	2	0	II	No	No	80	2	30	Yes	No	No	1	43	4.3092	High Risk	2.15067	Medium Hazard
Patient 63	Male	69	Medium	Right hemicolon	pMMR	3	0	II	No	Yes	70	3	50	No	No	No	1	50	4.8868	High Risk	2.94695	Medium Hazard
Patient 64	Male	61	High	Rectum	pMMR	1	0	I	No	No	40	0	40	No	No	Yes	0	79	2.212	Low Risk	-0.830179	Low Hazard
Patient 65	Male	52	Medium	Rectum	pMMR	3	0	II	No	No	50	0	60	Yes	No	No	1	51	2.981	Low Risk	1.10078	Low Hazard
Patient 66	Male	74	Medium	Left hemicolon	dMMR	4	0	II	Yes	Yes	60	0	50	Yes	No	No	0	61	3.102	Low Risk	3.44257	High Hazard
Patient 67	Female	52	Low	Left hemicolon	pMMR	3	2	III	Yes	Yes	50	2	90	Yes	No	No	1	28	4.5942	High Risk	3.88398	High Hazard
Patient 68	Male	63	Medium	Left hemicolon	pMMR	3	1	III	Yes	Yes	70	3	0	No	Yes	No	1	35	3.8068	Low Risk	2.75697	Medium Hazard
Patient 69	Male	77	Low	Rectum	pMMR	3	0	II	No	No	60	1	70	No	Yes	No	1	50	4.0166	High Risk	1.83806	Medium Hazard
Patient 70	Male	59	Medium	Left hemicolon	pMMR	2	0	I	No	No	60	1	0	No	No	Yes	0	73	2.5046	Low Risk	0.36086	Low Hazard
Patient 71	Male	70	Medium	Right hemicolon	pMMR	3	0	II	Yes	No	70	0	40	No	No	No	0	65	3.223	Low Risk	1.8998	Medium Hazard
Patient 72	Male	62	High	Right hemicolon	pMMR	1	0	I	No	No	40	0	20	No	No	No	0	84	1.78	Low Risk	-0.860653	Low Hazard
Patient 73	Female	52	Medium	Left hemicolon	pMMR	3	1	III	No	Yes	80	2	60	No	No	No	1	26	4.9572	High Risk	3.37644	Medium Hazard
Patient 74	Male	72	Low	Rectum	dMMR	3	2	III	Yes	Yes	90	1	70	Yes	No	No	1	19	5.0276	High Risk	4.69498	High Hazard
Patient 75	Male	58	Medium	Rectum	pMMR	4	0	II	Yes	Yes	70	1	40	No	No	No	1	42	3.7056	Low Risk	3.70012	High Hazard
Patient 76	Male	69	High	Right hemicolon	pMMR	1	0	I	No	No	30	0	5	No	No	Yes	0	90	1.119	Low Risk	-1.52591	Low Hazard
Patient 77	Male	67	Low	Right hemicolon	pMMR	3	1	III	Yes	No	40	3	80	No	No	No	1	45	4.5238	High Risk	3.6247	High Hazard
Patient 78	Male	67	Low	Left hemicolon	pMMR	3	1	III	Yes	No	70	2	0	Yes	Yes	No	1	60	3.3242	Low Risk	2.29531	Medium Hazard
Patient 79	Male	57	High	Left hemicolon	pMMR	1	0	I	No	No	10	1	10	No	No	No	0	87	1.0356	Low Risk	-1.75691	Low Hazard
Patient 80	Female	72	Low	Rectum	pMMR	3	1	III	Yes	Yes	90	3	80	No	No	No	1	25	6.2088	High Risk	4.95819	High Hazard
Patient 81	Male	59	High	Right hemicolon	dMMR	1	0	I	No	No	60	0	60	No	No	No	1	71	3.318	Low Risk	0.50786	Low Hazard
Patient 82	Male	60	Medium	Rectum	pMMR	3	0	II	No	No	70	2	60	No	No	Yes	1	46	4.6202	High Risk	2.27181	Medium Hazard
Patient 83	Female	66	Medium	Right hemicolon	pMMR	3	1	III	No	No	60	1	70	Yes	No	No	1	41	4.0166	High Risk	2.98102	Medium Hazard
Patient 84	Male	50	High	Left hemicolon	pMMR	4	1	III	No	Yes	70	1	80	No	Yes	No	1	37	4.5696	High Risk	4.83514	High Hazard
Patient 85	Male	80	Medium	Right hemicolon	pMMR	3	1	III	No	No	70	2	30	Yes	No	No	1	54	3.9722	High Risk	3.10315	Medium Hazard
Patient 86	Male	53	Medium	Left hemicolon	pMMR	3	1	III	Yes	No	40	1	80	Yes	No	Yes	1	40	3.5586	Low Risk	2.45343	Medium Hazard
Patient 87	Female	61	Medium	Left hemicolon	dMMR	3	2	III	No	No	70	3	20	Yes	No	No	1	35	4.2388	High Risk	3.49592	High Hazard
Patient 88	Female	60	Low	Right hemicolon	pMMR	3	2	III	Yes	Yes	60	0	5	Yes	Yes	Yes	0	56	2.13	Low Risk	1.80958	Medium Hazard
Patient 89	Male	51	Medium	Rectum	pMMR	3	1	III	No	Yes	70	0	70	No	No	No	1	37	3.871	Low Risk	2.60857	Medium Hazard
Patient 90	Female	28	Low	Left hemicolon	pMMR	4	1	III	Yes	Yes	60	1	80	No	Yes	No	1	15	4.2326	High Risk	4.22782	High Hazard
Patient 91	Male	59	Low	Left hemicolon	pMMR	4	2	III	Yes	No	70	1	80	No	No	No	1	29	4.5696	High Risk	5.42402	High Hazard
Patient 92	Female	57	Medium	Rectum	pMMR	3	0	II	No	No	50	0	0	No	No	Yes	0	74	1.685	Low Risk	-0.198813	Low Hazard
Patient 93	Female	57	Medium	Right hemicolon	pMMR	3	2	III	Yes	Yes	50	1	60	No	Yes	No	0	58	3.4636	Low Risk	3.11243	Medium Hazard
Patient 94	Male	68	Low	Right hemicolon	pMMR	2	1	III	No	No	30	3	80	Yes	No	No	1	32	4.1868	High Risk	3.00209	Medium Hazard
Patient 95	Male	52	Medium	Left hemicolon	pMMR	3	0	II	No	No	40	2	5	No	No	No	0	72	2.4212	Low Risk	0.466019	Low Hazard
Patient 96	Male	58	Medium	Right hemicolon	pMMR	3	0	II	No	No	70	2	10	Yes	No	No	0	57	3.5402	Low Risk	1.74582	Medium Hazard
Patient 97	Male	71	Low	Rectum	pMMR	3	0	II	No	No	70	3	30	No	No	No	1	46	4.4548	High Risk	2.31372	Medium Hazard
Patient 98	Female	72	Medium	Right hemicolon	pMMR	4	0	II	No	No	80	1	40	Yes	No	No	0	55	4.0426	High Risk	3.85254	High Hazard
Patient 99	Female	67	Medium	Right hemicolon	pMMR	3	0	II	No	No	70	0	5	No	Yes	No	0	69	2.467	Low Risk	0.682806	Low Hazard
Patient 100	Male	73	Low	Rectum	pMMR	3	1	III	Yes	No	90	0	60	No	No	No	0	56	4.329	High Risk	3.39227	Medium Hazard
Patient 101	Female	56	Medium	Left hemicolon	pMMR	2	0	I	No	No	40	0	20	Yes	No	Yes	0	73	1.78	Low Risk	-0.224802	Low Hazard
Patient 102	Female	59	Low	Rectum	pMMR	3	1	III	Yes	No	70	1	30	No	Yes	No	0	56	3.4896	Low Risk	2.37144	Medium Hazard
Patient 103	Male	72	Medium	Rectum	dMMR	3	0	II	No	No	80	0	40	No	No	No	0	70	3.56	Low Risk	1.83036	Medium Hazard
Patient 104	Male	47	Low	Left hemicolon	pMMR	4	1	III	Yes	Yes	90	1	90	Yes	No	No	1	31	5.4596	High Risk	5.68048	High Hazard
Patient 105	Female	63	Medium	Rectum	pMMR	3	0	II	No	Yes	30	0	70	No	No	Yes	0	64	2.523	Low Risk	0.602723	Low Hazard
Patient 106	Male	74	Medium	Right hemicolon	pMMR	3	0	II	Yes	No	70	1	20	Yes	No	No	0	69	3.2736	Low Risk	2.04492	Medium Hazard
Patient 107	Male	65	Medium	Right hemicolon	pMMR	3	0	II	No	No	60	2	5	Yes	Yes	No	1	61	3.0952	Low Risk	1.27397	Low Hazard
Patient 108	Male	66	Medium	Right hemicolon	dMMR	3	0	II	No	No	50	0	5	No	No	Yes	0	75	1.793	Low Risk	0.261363	Low Hazard
Patient 109	Male	65	Low	Left hemicolon	pMMR	3	1	III	No	Yes	80	2	80	Yes	No	No	0	59	5.3892	High Risk	3.83465	High Hazard
Patient 110	Male	61	Low	Left hemicolon	pMMR	4	1	III	No	Yes	70	3	80	No	No	No	1	25	5.5348	High Risk	5.43986	High Hazard
Patient 111	Male	46	Medium	Left hemicolon	pMMR	3	0	II	No	Yes	60	0	40	No	No	No	0	60	2.886	Low Risk	0.847704	Low Hazard
Patient 112	Male	67	High	Right hemicolon	pMMR	2	0	I	No	No	40	1	90	Yes	No	Yes	0	75	3.7746	Low Risk	2.13559	Medium Hazard
Patient 113	Male	56	Low	Right hemicolon	dMMR	3	2	III	Yes	No	70	2	60	Yes	Yes	No	1	30	4.6202	High Risk	4.11088	High Hazard
Patient 114	Male	86	Medium	Left hemicolon	pMMR	3	0	II	No	No	40	1	90	No	No	No	1	47	3.7746	Low Risk	1.89917	Medium Hazard
Patient 115	Male	58	Medium	Rectum	dMMR	3	0	II	No	No	50	1	0	No	No	Yes	1	58	2.1676	Low Risk	0.365935	Low Hazard
Patient 116	Male	63	Low	Right hemicolon	dMMR	3	2	III	Yes	Yes	80	3	1	No	No	No	1	32	4.1654	High Risk	3.96354	High Hazard
Patient 117	Male	83	Low	Left hemicolon	pMMR	4	0	II	Yes	No	80	1	70	No	No	No	1	44	4.6906	High Risk	4.46932	High Hazard
Patient 118	Male	84	Low	Right hemicolon	dMMR	3	0	II	Yes	No	50	0	20	Yes	No	Yes	0	62	2.117	Low Risk	1.0187	Low Hazard
Patient 119	Male	67	Low	Right hemicolon	dMMR	3	0	II	No	Yes	60	1	30	No	Yes	No	0	55	3.1526	Low Risk	1.34835	Low Hazard
Patient 120	Male	75	Medium	Left hemicolon	pMMR	4	0	II	No	Yes	70	0	90	No	No	No	1	50	4.303	High Risk	3.87509	High Hazard
Patient 121	Male	65	Medium	Left hemicolon	pMMR	3	0	II	Yes	No	70	0	40	No	No	Yes	0	81	3.223	Low Risk	1.42899	Low Hazard
Patient 122	Female	86	Medium	Left hemicolon	pMMR	3	0	II	No	Yes	70	1	40	Yes	No	No	0	70	3.7056	Low Risk	1.93676	Medium Hazard
Patient 123	Female	58	Medium	Right hemicolon	pMMR	3	0	II	Yes	No	40	0	50	No	No	No	0	63	2.428	Low Risk	1.10574	Low Hazard
Patient 124	Female	73	Medium	Left hemicolon	pMMR	2	0	I	No	No	40	0	80	No	No	Yes	1	57	3.076	Low Risk	0.93548	Low Hazard
Patient 125	Male	66	Medium	Left hemicolon	pMMR	3	0	II	Yes	No	60	1	30	Yes	No	No	0	66	3.1526	Low Risk	1.63346	Medium Hazard
Patient 126	Female	41	Medium	Rectum	dMMR	4	0	II	No	No	80	0	40	No	Yes	No	0	57	3.56	Low Risk	2.9294	Medium Hazard
Patient 127	Male	68	Low	Rectum	pMMR	3	1	III	Yes	No	70	0	60	No	No	No	0	62	3.655	Low Risk	2.79067	Medium Hazard
Patient 128	Male	61	Medium	Left hemicolon	pMMR	3	0	II	No	No	50	1	40	No	No	No	0	60	3.0316	Low Risk	1.05287	Low Hazard
Patient 129	Male	57	Medium	Rectum	pMMR	3	0	II	No	Yes	70	0	50	No	No	No	0	62	3.439	Low Risk	1.51432	Low Hazard
Patient 130	Male	77	Medium	Left hemicolon	pMMR	3	0	II	Yes	No	60	2	70	Yes	No	No	1	54	4.4992	High Risk	2.8449	Medium Hazard
Patient 131	Male	63	Medium	Right hemicolon	pMMR	3	0	II	No	No	50	0	60	No	Yes	Yes	0	67	2.981	Low Risk	0.908197	Low Hazard
Patient 132	Male	58	Medium	Left hemicolon	pMMR	3	0	II	No	Yes	80	0	50	Yes	No	Yes	0	60	3.776	Low Risk	1.57162	Medium Hazard
Patient 133	Male	64	Medium	Left hemicolon	pMMR	4	0	II	Yes	Yes	70	1	10	No	No	No	0	57	3.0576	Low Risk	3.11506	Medium Hazard
Patient 134	Male	47	Medium	Right hemicolon	pMMR	3	0	II	No	No	70	2	30	Yes	No	No	1	41	3.9722	High Risk	1.99795	Medium Hazard
Patient 135	Female	58	Medium	Left hemicolon	pMMR	2	0	I	Yes	No	60	0	50	No	No	No	0	72	3.102	Low Risk	1.37118	Low Hazard
Patient 136	Female	56	Medium	Right hemicolon	pMMR	3	0	II	No	Yes	60	1	60	No	No	No	1	52	3.8006	Low Risk	1.90387	Medium Hazard
Patient 137	Male	75	Medium	Rectum	pMMR	3	0	II	Yes	No	60	1	40	No	No	No	0	55	3.3686	Low Risk	1.93808	Medium Hazard
Patient 138	Female	49	Medium	Left hemicolon	pMMR	4	0	II	No	No	40	2	5	No	No	No	1	64	2.4212	Low Risk	1.99959	Medium Hazard
Patient 139	Male	71	Low	Right hemicolon	pMMR	3	2	III	Yes	Yes	90	0	80	Yes	Yes	No	1	40	4.761	High Risk	4.29215	High Hazard
Patient 140	Male	61	Low	Right hemicolon	pMMR	4	2	III	Yes	Yes	30	3	90	No	No	No	1	23	4.4028	High Risk	5.59786	High Hazard
Patient 141	Male	79	High	Rectum	pMMR	1	0	I	No	No	40	3	0	No	No	Yes	0	81	2.7958	Low Risk	-0.180654	Low Hazard
Patient 142	Male	80	Medium	Right hemicolon	pMMR	3	1	III	No	No	70	3	70	Yes	No	No	1	31	5.3188	High Risk	4.21124	High Hazard
Patient 143	Male	55	Low	Rectum	pMMR	3	0	II	No	Yes	40	0	40	No	No	No	0	75	2.212	Low Risk	0.373415	Low Hazard
Patient 144	Female	68	Medium	Rectum	pMMR	4	0	II	No	No	70	1	80	No	No	No	1	56	4.5696	High Risk	4.0542	High Hazard
Patient 145	Male	72	Medium	Rectum	pMMR	3	0	II	No	No	60	0	30	Yes	No	No	0	69	2.67	Low Risk	1.03278	Low Hazard
Patient 146	Female	50	Medium	Left hemicolon	pMMR	2	1	III	Yes	No	80	1	80	No	No	No	1	34	4.9066	High Risk	3.57611	High Hazard
Patient 147	Male	71	Medium	Rectum	pMMR	3	0	II	No	No	50	0	40	No	No	No	0	83	2.549	Low Risk	0.857918	Low Hazard
Patient 148	Female	74	Low	Rectum	dMMR	2	0	I	No	No	80	0	20	No	No	Yes	0	75	3.128	Low Risk	1.11455	Low Hazard
Patient 149	Male	52	Medium	Left hemicolon	pMMR	3	2	III	Yes	No	60	2	50	No	Yes	No	1	37	4.0672	High Risk	3.29695	Medium Hazard
Patient 150	Female	49	Low	Rectum	pMMR	3	0	II	No	No	50	0	60	Yes	No	No	1	62	2.981	Low Risk	0.93303	Low Hazard
Patient 151	Male	58	Medium	Rectum	pMMR	3	0	II	Yes	No	70	1	5	No	No	No	0	87	2.9496	Low Risk	1.43356	Low Hazard
Patient 152	Male	67	High	Left hemicolon	pMMR	2	1	III	Yes	No	70	0	60	No	No	No	1	48	3.655	Low Risk	3.08493	Medium Hazard
Patient 153	Female	73	Medium	Right hemicolon	pMMR	4	1	III	No	No	70	2	20	Yes	No	No	1	25	3.7562	Low Risk	4.4214	High Hazard
Patient 154	Male	49	Medium	Rectum	pMMR	3	0	II	No	No	70	1	0	No	Yes	Yes	0	63	2.8416	Low Risk	0.533433	Low Hazard
Patient 155	Female	48	Medium	Rectum	pMMR	3	0	II	No	No	80	1	90	No	No	No	1	45	5.1226	High Risk	2.73245	Medium Hazard
Patient 156	Female	61	Medium	Left hemicolon	pMMR	3	0	II	No	Yes	70	1	40	No	No	No	1	51	3.7056	Low Risk	1.63596	Medium Hazard
Patient 157	Male	49	Medium	Rectum	pMMR	3	0	II	No	No	80	1	70	No	Yes	Yes	1	41	4.6906	High Risk	2.05494	Medium Hazard
Patient 158	Male	74	Medium	Rectum	pMMR	3	0	II	No	No	80	0	80	Yes	No	No	0	62	4.424	High Risk	2.4949	Medium Hazard
Patient 159	Male	71	Medium	Rectum	pMMR	3	0	II	No	No	60	1	40	No	No	No	0	66	3.3686	Low Risk	1.53235	Low Hazard
Patient 160	Female	76	Medium	Left hemicolon	pMMR	3	1	III	Yes	No	80	0	5	No	No	No	0	70	2.804	Low Risk	2.14268	Medium Hazard
Patient 161	Female	66	Medium	Rectum	pMMR	3	2	III	Yes	No	80	1	80	Yes	No	No	1	31	4.9066	High Risk	4.43766	High Hazard
Patient 162	Male	56	Medium	Rectum	dMMR	2	0	I	No	No	60	0	50	No	No	Yes	0	75	3.102	Low Risk	1.06358	Low Hazard
Patient 163	Male	66	Low	Rectum	pMMR	3	2	III	Yes	No	50	1	70	No	Yes	No	1	53	3.6796	Low Risk	3.10531	Medium Hazard
Patient 164	Male	75	Low	Rectum	pMMR	4	2	III	Yes	Yes	90	2	80	No	No	No	1	39	5.7262	High Risk	6.68989	High Hazard
Patient 165	Female	80	Medium	Right hemicolon	pMMR	3	0	II	No	No	60	2	40	No	No	No	0	60	3.8512	Low Risk	2.11543	Medium Hazard
Patient 166	Male	72	Low	Left hemicolon	pMMR	3	2	III	Yes	No	80	2	70	No	No	No	1	32	5.1732	High Risk	4.45397	High Hazard
Patient 167	Female	55	Medium	Left hemicolon	pMMR	3	1	III	Yes	Yes	80	3	90	Yes	Yes	No	1	28	6.0878	High Risk	4.59758	High Hazard
Patient 168	Male	57	Medium	Right hemicolon	pMMR	3	0	II	No	No	80	0	50	Yes	No	Yes	0	64	3.776	Low Risk	1.74336	Medium Hazard
Patient 169	Female	72	Low	Right hemicolon	pMMR	3	1	III	Yes	Yes	80	0	60	No	No	No	0	56	3.992	High Risk	3.26254	Medium Hazard
Patient 170	Male	78	Medium	Rectum	dMMR	3	1	III	No	Yes	90	2	70	Yes	No	No	1	40	5.5102	High Risk	4.40813	High Hazard
Patient 171	Female	66	Low	Right hemicolon	pMMR	4	1	III	No	Yes	80	3	80	No	No	No	1	35	5.8718	High Risk	5.97375	High Hazard
Patient 172	Female	65	Medium	Left hemicolon	pMMR	3	1	III	Yes	Yes	90	2	20	No	Yes	No	0	55	4.4302	High Risk	3.26163	Medium Hazard
Patient 173	Female	56	Low	Rectum	pMMR	4	2	III	Yes	Yes	70	2	90	No	No	No	1	37	5.2682	High Risk	6.10737	High Hazard
Patient 174	Male	56	Medium	Rectum	pMMR	3	0	II	Yes	No	70	0	70	Yes	No	Yes	0	62	3.871	Low Risk	2.05176	Medium Hazard
Patient 175	Male	78	Medium	Left hemicolon	pMMR	3	2	III	No	Yes	80	2	90	No	No	No	1	31	5.6052	High Risk	4.66572	High Hazard
Patient 176	Female	59	Medium	Right hemicolon	dMMR	3	1	III	No	No	70	0	10	Yes	Yes	No	0	67	2.575	Low Risk	1.68866	Medium Hazard
Patient 177	Male	52	High	Rectum	pMMR	2	0	I	No	No	40	0	40	No	No	No	0	72	2.212	Low Risk	0.701505	Low Hazard
Patient 178	Female	49	Low	Left hemicolon	pMMR	3	2	III	Yes	No	90	1	80	No	No	No	1	19	5.2436	High Risk	4.26868	High Hazard
Patient 179	Female	68	High	Rectum	pMMR	1	0	I	No	No	40	1	70	No	Yes	No	0	60	3.3426	Low Risk	0.15448	Low Hazard
Patient 180	Male	55	High	Rectum	pMMR	3	0	II	No	No	70	0	20	No	No	No	0	81	2.791	Low Risk	1.2586	Low Hazard
Patient 181	Female	69	Low	Left hemicolon	pMMR	2	1	III	No	No	80	2	50	No	Yes	No	0	55	4.7412	High Risk	2.9665	Medium Hazard
Patient 182	Male	77	Low	Right hemicolon	pMMR	2	0	I	No	No	40	0	50	Yes	No	Yes	0	72	2.428	Low Risk	0.657135	Low Hazard
Patient 183	Male	59	Medium	Rectum	pMMR	3	0	II	No	Yes	80	0	30	No	No	No	0	65	3.344	Low Risk	1.45494	Low Hazard
Patient 184	Male	35	Low	Rectum	pMMR	4	1	III	No	No	80	2	70	No	No	No	1	43	5.1732	High Risk	4.95063	High Hazard
Patient 185	Male	74	Medium	Rectum	pMMR	3	0	II	No	No	70	0	30	No	No	Yes	0	68	3.007	Low Risk	1.07588	Low Hazard
Patient 186	Female	83	Medium	Left hemicolon	pMMR	3	0	II	No	No	80	1	30	No	No	No	1	48	3.8266	Low Risk	1.88665	Medium Hazard
Patient 187	Female	59	Low	Rectum	pMMR	3	0	II	No	No	60	0	60	No	No	No	0	70	3.318	Low Risk	1.2384	Low Hazard
Patient 188	Male	61	Medium	Rectum	pMMR	3	0	II	No	Yes	80	1	30	No	Yes	No	0	57	3.8266	Low Risk	1.69941	Medium Hazard
Patient 189	Male	56	Low	Left hemicolon	pMMR	3	2	III	Yes	Yes	80	2	20	No	Yes	No	1	27	4.0932	High Risk	3.29907	Medium Hazard
Patient 190	Male	72	Medium	Right hemicolon	pMMR	3	0	II	No	No	70	0	40	No	No	No	0	63	3.223	Low Risk	1.55045	Low Hazard
Patient 191	Female	64	Low	Rectum	pMMR	3	0	II	No	No	50	0	80	No	No	No	1	52	3.413	Low Risk	1.36355	Low Hazard
Patient 192	Male	73	Low	Rectum	pMMR	2	0	I	No	No	60	0	40	No	No	No	0	85	2.886	Low Risk	0.98912	Low Hazard
Patient 193	Female	56	Medium	Rectum	pMMR	3	0	II	No	No	80	0	90	Yes	No	No	1	57	4.64	High Risk	2.4764	Medium Hazard
Patient 194	Male	52	Medium	Left hemicolon	pMMR	2	0	I	No	No	40	0	5	No	No	Yes	0	92	1.456	Low Risk	-0.567783	Low Hazard
Patient 195	Female	84	Low	Rectum	pMMR	3	0	II	No	No	80	1	30	Yes	No	No	1	64	3.8266	Low Risk	1.95772	Medium Hazard
Patient 196	Male	58	Medium	Rectum	pMMR	3	0	II	No	Yes	70	0	50	No	No	No	0	68	3.439	Low Risk	1.52372	Low Hazard
Patient 197	Male	84	Medium	Rectum	pMMR	3	0	II	No	No	80	0	60	No	No	No	0	59	3.992	High Risk	2.16748	Medium Hazard
Patient 198	Male	73	Medium	Rectum	pMMR	2	0	I	No	No	50	0	70	Yes	No	Yes	0	75	3.197	Low Risk	1.23628	Low Hazard
Patient 199	Male	67	Medium	Rectum	pMMR	3	0	II	No	Yes	80	0	80	No	No	No	0	62	4.424	High Risk	2.41882	Medium Hazard
Patient 200	Female	56	Medium	Rectum	dMMR	3	0	II	No	No	80	2	50	No	No	No	1	43	4.7412	High Risk	2.62489	Medium Hazard
Patient 201	Male	70	Low	Rectum	pMMR	3	1	III	No	Yes	60	0	80	No	Yes	No	1	49	3.75	Low Risk	2.40363	Medium Hazard
Patient 202	Female	49	Medium	Right hemicolon	pMMR	3	0	II	Yes	No	70	1	50	No	No	No	0	66	3.9216	High Risk	2.25023	Medium Hazard
Patient 203	Male	61	Low	Right hemicolon	pMMR	3	2	III	Yes	Yes	60	2	60	No	No	No	1	26	4.2832	High Risk	3.91057	High Hazard
Patient 204	Female	58	Medium	Rectum	pMMR	4	0	II	No	No	70	1	90	No	Yes	No	0	55	4.7856	High Risk	3.96654	High Hazard
Patient 205	Male	72	Medium	Rectum	pMMR	3	0	II	No	Yes	60	0	80	Yes	No	Yes	0	61	3.75	Low Risk	1.78998	Medium Hazard
Patient 206	Male	57	Low	Right hemicolon	pMMR	3	2	III	Yes	Yes	90	2	60	Yes	No	No	1	22	5.2942	High Risk	4.77081	High Hazard
Patient 207	Male	82	Low	Right hemicolon	pMMR	4	2	III	Yes	Yes	80	0	10	No	No	No	1	36	2.912	Low Risk	4.56843	High Hazard
Patient 208	Female	57	Low	Rectum	dMMR	3	1	III	No	No	80	3	50	Yes	No	No	1	30	5.2238	High Risk	3.78	High Hazard
Patient 209	Male	68	Medium	Rectum	pMMR	3	2	III	Yes	Yes	80	2	90	No	Yes	No	1	13	5.6052	High Risk	4.87667	High Hazard
Patient 210	Female	69	Medium	Rectum	pMMR	4	1	III	Yes	Yes	90	2	70	No	No	No	1	16	5.5102	High Risk	6.05646	High Hazard
Patient 211	Male	78	Low	Rectum	pMMR	2	1	III	No	Yes	90	0	10	Yes	No	No	1	47	3.249	Low Risk	2.25143	Medium Hazard
